# Supplementary material for: Comparison of the Trapping Efficiency for Tryptic Peptides on Particle-Packed and Micro-Pillar Trap Columns for Proteomics Analyses
Source: Proteomes. 2026 Feb 18;14(1):10. doi: 10.3390/proteomes14010010 (PMC13030385; doi:10.3390/proteomes14010010)
Supplement: Supplementary file 1 [file proteomes-14-00010-s001.zip]

Archive with 5 entries (5 files):
- original figure 1_exported from the Thermo QuanBrowser.pdf
- Supplementary_Table_1_PepMap_peptide_merged.xlsx
- Supplementary_Table_2_uPAC_peptide_merged.xlsx
- Supplementary_Table_3_PepMap_protein_merged.xlsx
- Supplementary_Table_4_PF_protein_merged.xlsx
