# Supplementary material for: Comparison of the Trapping Efficiency for Tryptic Peptides on Particle-Packed and Micro-Pillar Trap Columns for Proteomics Analyses
Source: Proteomes. 2026 Feb 18;14(1):10. doi: 10.3390/proteomes14010010 (PMC13030385; doi:10.3390/proteomes14010010)
Supplement: Supplementary file 1 [file proteomes-14-00010-s001.zip › Supplementary_Table_1_PepMap_peptide_merged.xlsx]

## Sheet: PeptideGroups
Checked	Confidence	Sequence	Modifications	# Protein Groups	# Proteins	# PSMs	Master Protein Accessions	# Missed Cleavages	Theo. MH+ [Da]	Found in Sample: [S4] F4: Sample	Confidence (by Search Engine): Sequest HT	XCorr (by Search Engine): Sequest HT
TRUE	High	LHEEEIQELQAQIQEQHVQIDVDVSKPDLTAALR		1	3	2	P08670	0	3923.01	High	High	10.85
TRUE	High	GILGYTEHQVVSSDFNSDTHSSTFDAGAGIALNDHFVK		1	2	4	P04406	0	4036.89	High	High	10.04
TRUE	High	LTVSEWLRLLPFLGVLALLGYLAVRPFLPK		1	1	1	Q8N5K1	1	3395.04	High	High	8.87
TRUE	High	RPQYSNPPVQGEVMEGADNQGAGEQGRPVR		1	3	15	P67809	0	3223.53	High	High	8.83
TRUE	High	ALANVNIGSLICNVGAGGPAPAAGAAPAGGPAPSTAAAPAEEK	1xCarbamidomethyl [C12]	1	1	8	P05386	0	3808.93	High	High	8.81
TRUE	High	VIHDNFGIVEGLMTTVHAITATQK		1	2	11	P04406	0	2595.36	High	High	8.78
TRUE	High	HIADLAGNSEVILPVPAFNVINGGSHAGNK		2	4	27	A0A2R8Y6G6; P06733	0	3011.57	High	High	8.76
TRUE	High	SVKPQILSVFGDIALAIGGEFKKYLEVVLNTLQQASQAQVDK		1	2	1	Q14974	2	4545.5	High	High	8.69
TRUE	High	HTHVQDGEAGGITQQIGATNVPLEAINEQTK		1	2	2	O60841	0	3256.62	High	High	8.63
TRUE	High	TPAVEGLTEAEEEELRAELTK		1	3	3	O43399	1	2315.16	High	High	8.39
TRUE	High	GLTEGLHGFHVHEFGDNTAGCTSAGPHFNPLSR	1xCarbamidomethyl [C21]	1	2	1	P00441	0	3519.62	High	High	8.38
TRUE	High	VISHAISEHVEDAGVHSGDATLMLPTQTISQGAIEK		1	1	3	P31327	0	3741.88	High	High	8.38
TRUE	High	TEQGGAHFSVSSLAEGSVTSVGSVNPAENFR		1	1	5	P13010	0	3121.48	High	High	8.23
TRUE	High	TNHIGHTGYLNTVTVSPDGSLCASGGK	1xCarbamidomethyl [C22]	1	11	23	P63244	0	2743.31	High	High	8.19
TRUE	High	HTGPGILSMANAGPNTNGSQFFICTAK	1xCarbamidomethyl [C24]	1	3	11	P62937	0	2791.33	High	High	8.17
TRUE	High	LTLYDIAHTPGVAADLSHIETK		1	1	7	P40926	0	2365.24	High	High	8.16
TRUE	High	HELLLGAGSGPGAGQQQATPGALLQAGPPR		1	1	4	Q96DI7	0	2849.5	High	High	8.11
TRUE	High	DDEFTHLYTLIVRPDNTYEVK		1	2	7	P27797	0	2568.26	High	High	8.08
TRUE	High	AFLADPSAFVAAAPVAAATTAAPAAAAAPAK		1	3	12	P05388	0	2752.47	High	High	8.08
TRUE	High	MTEEEVEMLVAGHEDSNGCINYEELVR	1xCarbamidomethyl [C19]	1	4	1	G8JLA2	0	3153.38	High	High	8.03
TRUE	High	FLNEHPGGEEVLLEQAGVDASESFEDVGHSSDAR		1	4	1	O43169	0	3627.65	High	High	7.99
TRUE	High	MSSEAETQQPPAAPPAAPALSAADTKPGTTGSGAGSGGPGGLTSAAPAGGDK	1xMet-loss+Acetyl [N-Term]	1	2	3	P67809	0	4514.16	High	High	7.98
TRUE	High	RNDFQLIGIQDGYLSLLQDSGEVR		1	3	4	P63241	1	2736.4	High	High	7.94
TRUE	High	ELEQVCNPIISGLYQGAGGPGPGGFGAQGPK	1xCarbamidomethyl [C6]	1	3	5	A0A0G2JIW1	0	3055.49	High	High	7.88
TRUE	High	WSGPLSLQEVDEQPQHPLHVTYAGAAVDELGK		1	1	2	P30086	0	3471.72	High	High	7.8
TRUE	High	SDPMVQCIIEESGEHIIAGAGELHLEICLK	2xCarbamidomethyl [C7; C28]	1	1	3	P13639	0	3348.63	High	High	7.76
TRUE	High	DGNVLLHEMQIQHPTASLIAK		1	1	9	P40227	0	2315.22	High	High	7.76
TRUE	High	RPSTSQTVSTPAPVPVIESTEAIEAK		1	1	3	P12270	0	2695.41	High	High	7.72
TRUE	High	AEGSDVANAVLDGADCIMLSGETAK	1xCarbamidomethyl [C16]; 1xOxidation [M18]	2	4	12	H3BR70; P14618	0	2510.14	High	High	7.7
TRUE	High	NMITGTSQADCAVLIVAAGVGEFEAGISK	1xCarbamidomethyl [C11]; 1xOxidation [M2]	2	9	2	Q05639; P68104	0	2925.43	High	High	7.68
TRUE	High	VIHDNFGIVEGLMTTVHAITATQK	1xOxidation [M13]	1	2	23	P04406	0	2611.35	High	High	7.67
TRUE	High	NMGGPYGGGNYGPGGSGGSGGYGGR		1	1	35	P22626	0	2189.91	High	High	7.64
TRUE	High	HTGPGILSMANAGPNTNGSQFFICTAK	1xCarbamidomethyl [C24]; 1xOxidation [M9]	1	3	12	P62937	0	2807.32	High	High	7.64
TRUE	High	TDNAGDQHGGGGGGGGGAGAAGGGGGGENYDDPHK		1	1	13	P14866	0	2981.2	High	High	7.62
TRUE	High	TETVEEPMEEEEAAKEEKEESDDEAAVEEEEEEK		1	1	4	P14625	2	3955.63	High	High	7.62
TRUE	High	MAASAAAASAAAASAASGSPGPGEGSAGGEK	1xMet-loss+Acetyl [N-Term]	1	1	6	Q13263	0	2429.12	High	High	7.62
TRUE	High	VGAGAPVYLAAVLEYLTAEILELAGNAAR		1	14	8	Q8IUE6	0	2915.59	High	High	7.6
TRUE	High	MSHVAVENALGLDQQFAGLDLNSSDNQSGGSTASK	1xMet-loss+Acetyl [N-Term]	1	13	2	O00571	0	3459.63	High	High	7.59
TRUE	High	CPEALFQPSFLGMESCGIHETTFNSIMK	2xCarbamidomethyl [C1; C16]	2	3	5	P60709; P63261	0	3231.46	High	High	7.58
TRUE	High	VGAGAPVYMAAVLEYLTAEILELAGNAAR		1	2	3	Q16777	0	2933.54	High	High	7.58
TRUE	High	IEPELDGSAQVTSHDASTNGLINFIK		1	3	5	P06744	0	2756.37	High	High	7.57
TRUE	High	ADHQPLTEASYVNLPTIALCNTDSPLR	1xCarbamidomethyl [C20]	1	3	4	P08865	0	2996.48	High	High	7.56
TRUE	High	AEGSDVANAVLDGADCIMLSGETAK	1xCarbamidomethyl [C16]	2	4	13	H3BR70; P14618	0	2494.14	High	High	7.56
TRUE	High	HISQISVAEDDDESLLGHLMIVGK		1	1	2	P49773	0	2606.31	High	High	7.54
TRUE	High	TERPVNSAALSPNYDHVVLGGGQEAMDVTTTSTR		1	1	1	Q13347	0	3573.72	High	High	7.54
TRUE	High	LGLGIDEDDPTADDTSAAVTEEMPPLEGDDDTSR		1	1	4	P07900	0	3547.54	High	High	7.53
TRUE	High	FGAQLAHIQALISGIEAQLGDVR		1	2	3	P08727	0	2407.31	High	High	7.53
TRUE	High	VETGVLKPGMVVTFAPVNVTTEVK		1	3	20	P68104	0	2515.38	High	High	7.51
TRUE	High	EAESCDCLQGFQLTHSLGGGTGSGMGTLLLSK	2xCarbamidomethyl [C5; C7]	3	10	12	Q5JP53; P07437; P68371	0	3311.53	High	High	7.51
TRUE	High	EETVLATVQALQTASHLSQQADLR		1	1	4	P04844	0	2609.35	High	High	7.49
TRUE	High	LNCQVIGASVDSHFCHLAWVNTPK	2xCarbamidomethyl [C3; C15]	1	2	5	Q06830	0	2753.33	High	High	7.48
TRUE	High	GGPGSAVSPYPTFNPSSDVAALHK		1	3	11	P04083	0	2356.16	High	High	7.45
TRUE	High	IHVSDQELQSANASVDDSRLEELK		1	2	9	P22314	1	2683.32	High	High	7.45
TRUE	High	LLEDGEDFNLGDALDSSNSMQTIQK		1	1	9	P05783	0	2740.26	High	High	7.45
TRUE	High	GYSFGHPSSVAGEVVFNTGLGGYPEAITDPAYK		1	4	3	P31327	0	3387.62	High	High	7.44
TRUE	High	AYHEQLTVAEITNACFEPANQMVK	1xCarbamidomethyl [C15]	1	3	3	F5H5D3	0	2764.31	High	High	7.44
TRUE	High	LPWTRLLLLLLVFAVGFLCHDLR	1xCarbamidomethyl [C19]	1	3	1	Q6NUQ4	1	2765.61	High	High	7.44
TRUE	High	ALVDHENVISCPHLGASTK	1xCarbamidomethyl [C11]	1	6	35	O43175	0	2048.02	High	High	7.41
TRUE	High	KPADDQDPIDALSGDLDSCPSTTETSQNTAK	1xCarbamidomethyl [C19]	1	13	4	A0A0C4DGB5	0	3277.46	High	High	7.4
TRUE	High	VAVAIPNRPPDAVLTDTTSLNQAALYR		1	7	4	P51659	0	2866.54	High	High	7.4
TRUE	High	LQAALDDEEAGGRPAMEPGNGSLDLGGDSAGR		1	3	5	Q00839	0	3126.44	High	High	7.4
TRUE	High	GQHVTGSPFQFTVGPLGEGGAHK		1	3	5	O75369	0	2308.15	High	High	7.39
TRUE	High	KIEPELDGSAQVTSHDASTNGLINFIK		1	3	8	P06744	1	2884.47	High	High	7.34
TRUE	High	HVNGQDQIVPGLYACGEAACASVHGANR	2xCarbamidomethyl [C15; C20]	1	3	1	P31040	0	2951.36	High	High	7.32
TRUE	High	GFCHLCDGQEACCVGLEAGINPTDHLITAYR	4xCarbamidomethyl [C3; C6; C12; C13]	1	3	2	P08559	0	3534.57	High	High	7.32
TRUE	High	YVIHTVGPIAYGEPSASQAAELR		1	1	3	Q9BQ69	0	2429.25	High	High	7.32
TRUE	High	KLPMIDFVVTLVATFLWLVSTSAWAK		2	3	3	Q16563; C9JYN0	1	2936.64	High	High	7.31
TRUE	High	SSGPPPPSGSSGSEAAAGAGAAAPASQHPATGTGAVQTEAMK		1	2	5	Q14444	0	3703.73	High	High	7.28
TRUE	High	DGVADVSIEDSVISLSGDHCIIGR	1xCarbamidomethyl [C20]	1	2	5	P00441	0	2514.21	High	High	7.27
TRUE	High	NVLSDSRPAMAPGSSHLGAPASTTTAADATPSGSLAR		1	1	1	Q9BR76	0	3522.72	High	High	7.27
TRUE	High	TQSSASLAASYAAQQHPQAAASYR		1	1	9	Q96PK6	0	2465.18	High	High	7.26
TRUE	High	TTGIVMDSGDGVTHTVPIYEGYALPHAILR		2	6	5	P60709; P63261	0	3183.61	High	High	7.26
TRUE	High	SLAGSSGPGASSGTSGDHGELVVR		1	11	22	P29692	0	2185.05	High	High	7.26
TRUE	High	RPDVVENQPDAASQLNVDASGNLAK		1	2	5	Q9NZL9	0	2608.3	High	High	7.25
TRUE	High	AIVDCGFEHPSEVQHECIPQAILGMDVLCQAK	3xCarbamidomethyl [C5; C17; C29]	2	19	3	O00148; Q13838	0	3651.71	High	High	7.25
TRUE	High	VGRPSNIGQAQPIIDQLAEEAR		1	11	2	A0A0J9YYL3	0	2362.25	High	High	7.25
TRUE	High	LPTGYYFGASAGTGDLSDNHDIISMK		1	3	4	Q12907	0	2730.27	High	High	7.25
TRUE	High	EAESCDCLQGFQLTHSLGGGTGSGMGTLLISK	2xCarbamidomethyl [C5; C7]; 1xOxidation [M25]	3	10	14	Q5JP53; P07437; P68371	0	3327.53	High	High	7.22
TRUE	High	IKNALAHFLPQGTPTPLIPMLVIIETISLLIQPMALAVR		1	1	1	P00846	1	4233.46	High	High	7.19
TRUE	High	HVGPGVLSMANAGPNTNGSQFFICTIK	1xCarbamidomethyl [C24]	1	2	3	P30405	0	2817.38	High	High	7.19
TRUE	High	FGGEHVPNSPFQVTALAGDQPSVQPPLR		1	4	5	P21333	0	2945.49	High	High	7.15
TRUE	High	QAFTDVATGSLGQGLGAACGMAYTGK	1xCarbamidomethyl [C19]	1	3	9	P29401	0	2532.19	High	High	7.15
TRUE	High	KLPMIDFVVTLVATFLWLVSTSAWAK	1xOxidation [M4]	2	3	1	Q16563; C9JYN0	1	2952.63	High	High	7.15
TRUE	High	KPTDGASSSNCVTDISHLVR	1xCarbamidomethyl [C11]	1	3	9	P49321	0	2144.04	High	High	7.14
TRUE	High	AAEAHVDAHYYEQNEQPTGTCAACITGDNR	2xCarbamidomethyl [C21; C24]	1	5	4	P55263	0	3349.42	High	High	7.13
TRUE	High	VQDAFAAAKLLALALIILLGFVQIGK		1	1	5	Q01650	1	2696.65	High	High	7.11
TRUE	High	MAEIGEHVAPSEAANSLEQAQAAAER		1	2	4	P27708	0	2680.26	High	High	7.11
TRUE	High	GAGYTFGQDISETFNHANGLTLVSR		1	3	3	P62714	0	2655.28	High	High	7.1
TRUE	High	HSSVYPTQEELEAVQNMVSHTER		1	7	6	Q12906	0	2671.24	High	High	7.08
TRUE	High	RCLRANLLVLLTVVAVVAGVALGLGVSGAGGALALGPER	1xCarbamidomethyl [C2]	1	1	1	Q15758	2	3783.22	High	High	7.08
TRUE	High	AAEAAAAPAESAAPAAGEEPSKEEGEPK		1	1	25	P80723	1	2636.23	High	High	7.07
TRUE	High	AKVFAVLLSIVLCTVTLFLLQLKFLKPK	1xCarbamidomethyl [C13]	1	2	1	Q8TED1	2	3202.98	High	High	7.07
TRUE	High	MSLICSISNEVPEHPCVSPVSNHVYER	2xCarbamidomethyl [C5; C16]; 1xMet-loss+Acetyl [N-Term]	1	2	5	Q9UMS4	0	3051.43	High	High	7.06
TRUE	High	IEVQDTSGGTTALRPSASTQALSSSVSSSK		1	2	5	Q16531	0	2952.48	High	High	7.06
TRUE	High	VVGFHVLGPNAGEVTQGFAAALK		1	7	3	F8W809	0	2282.23	High	High	7.06
TRUE	High	KAEEIANEMIEAAK		1	2	9	P49588	1	1546.78	High	High	7.04
TRUE	High	VSDSISAQYPVVDHEFDAVVVGAGGAGLR		1	4	4	P31040	0	2915.45	High	High	7.03
TRUE	High	LPDNVTFEEGALIEPLSVGIHACR	1xCarbamidomethyl [C23]	1	2	3	Q00796	0	2637.33	High	High	7.02
TRUE	High	FWEVISDEHGIDPTGTYHGDSDLQLDR		1	1	3	P07437	0	3102.41	High	High	7
TRUE	High	MFWEVISDEHGIDPTGTYHGDSDLQLDR	1xMet-loss [N-Term]	1	1	3	Q5JP53	0	3102.41	High	High	7
TRUE	High	IPGLLSPHPLLQLSYTATDR		1	2	2	P49327	0	2192.21	High	High	6.99
TRUE	High	SVTVVEDDEDEDGDDLLHHHHVSGSR		1	2	3	Q3BDU5	0	2899.27	High	High	6.99
TRUE	High	LGVHPLSCHGWVLGEHGDSSVPVWSGMNVAGVSLK	1xCarbamidomethyl [C8]	1	1	1	P00338	0	3668.81	High	High	6.99
TRUE	High	HTINPILLYFIHFLISLYTILTYIPFYFFSESR		1	3	1	O95573	0	4082.19	High	High	6.99
TRUE	High	LAELEEFINGPNNAHIQQVGDR		1	3	5	A0A087WVQ6	0	2464.22	High	High	6.97
TRUE	High	VVRPDSELGERPPEDNQSFQYDHEAFLGK		1	1	2	Q15293	0	3359.59	High	High	6.96
TRUE	High	VSGQGLHEGHTFEPAEFIIDTR		1	3	8	P21333	0	2440.19	High	High	6.96
TRUE	High	GNFGGSFAGSFGGAGGHAPGVAR		1	4	14	P52272	0	2034.95	High	High	6.95
TRUE	High	NMITGTSQADCAVLIVAAGVGEFEAGISK	1xCarbamidomethyl [C11]	2	9	1	Q05639; P68104	0	2909.44	High	High	6.94
TRUE	High	VETGILRPGMVVTFAPVNITTEVK		1	2	2	Q05639	0	2571.42	High	High	6.94
TRUE	High	SPEEGAETPVYLALLPPDAEGPHGQFVSEK		1	1	5	P16152	0	3164.54	High	High	6.94
TRUE	High	DSEDNPQTLLFSATCPHWVFNVAK	1xCarbamidomethyl [C15]	1	1	1	Q9NR30	0	2776.3	High	High	6.94
TRUE	High	TGQEYKPGNPPAEIGQNISSNSSASILESK		1	2	5	P07814	0	3103.52	High	High	6.93
TRUE	High	STAPSAAASASASAAASSPAGGGAEALELLEHCGVCR	2xCarbamidomethyl [C33; C36]	1	1	1	Q13263	0	3442.6	High	High	6.93
TRUE	High	KPEDVLDDDDAGSAPLK		1	2	9	A0A087WUV8	0	1784.85	High	High	6.92
TRUE	High	AQLNIGNVLPVGTMPEGTIVCCLEEKPGDR	2xCarbamidomethyl [C21; C22]	1	4	2	P62917	0	3267.62	High	High	6.92
TRUE	High	LASVPAGGAVAVSAAPGSAAPAAGSAPAAAEEK		1	2	21	P05387	0	2774.43	High	High	6.92
TRUE	High	AYHEQLSVAEITNACFEPANQMVK	1xCarbamidomethyl [C15]	2	6	8	Q71U36; P68366	0	2750.29	High	High	6.89
TRUE	High	AQWIRVLFGEITRLLNHIMAVTTHALDLGAMTPFFWLFEER		1	1	1	O75306	2	4843.54	High	High	6.89
TRUE	High	NIDNPALADIYTEHAHQVVVAK		1	2	1	O75083	0	2418.24	High	High	6.89
TRUE	High	VRSHLAALWPFLGIVAEVLVLVTIIFIYEKR		1	2	1	A0A087WUV8	2	3566.1	High	High	6.88
TRUE	High	SDPMVQCIIEESGEHIIAGAGELHLEICLK	2xCarbamidomethyl [C7; C28]; 1xOxidation [M4]	1	1	4	P13639	0	3364.62	High	High	6.88
TRUE	High	VPAFEGDDGFCVFESNAIAYYVSNEELR	1xCarbamidomethyl [C11]	1	1	1	P26641	0	3198.44	High	High	6.85
TRUE	High	FWEVISDEHGIDPTGTYHGDSDLQLER		1	10	4	P68371	0	3116.42	High	High	6.83
TRUE	High	ASASGSGAQVGGPISSGSSASSVTVTR		1	2	9	P02545	0	2365.16	High	High	6.83
TRUE	High	DGAGFLINLIDSPGHVDFSSEVTAALR		1	1	2	P13639	0	2801.41	High	High	6.83
TRUE	High	AYHEQLSVAEITNACFEPANQMVK	1xCarbamidomethyl [C15]; 1xOxidation [M22]	2	6	6	Q71U36; P68366	0	2766.29	High	High	6.83
TRUE	High	LPGHAGSINEVAFHPDEPIIISASSDK		1	2	1	Q96DI7	0	2801.41	High	High	6.79
TRUE	High	VFTTQELVQAFTHAPATLEADR		1	4	3	O95433	0	2445.24	High	High	6.79
TRUE	High	MVAAATNNLCEAANAAVQGHASQEK	1xCarbamidomethyl [C10]	1	1	1	Q9Y490	0	2556.19	High	High	6.78
TRUE	High	ACANPAAGSVILLENLR	1xCarbamidomethyl [C2]	1	1	18	P00558	0	1768.94	High	High	6.78
TRUE	High	VAPEEHPVLLTEAPLNPK		2	11	102	P60709; P63261	0	1954.06	High	High	6.77
TRUE	High	HIDCAHVYQNENEVGVAIQEK	1xCarbamidomethyl [C4]	1	3	12	P15121	0	2453.15	High	High	6.77
TRUE	High	RGSDELFSTCVTNGPFIMSSNSASAANGNDSK	1xCarbamidomethyl [C10]	1	4	2	P26599	1	3321.47	High	High	6.76
TRUE	High	DPDSNPYSLLDNTESDQTADTDASESHHSTNR		1	5	4	B4DXZ6	0	3519.47	High	High	6.74
TRUE	High	TDEFQLHTNVNDGTEFGGSIYQK		1	1	7	P21796	0	2600.19	High	High	6.74
TRUE	High	TAMSTPHVAEPAENEQDEQDENGAEASADLR		1	1	10	P26038	0	3312.42	High	High	6.74
TRUE	High	GHNGWVTQIATTPQFPDMILSASR		1	13	3	P63244	0	2627.3	High	High	6.73
TRUE	High	NGNHVANSPVSIMVVQSEIGDAR		1	2	1	O75369	0	2394.18	High	High	6.72
TRUE	High	VVMALGDYMGASCHACIGGTNVR	2xCarbamidomethyl [C13; C16]	1	9	4	P60842	0	2439.1	High	High	6.72
TRUE	High	DTHEDHDTSTENTDESNHDPQFEPIVSLPEQEIK		1	2	6	P43487	0	3933.72	High	High	6.71
TRUE	High	TATESFASDPILYRPVAVALDTK		1	6	17	P14618	0	2465.29	High	High	6.7
TRUE	High	GPPQEEEEEEDEEEEATKEDAEAPGIR		1	1	12	P51858	1	3042.28	High	High	6.7
TRUE	High	ERLEQQVPVNQVFGQDEMIDVIGVTK		1	5	4	P39023	1	2971.52	High	High	6.7
TRUE	High	ALQSGQCAGAALDVFTEEPPRDR	1xCarbamidomethyl [C7]	1	6	10	O43175	1	2488.19	High	High	6.7
TRUE	High	HNDDEQYAWESSAGGSFTVR		2	3	20	P07900; P08238	0	2255.96	High	High	6.7
TRUE	High	YHVPVVVVPEGSASDTHEQAILR		1	3	3	P04844	0	2503.29	High	High	6.7
TRUE	High	ISGETIFVTAPHEATAGIIGVNR		1	2	4	A0A087WVQ6	0	2353.25	High	High	6.7
TRUE	High	TDDEVVQREEEAIQLDGLNASQIR		1	3	4	P14625	1	2728.34	High	High	6.68
TRUE	High	LGLALNFSVFHYEIANSPEEAISLAK		1	1	1	P31947	0	2833.48	High	High	6.67
TRUE	High	IGEEQSAEDAEDGPPELLFIHGGHTAK		1	3	11	Q16576	0	2847.34	High	High	6.67
TRUE	High	VLRPPGGGSNFSLGFDEPTEQPVR		1	2	5	Q9UK76	0	2556.28	High	High	6.67
TRUE	High	DPDAGIDEAQVEQDAQALFQAGELK		1	3	2	P08758	0	2658.25	High	High	6.67
TRUE	High	KYEDICPSTHNMDVPNIK	1xCarbamidomethyl [C6]	1	8	29	P63241	1	2161.01	High	High	6.66
TRUE	High	EGNDLYHEMIESGVINLK		1	5	7	P06576	0	2061	High	High	6.65
TRUE	High	NLVLTGFSHIDLIDLDTIDVSNLNR		1	1	1	Q9UBT2	0	2797.47	High	High	6.65
TRUE	High	VQHQDALQISDVVMASLLR		1	2	2	Q14974	0	2123.13	High	High	6.63
TRUE	High	VTGGNLLSMLLIACAFTLSLVYLIRLAAGHLVQLPAGVK	1xCarbamidomethyl [C14]	1	2	1	A0A0C4DFL7	1	4093.34	High	High	6.63
TRUE	High	VEQIAAIAQELNELDYYDSHNVNTR		1	1	4	O43707	0	2905.4	High	High	6.62
TRUE	High	EGPYDVVVLPGGNLGAQNLSESAAVK		1	2	9	Q99497	0	2584.33	High	High	6.62
TRUE	High	ITDLANLSAANHDAAIFPGGFGAAK		1	12	5	A0A096LPI6	0	2442.24	High	High	6.62
TRUE	High	GGMGSGGLATGIAGGLAGMGGIQNEK	1xOxidation [M]	1	2	16	P05783	0	2277.1	High	High	6.62
TRUE	High	TCNVLVALEQQSPDIAQGVHLDR	1xCarbamidomethyl [C2]	1	1	5	P31153	0	2563.29	High	High	6.61
TRUE	High	EAATLEVERPLPMEVEK		1	1	8	P51858	0	1941	High	High	6.61
TRUE	High	YVAVMPPHIGDQPLTGAYTVTLDGR		1	2	4	P30043	0	2671.35	High	High	6.61
TRUE	High	ADRDESSPYAAMLAAQDVAQR		1	3	9	A0A2R8Y811	1	2265.06	High	High	6.61
TRUE	High	HAVSDPSILDSLDLNEDEREVLINNINR		1	3	1	P05198	1	3190.6	High	High	6.59
TRUE	High	AISHEHSPSDLEAHFVPLVK		1	2	2	P30153	0	2213.13	High	High	6.58
TRUE	High	QDHPSSMGVYGQESGGFSGPGENR		1	2	6	B0QYK0	0	2480.05	High	High	6.58
TRUE	High	VSHVSTGGGASLELLEGK		1	2	40	P00558	0	1740.91	High	High	6.58
TRUE	High	MNLFRFLGDLSHLLAIILLLLKIWK	1xOxidation [M1]	1	2	1	P24390	2	2996.79	High	High	6.58
TRUE	High	LCYVALDFEQEMATAASSSSLEK	1xCarbamidomethyl [C2]	2	6	13	P60709; P63261	0	2550.17	High	High	6.57
TRUE	High	ETVKPVEVEEGESVVLPCNPPPSAEPLR	1xCarbamidomethyl [C18]	1	1	4	P32004	0	3058.54	High	High	6.56
TRUE	High	TSRPENAIIYNNNEDFQVGQAK		1	2	17	P29401	0	2508.21	High	High	6.56
TRUE	High	DGELLFVHSAEGSEFWSALLEK		1	2	1	P17655	0	2464.2	High	High	6.56
TRUE	High	RFDEILEASDGIMVAR		2	4	11	H3BR70; P14618	1	1821.92	High	High	6.56
TRUE	High	RSEAEEAITSFNGHKPPGSSEPITVK		1	1	1	Q15717	1	2768.38	High	High	6.56
TRUE	High	EGICALGGTSELSSEGTQHSYSEEEK	1xCarbamidomethyl [C4]	1	2	6	P13797	0	2785.21	High	High	6.54
TRUE	High	SGPFGQIFRPDNFVFGQSGAGNNWAK		3	11	5	Q5JP53; P07437; P68371	0	2798.34	High	High	6.52
TRUE	High	KPLVLCGDLNVAHEEIDLR	1xCarbamidomethyl [C6]	1	4	4	P27695	0	2191.15	High	High	6.51
TRUE	High	MNLFRFLGDLSHLLAIILLLLKIWK		1	2	3	P24390	2	2980.79	High	High	6.51
TRUE	High	SILLFGGAAAVAILAVAIGVALALRKK		1	3	3	Q9BXK5	2	2606.65	High	High	6.5
TRUE	High	MSAIQNLHSFDPFADASK	1xMet-loss+Acetyl [N-Term]	1	2	5	P41567	0	1889.9	High	High	6.5
TRUE	High	FQPGETLTEILETPATSEQEAEHQR		1	2	5	P46940	0	2841.35	High	High	6.49
TRUE	High	GGMGSGGLATGIAGGLAGMGGIQNEK		1	2	10	P05783	0	2261.1	High	High	6.49
TRUE	High	VPAATSAIITNDGIGINPAQTAGNVFLK		1	1	3	P61960	0	2753.48	High	High	6.49
TRUE	High	MTQIMFETFNTPAMYVAIQAVLSLYASGR	1xOxidation [M1]	2	7	2	P60709; P63261	0	3269.6	High	High	6.49
TRUE	High	GGMGSGGLATGIAGGLAGMGGIQNEK	2xOxidation [M3; M19]	1	2	11	P05783	0	2293.09	High	High	6.49
TRUE	High	TFSHELSDFGLESTAGEIPVVAIR		1	1	3	P30101	0	2575.3	High	High	6.48
TRUE	High	LNSNTQVVLLSATMPSDVLEVTK		1	6	6	P60842	0	2459.31	High	High	6.48
TRUE	High	ALVLDCHYPEDEVGQEDEAESDIFSIR	1xCarbamidomethyl [C6]	1	3	5	Q07021	0	3136.41	High	High	6.47
TRUE	High	AVAAAAAAAVTPAAIAAATTTLAQEEPVAAPEPK		1	2	1	Q8IYB3	0	3114.67	High	High	6.46
TRUE	High	LVGQGASAVLLDLPNSGGEAQAK		1	2	8	Q99714	0	2195.17	High	High	6.45
TRUE	High	IIPTLEEGLQLPSPTATSQLPLESDAVECLNYQHYK	1xCarbamidomethyl [C29]	1	1	2	P61978	0	4055.03	High	High	6.44
TRUE	High	NPSTVEAFDLAQSNSEHSR		1	1	7	O15067	0	2088.96	High	High	6.43
TRUE	High	SGDAAIVDMVPGKPMCVESFSDYPPLGR	1xCarbamidomethyl [C16]	1	3	6	P68104	0	2995.4	High	High	6.43
TRUE	High	FENAFLSHVVSQHQALLGTIR		1	1	2	P25705	0	2367.26	High	High	6.43
TRUE	High	DRPQEADGIDSVIVVDNVPQVGPDR		1	2	4	P55884	0	2690.34	High	High	6.42
TRUE	High	THIQDNHDGTYTVAYVPDVTGR		1	3	9	P21333	0	2459.16	High	High	6.42
TRUE	High	NPGVGNGDDEAAELMQQVNVLK		1	1	4	Q15691	0	2298.1	High	High	6.41
TRUE	High	ELASQPDVDGFLVGGASLKPEFVDIINAK		1	1	8	P60174	0	3029.58	High	High	6.4
TRUE	High	TVPPAVTGITFLSGGQSEEEASINLNAINK		1	4	8	P04075	0	3057.57	High	High	6.4
TRUE	High	LVEALCAEHQINLIK	1xCarbamidomethyl [C6]	1	1	19	P25398	0	1750.95	High	High	6.4
TRUE	High	RAEDGSVIDYELIDQDAR		1	9	16	P07355	1	2064.98	High	High	6.4
TRUE	High	LGCEVLGVSVDSQFTHLAWINTPR	1xCarbamidomethyl [C3]	1	2	1	P32119	0	2699.36	High	High	6.4
TRUE	High	HGEVCPAGWKPGSDTIKPDVQK	1xCarbamidomethyl [C5]	1	2	47	Q06830	0	2406.19	High	High	6.39
TRUE	High	NTELAVFHDETEIQNQTDLLSLSGK		1	3	4	P41252	0	2802.38	High	High	6.39
TRUE	High	GDAEKPEEELEEDDDEELDETLSER		1	1	5	Q9NS69	0	2921.22	High	High	6.39
TRUE	High	GHVFEESQVAGTPMFVVK		1	1	2	P13639	0	1961.98	High	High	6.36
TRUE	High	GVSSQETAGIGASAHLVNFK		1	2	4	P43490	0	1973.01	High	High	6.35
TRUE	High	AQGPAASAEEPKPVEAPAANSDQTVTVK		1	1	15	P80723	0	2763.38	High	High	6.35
TRUE	High	IMRPDDANVAGNVHGGTILK		1	1	3	O00154	0	2078.08	High	High	6.35
TRUE	High	LVQDVANNTNEEAGDGTTTATVLAR		1	4	21	P10809	0	2560.25	High	High	6.35
TRUE	High	MTQIMFETFNTPAMYVAIQAVLSLYASGR		2	7	2	P60709; P63261	0	3253.61	High	High	6.35
TRUE	High	NPSTNFQEPVQPLTQQQVAQMQLK		1	2	2	P19623	0	2754.39	High	High	6.34
TRUE	High	SGDAAIVDMVPGKPMCVESFSDYPPLGR	1xCarbamidomethyl [C16]; 1xOxidation [M]	1	3	10	P68104	0	3011.39	High	High	6.34
TRUE	High	EELFQGDAFHQSDTHIFIIMGASGDLAK		1	4	1	P11413	0	3077.47	High	High	6.33
TRUE	High	HSQFIGYPITLYLEK		1	3	28	P08238	0	1808.96	High	High	6.33
TRUE	High	AASAAGAAGSAGGSSGAAGAAGGGAGAGTRPGDGGTASAGAAGPGAATK		1	1	3	Q9UKY7	0	3669.72	High	High	6.33
TRUE	High	THSVNGITEEADPTIYSGK		1	2	5	O75534	0	2018.97	High	High	6.33
TRUE	High	IAIPGLAGAGNSVLLVSNLNPER		1	4	9	P26599	0	2275.28	High	High	6.33
TRUE	High	LNSNTQVVLLSATMPSDVLEVTK	1xOxidation [M14]	1	6	7	P60842	0	2475.3	High	High	6.32
TRUE	High	AHIANPSGASTECFVTDNADGTYQVEYTPFEK	1xCarbamidomethyl [C13]	1	2	4	O75369	0	3519.56	High	High	6.32
TRUE	High	AQTEGINISEEALNHLGEIGTK		1	3	6	Q9Y265	0	2324.17	High	High	6.32
TRUE	High	NGQHVASSPIPVVISQSEIGDASR		1	3	5	P21333	0	2448.25	High	High	6.31
TRUE	High	EVVAGSHELGQDYEHVTMLQER		1	1	2	Q01082	0	2527.19	High	High	6.3
TRUE	High	LNEDMACSVAGITSDANVLTNELR	1xCarbamidomethyl [C7]	1	8	3	P25789	0	2593.22	High	High	6.3
TRUE	High	GRPAPGFHHGDGPGNAVQEIMIPASK		2	3	1	Q96AE4; C9JSZ1	0	2640.31	High	High	6.3
TRUE	High	DLTDGHFENILADNSVNDQTK		1	1	8	P36952	0	2346.08	High	High	6.3
TRUE	High	VNVTVDYIRPASPATETVPAFSER		1	1	3	Q7KZF4	0	2619.34	High	High	6.3
TRUE	High	DGTVTAGNASGVADGAGAVIIASEDAVK		1	3	2	P42765	0	2516.25	High	High	6.29
TRUE	High	AVAFQNPQTHVIENLHAAAYR		1	4	4	P22695	0	2350.21	High	High	6.29
TRUE	High	TGQATVASGIPAGWMGLDCGPESSK	1xCarbamidomethyl [C19]	1	1	3	P00558	0	2477.14	High	High	6.28
TRUE	High	LQFHDVAGDIFHQQCK	1xCarbamidomethyl [C15]	1	1	7	P11413	0	1942.92	High	High	6.28
TRUE	High	KEDVGTVVGIDLGTTYSCVGVFK	1xCarbamidomethyl [C18]	1	1	2	P11021	1	2444.24	High	High	6.28
TRUE	High	VDEFPLCGHMVSDEYEQLSSEALEAAR	1xCarbamidomethyl [C7]	1	4	3	P27635	0	3082.38	High	High	6.27
TRUE	High	LSLEGDHSTPPSAYGSVK		1	17	33	P07355	0	1844.9	High	High	6.27
TRUE	High	HVSPAGAAVGIPLSEDEAK		1	1	6	P31939	0	1847.95	High	High	6.27
TRUE	High	DGEDQTQDTELVETRPAGDGTFQK		1	50	8	A0A140T913	0	2637.19	High	High	6.27
TRUE	High	IGEHTPSALAIMENANVLAR		1	6	11	P04075	0	2107.1	High	High	6.26
TRUE	High	GPAVGIDLGTTYSCVGVFQHGK	1xCarbamidomethyl [C14]	2	10	10	P11142; E9PK54	0	2263.12	High	High	6.26
TRUE	High	TLNETELTELQSQISDTSVVLSMDNSR		1	2	1	P08729	0	3010.45	High	High	6.26
TRUE	High	ARPFPDGLAEDIDKGEVSAR		1	1	8	P13639	1	2143.08	High	High	6.25
TRUE	High	IEGCIIGFDEYMNLVLDDAEEIHSK	1xCarbamidomethyl [C4]	1	2	1	P62304	0	2910.35	High	High	6.25
TRUE	High	HLYTLDGGDIINALCFSPNR	1xCarbamidomethyl [C15]	1	11	6	P63244	0	2276.11	High	High	6.25
TRUE	High	RGTGGVDTAAVGGVFDVSNADR		1	2	1	P12277	1	2121.03	High	High	6.25
TRUE	High	APKPEDIDEEDDDVPDLVENFDEASK		1	1	5	Q96K17	0	2931.29	High	High	6.24
TRUE	High	GDVAEGDLIEHFSQFGTVEK		1	1	5	Q13151	0	2178.03	High	High	6.24
TRUE	High	SHSTEPGLVLTLGQGDVGQLGLGENVMER	1xOxidation [M27]	1	6	1	P18754	0	3009.49	High	High	6.24
TRUE	High	VTTAAAAAATSQDPEQHLTELR		1	1	3	Q9UBW8	0	2281.14	High	High	6.24
TRUE	High	VLSEDEEDVDFDIIHNANDTFTVK		1	2	5	O75369	0	2765.28	High	High	6.23
TRUE	High	CISEVQANNVVLGQYVGNPDGEGEATK	1xCarbamidomethyl [C1]	1	2	5	P11413	0	2848.34	High	High	6.23
TRUE	High	SALSGHLETVILGLLK		1	15	11	P07355	0	1650.98	High	High	6.23
TRUE	High	YASICQQNGIVPIVEPEILPDGDHDLK	1xCarbamidomethyl [C5]	2	4	7	P04075; P09972	0	3020.5	High	High	6.23
TRUE	High	KPVVNIITPSHVEER		1	1	26	Q16719	0	1717.96	High	High	6.23
TRUE	High	NHTLALTETGSVFAFGENK		1	1	2	Q9P258	0	2036.01	High	High	6.23
TRUE	High	SADESGQALLAAGHYASDEVR		1	3	4	Q13813	0	2147	High	High	6.23
TRUE	High	VNFHFILFNNVDGHLYELDGR		1	3	4	P09936	0	2519.25	High	High	6.22
TRUE	High	FTASAGIQVVGDDLTVTNPK		2	2	24	A0A2R8Y6G6; P06733	0	2033.05	High	High	6.22
TRUE	High	RDNSDFDLLTVSETANEPPQDEGNSFNSPR		1	1	3	O15371	1	3351.5	High	High	6.22
TRUE	High	APLATGEDDDDEVPDLVENFDEASK		1	1	8	P20290	0	2691.18	High	High	6.22
TRUE	High	DIGAIAQVHAENGDIIAEEQQR		1	2	5	Q16555	0	2377.17	High	High	6.2
TRUE	High	VAEEHAPSIVFIDEIDAIGTK		1	1	2	P62191	0	2254.16	High	High	6.2
TRUE	High	LPAELQELPGLSHQYWSAPSDK		1	8	2	P27695	0	2466.23	High	High	6.2
TRUE	High	REEEEFNTGPLSVLTQSVK		1	2	7	P62316	1	2163.09	High	High	6.2
TRUE	High	VGEQAQVVIIDMNDPSNPIR		1	5	2	A0A087WVQ6	0	2195.11	High	High	6.2
TRUE	High	DLYANTVLSGGTTMYPGIADR		2	3	17	P60709; P63261	0	2215.07	High	High	6.19
TRUE	High	TDHPEIGEGKPTPALSEEASSSSIR		1	1	11	Q16891	0	2595.25	High	High	6.19
TRUE	High	GVEITGFPEAQALGLEVFHAGTALK		1	1	2	P22102	0	2555.35	High	High	6.18
TRUE	High	DGTLKPGDTIIEPTSGNTGIGLALAAAVR		1	2	1	P0DN79	0	2808.51	High	High	6.18
TRUE	High	LFAQLAGEDAEISAFELQTILR		1	1	2	P17655	0	2435.28	High	High	6.17
TRUE	High	AAAASAAEAGIATTGTEDSDDALLK		1	2	5	P55036	0	2320.12	High	High	6.17
TRUE	High	KEDGTFYEFGEDIPEAPER		1	1	4	O43776	1	2229	High	High	6.17
TRUE	High	VETGVLKPGMVVTFAPVNVTTEVK	1xOxidation [M10]	1	3	14	P68104	0	2531.38	High	High	6.17
TRUE	High	NYAEYQVCLAAVGLVGDLCR	2xCarbamidomethyl [C8; C19]	1	2	1	Q14974	0	2271.09	High	High	6.16
TRUE	High	EEHEVAVLGAPHNPAPPTSTVIHIR		1	2	1	Q01628	0	2671.4	High	High	6.15
TRUE	High	LVQAFQYTDEHGEVCPAGWKPGSDTIKPNVDDSK	1xCarbamidomethyl [C15]	1	1	2	P32119	0	3788.79	High	High	6.14
TRUE	High	LTTPTYGDLNHLVSATMSGVTTCLR	1xCarbamidomethyl [C23]	3	8	14	Q5JP53; P07437; P68371	0	2708.34	High	High	6.14
TRUE	High	VEGDTCSLNEFTITGSTYAPIGEVHK	1xCarbamidomethyl [C6]	1	2	5	P16615	0	2825.33	High	High	6.14
TRUE	High	HTQENCETWGVNGETGTLVDMK	1xCarbamidomethyl [C6]	1	2	1	P49368	0	2506.1	High	High	6.13
TRUE	High	SVPDPSTRALLLLALLILYALLSRLTGSR		1	1	5	Q9BVC6	2	3122.87	High	High	6.13
TRUE	High	GPHLVQSDGTVPFWAHAGNAIPSSDQIR		1	1	1	P49257	0	2957.47	High	High	6.13
TRUE	High	FNDEHIPESPYLVPVIAPSDDAR		1	2	5	O75369	0	2581.26	High	High	6.13
TRUE	High	GVAALTSDPAVQAIVLDTASDVLDK		1	1	3	Q9Y490	0	2469.31	High	High	6.13
TRUE	High	SHLMSLYSACSSEVPHGPVDQK	1xCarbamidomethyl [C10]	1	1	1	O95816	0	2429.12	High	High	6.13
TRUE	High	AQGPAASAEEPKPVEAPAANSDQTVTVKE		1	1	13	P80723	1	2892.42	High	High	6.12
TRUE	High	QPYAVSELAGHQTSAESWGTGR		1	3	8	P36578	0	2332.1	High	High	6.12
TRUE	High	TETVEEPMEEEEAAKEEKEESDDEAAVEEEEEEK	1xOxidation [M8]	1	1	4	P14625	2	3971.62	High	High	6.12
TRUE	High	VPADTEVVCAPPTAYIDFAR	1xCarbamidomethyl [C9]	1	1	11	P60174	0	2192.07	High	High	6.12
TRUE	High	MVRPNQDGTLIASCSNDQTVR	1xCarbamidomethyl [C14]	1	2	5	P43034	0	2362.12	High	High	6.12
TRUE	High	ATAPVPTVGEGYGYGHESELSQASAAAR		1	2	2	Q9BWF3	0	2776.32	High	High	6.11
TRUE	High	TLTAVHDAILEDLVFPSEIVGK		1	3	7	P62081	0	2367.28	High	High	6.11
TRUE	High	VLHEAEGHIVTCETNTGEVYR	1xCarbamidomethyl [C12]	1	2	17	P62318	0	2414.14	High	High	6.11
TRUE	High	TTGIVMDSGDGVTHTVPIYEGYALPHAILR	1xOxidation [M6]	2	6	9	P60709; P63261	0	3199.61	High	High	6.11
TRUE	High	YPDSHQLFVGNLPHDIDENELK		1	1	4	Q9UN86	0	2580.24	High	High	6.11
TRUE	High	NEEDAAELVALAQAVNAR		1	1	10	P22314	0	1883.95	High	High	6.1
TRUE	High	GQHVPGSPFQFTVGPLGEGGAHK		1	4	11	P21333	0	2304.15	High	High	6.1
TRUE	High	SINPDEAVAYGAAVQAAILSGDK		1	4	11	P11142	0	2260.15	High	High	6.09
TRUE	High	EQQEAIEHIDEVQNEIDR		1	4	22	Q01105	0	2195.02	High	High	6.09
TRUE	High	SVPDPSTRALLLLALLILYALLSR		1	1	1	Q9BVC6	1	2608.58	High	High	6.09
TRUE	High	GGQIGLQAPGLSVSGPQGHLESGSGK		1	1	5	Q09666	0	2418.24	High	High	6.09
TRUE	High	LGGTIDDCELVEGLVLTQK	1xCarbamidomethyl [C8]	1	1	7	P50991	0	2060.06	High	High	6.08
TRUE	High	LEQQVPVNQVFGQDEMIDVIGVTK		1	5	8	P39023	0	2686.38	High	High	6.08
TRUE	High	LQVEPAVDTSGVQCYGPGIEGQGVFR	1xCarbamidomethyl [C14]	1	3	6	P21333	0	2763.34	High	High	6.08
TRUE	High	VQDDEVGDGTTSVTVLAAELLR		1	3	9	P78371	0	2288.16	High	High	6.08
TRUE	High	AHDGGIYAISWSPDSTHLLSASGDK		1	1	1	O75083	0	2585.23	High	High	6.08
TRUE	High	LHLSGIDANPNALFPPVEFPAPR		1	2	3	P49327	0	2472.3	High	High	6.08
TRUE	High	RPTPQDSPIFLPVDDTSFR		1	2	3	P49327	0	2188.1	High	High	6.07
TRUE	High	NNQFQALLQYADPVSAQHAK		1	6	9	P26599	0	2243.12	High	High	6.07
TRUE	High	LEGDLTGPSVGVEVPDVELECPDAK	1xCarbamidomethyl [C21]	1	1	6	Q09666	0	2625.26	High	High	6.07
TRUE	High	APVNTAELTDLLIQQNHIGSVIK		1	1	2	Q9P287	0	2474.36	High	High	6.07
TRUE	High	VNNASLIGLGYTQTLRPGVK		1	1	4	Q9Y277	0	2101.18	High	High	6.07
TRUE	High	RDNYVPEVSALDQEIIEVDPDTK		1	4	2	H3BNC9	1	2645.29	High	High	6.06
TRUE	High	LGGLTQAPGNPVLAVQINQDK		1	2	7	P26368	0	2133.17	High	High	6.06
TRUE	High	MAEEGIAAGGVMDVNTALQEVLK	1xMet-loss+Acetyl [N-Term]	1	1	6	P25398	0	2257.14	High	High	6.05
TRUE	High	VTYHPDGPEGQAYDVDFTPPFR		1	1	5	Q15046	0	2508.15	High	High	6.05
TRUE	High	LSSCDSFTSTINELNHCLSLR	2xCarbamidomethyl [C4; C17]	1	3	5	P07814	0	2454.14	High	High	6.05
TRUE	High	GLIAAICAGPTALLAHEIGFGSK	1xCarbamidomethyl [C7]	1	3	1	Q99497	0	2267.22	High	High	6.04
TRUE	High	HSQFIGYPITLFVEK		1	3	15	P07900	0	1778.95	High	High	6.04
TRUE	High	REHINLGCDMDFDIAGPSIR	1xCarbamidomethyl [C8]	1	2	1	P21796	1	2316.09	High	High	6.04
TRUE	High	VSLDVNHFAPDELTVK		1	2	13	P04792	0	1783.92	High	High	6.03
TRUE	High	MAEPSAATQSHSISSSSFGAEPSAPGGGGSPGACPALGTK	1xCarbamidomethyl [C34]; 1xMet-loss+Acetyl [N-Term]	2	5	5	B7Z4M1; O95197	0	3612.65	High	High	6.03
TRUE	High	FQSSHHPTDITSLDQYVER		1	1	16	P14625	0	2260.06	High	High	6.03
TRUE	High	TAAANAAAGAAENAFR		1	1	7	O14828	0	1476.72	High	High	6.03
TRUE	High	AAAPAPEEEMDECEQALAAEPK	1xCarbamidomethyl [C13]	1	1	12	P26641	0	2357.03	High	High	6.03
TRUE	High	VAILVDDMADTCGTICHAADK	2xCarbamidomethyl [C12; C16]	2	5	5	P11908; P60891	0	2276.04	High	High	6.03
TRUE	High	IPSAVGYQPTLATDMGTMQER		1	5	7	P06576	0	2266.08	High	High	6.02
TRUE	High	GLVEPVDVVDNADGTQTVNYVPSR		1	3	10	P21333	0	2544.26	High	High	6.02
TRUE	High	AHGPGLEGGLVGKPAEFTIDTK		1	2	5	O75369	0	2194.15	High	High	6.02
TRUE	High	ATLVESSTSGFTPGGGGSSVSMIASR		1	3	2	P49321	0	2443.18	High	High	6.02
TRUE	High	WLSTRPEVASIEPLGLDEQQCSQK	1xCarbamidomethyl [C21]	1	1	1	Q8TEM1	0	2771.37	High	High	6.01
TRUE	High	VNNSSLIGVGYTQTLRPGVK		1	2	17	A0A0A0MR02	0	2103.16	High	High	6.01
TRUE	High	SGETEDTFIADLVVGLCTGQIK	1xCarbamidomethyl [C17]	4	5	10	P13929; P09104; A0A2R8Y6G6; P06733	0	2353.16	High	High	6.01
TRUE	High	VQETGDIVISNAYVDLAPTSGTSAK		1	7	2	P51659	0	2536.28	High	High	6.01
TRUE	High	LAEEEDLFDSAHPEEGDLDLASESTAHAQSSK		2	2	6	Q15424; Q14151	0	3428.52	High	High	6.01
TRUE	High	TVYGGGCSEMLMAHAVTQLANR	1xCarbamidomethyl [C7]	1	2	3	P78371	0	2366.1	High	High	6.01
TRUE	High	IHVSDQELQSANASVDDSR		1	2	13	P22314	0	2070.97	High	High	6.01
TRUE	High	ERDVYEELLTQAEIQGNINK		1	2	2	P46940	1	2362.19	High	High	6
TRUE	High	IHQIGPGMVQQIQSVCMECQGHGER	2xCarbamidomethyl [C16; C19]	1	1	1	P31689	0	2879.32	High	High	6
TRUE	High	INPYMSSPCHIEMILTEK	1xCarbamidomethyl [C9]	1	7	2	J3KRX5	0	2163.03	High	High	6
TRUE	High	ANIVHLMLSSPEQIQK		1	1	8	P55060	0	1807.97	High	High	6
TRUE	High	CPSIAAAIAAVNALHGR	1xCarbamidomethyl [C1]	1	1	1	Q14498	0	1691.9	High	High	6
TRUE	High	QAFTDVATGSLGQGLGAACGMAYTGK	1xCarbamidomethyl [C19]; 1xOxidation [M21]	1	3	1	P29401	0	2548.18	High	High	5.99
TRUE	High	ERPTPSLNNNCTTSEDSLVLYNR	1xCarbamidomethyl [C11]	1	2	3	P07814	0	2680.26	High	High	5.98
TRUE	High	LADDVDLEQVANETHGHVGADLAALCSEAALQAIR	1xCarbamidomethyl [C26]	1	1	2	P55072	0	3672.79	High	High	5.98
TRUE	High	QAAASATQTIAAAQHAASTPK		1	1	2	Q9Y490	0	1995.03	High	High	5.98
TRUE	High	IGDLQAFQGHGAGNLAGLK		1	4	12	F5GZS6	0	1866.98	High	High	5.98
TRUE	High	ASGPGLNTTGVPASLPVEFTIDAK		1	3	8	P21333	0	2342.22	High	High	5.98
TRUE	High	GPPDFSSDEEREPTPVLGSGAAAAGR		2	3	6	P42167; P42166	1	2570.21	High	High	5.98
TRUE	High	EAVFPFQPGSVAEVCITFDQANLTVK	1xCarbamidomethyl [C15]	1	1	1	P09382	0	2867.43	High	High	5.97
TRUE	High	HGLEVIYMIEPIDEYCVQQLK	1xCarbamidomethyl [C16]; 1xOxidation [M8]	1	1	5	P07900	0	2593.27	High	High	5.97
TRUE	High	NNPAIVIIGNNGQIHYDHQNDGASQALASCQR	1xCarbamidomethyl [C30]	1	1	1	P49257	0	3475.65	High	High	5.97
TRUE	High	MADVLDLHEAGGEDFAMDEDGDESIHK	1xMet-loss+Acetyl [N-Term]	1	1	3	Q9Y5S9	0	2857.21	High	High	5.97
TRUE	High	HTAMVSWGGVSIPNSPFR		1	3	1	P21333	0	1942.96	High	High	5.97
TRUE	High	VAHSFNCTPIEGMLSHQLK	1xCarbamidomethyl [C7]	1	3	7	Q9UQ80	0	2169.06	High	High	5.97
TRUE	High	SLAYLTAATHGLDEEAESLK		1	6	2	P53621	0	2119.06	High	High	5.96
TRUE	High	DVAEEIANYRPTLDTLHEQASALPQEHAESPDVR		1	2	1	Q01082	0	3801.83	High	High	5.96
TRUE	High	RLEAELAAHEPAIQGVLDTGK		1	3	3	Q13813	1	2218.18	High	High	5.96
TRUE	High	TGDFQLHTNVNDGTEFGGSIYQK		1	2	7	A0A0A0MR02	0	2528.17	High	High	5.96
TRUE	High	LPSEGPRPAHVVVGDVLQAADVDK		1	5	4	P30043	0	2469.31	High	High	5.95
TRUE	High	KVESLQEEIAFLK		1	3	14	P08670	1	1533.85	High	High	5.95
TRUE	High	YTLPPGVDPTQVSSSLSPEGTLTVEAPMPK		1	1	2	P04792	0	3098.56	High	High	5.94
TRUE	High	NAIDDGCVVPGAGAVEVAMAEALIK	1xCarbamidomethyl [C7]	1	1	4	P40227	0	2470.23	High	High	5.94
TRUE	High	TLSSSTQASIEIDSLYEGIDFYTSITR		1	5	1	P11142	0	2997.46	High	High	5.94
TRUE	High	GFGDGYNGYGGGPGGGNFGGSPGYGGGR		1	1	8	P22626	0	2495.04	High	High	5.94
TRUE	High	AYHEQLTVAEITNACFEPANQMVK	1xCarbamidomethyl [C15]; 1xOxidation [M22]	1	3	5	F5H5D3	0	2780.3	High	High	5.93
TRUE	High	MADDLDFETGDAGASATFPMQCSALR	1xCarbamidomethyl [C22]; 1xMet-loss+Acetyl [N-Term]	1	4	2	P63241	0	2688.16	High	High	5.92
TRUE	High	VPILVAQEGESSQQLNDSSVIISALK		1	2	1	Q9H7Z7	0	2725.46	High	High	5.92
TRUE	High	FRQDLMNIAGTTLSSK		1	3	4	P78371	1	1781.92	High	High	5.92
TRUE	High	ITSAVWGPLGECIIAGHESGELNQYSAK	1xCarbamidomethyl [C12]	1	1	1	Q13347	0	2987.46	High	High	5.92
TRUE	High	LGVNNISGIEEVNMFTNQGTVIHFNNPK		1	1	4	P20290	0	3086.54	High	High	5.92
TRUE	High	VYNVTQHAVGIVVNK		1	3	27	P46778	0	1640.91	High	High	5.91
TRUE	High	ASTNIQDTEGNTPLHLACDEER	1xCarbamidomethyl [C18]	1	3	7	O75832	0	2471.11	High	High	5.91
TRUE	High	MPGGLLLGDVAPNFEANTTVGR	1xMet-loss [N-Term]	1	1	12	P30041	0	2098.09	High	High	5.91
TRUE	High	ADRDESSPYAAMLAAQDVAQR	1xOxidation [M12]	1	3	15	A0A2R8Y811	1	2281.05	High	High	5.91
TRUE	High	AVQGGGATPVVGAVQGPVPGMPPMTQAPR		1	3	1	P09012	0	2727.41	High	High	5.91
TRUE	High	RPWITGDESIVGLMK		1	5	2	Q16719	0	1701.9	High	High	5.91
TRUE	High	MAEQEPTAEQLAQIAAENEEDEHSVNYKPPAQK	1xMet-loss+Acetyl [N-Term]	1	6	7	P52565	0	3606.68	High	High	5.9
TRUE	High	AGYTDKVVIGMDVAASEFFR		2	2	1	A0A2R8Y6G6; P06733	1	2176.07	High	High	5.9
TRUE	High	SPDVGLYGVIPECGETYHSDLAEAK	1xCarbamidomethyl [C13]	1	3	4	P46940	0	2707.26	High	High	5.9
TRUE	High	KNAFASVILFGTNNSSSISGVWVFR		1	1	1	P26641	1	2701.41	High	High	5.9
TRUE	High	SVEMHHEALSEALPGDNVGFNVK		2	5	1	Q05639; P68104	0	2480.19	High	High	5.9
TRUE	High	FDGALNVDLTEFQTNLVPYPR		3	11	2	F5H5D3; Q71U36; P68366	0	2409.21	High	High	5.9
TRUE	High	NPWSMDENLMHISYEAGILENPK		1	1	1	P00966	0	2688.24	High	High	5.89
TRUE	High	TQQAAQANITLQEQIEAIHK		1	2	2	Q15459	0	2235.17	High	High	5.89
TRUE	High	AEQPDGLILGMGGQTALNCGVELFK	1xCarbamidomethyl [C19]	1	1	4	P31327	0	2618.3	High	High	5.88
TRUE	High	YVELFLNSTAGASGGAYEHR		1	3	2	P31943	0	2142.03	High	High	5.88
TRUE	High	VTIAQGGVLPNIQAVLLPK		1	13	67	Q16777	0	1931.17	High	High	5.88
TRUE	High	LQSGAWGCCPFTQAVCCEDHIHCCPAGFTCDTQK	7xCarbamidomethyl [C8; C9; C16; C17; C23; C24; C30]	1	2	1	P28799	0	4058.63	High	High	5.88
TRUE	High	VAHALAEGLGVIACIGEK	1xCarbamidomethyl [C14]	1	3	6	P60174	0	1807.97	High	High	5.88
TRUE	High	VRPCVVYGGADIGQQIR	1xCarbamidomethyl [C4]	1	17	10	O00571	0	1887.99	High	High	5.88
TRUE	High	NALVSHLDGTTPVCEDIGR	1xCarbamidomethyl [C14]	1	1	10	P31930	0	2054	High	High	5.88
TRUE	High	AGKPVICATQMLESMIK	1xCarbamidomethyl [C7]	2	4	14	H3BR70; P14618	0	1876.97	High	High	5.88
TRUE	High	NQDLAPNSAEQASILSLVTK		1	4	8	B4DY09	0	2099.1	High	High	5.87
TRUE	High	GEMMDLQHGSLFLQTPK		1	6	5	A0A5F9ZHM4	0	1931.94	High	High	5.87
TRUE	High	GAAAAATGQPGTAPAGTPGAPPLAGMAIVK		1	2	3	Q13263	0	2572.36	High	High	5.87
TRUE	High	HFIEQGINVCLCQSYAK	2xCarbamidomethyl [C10; C12]	1	1	1	P00505	0	2066.98	High	High	5.86
TRUE	High	KPGMFFNPEESELDLTYGNR		1	1	2	P11413	0	2344.09	High	High	5.86
TRUE	High	EIVHLQAGQCGNQIGAK	1xCarbamidomethyl [C10]	3	23	146	Q13509; P07437; P68371	0	1822.92	High	High	5.86
TRUE	High	NECDPALALLSDYVLHNSNTMR	1xCarbamidomethyl [C3]	1	1	1	Q13200	0	2533.18	High	High	5.86
TRUE	High	MSGDHLHNDSQIEADFR	1xMet-loss+Acetyl [N-Term]	1	1	14	P11387	0	1882.83	High	High	5.86
TRUE	High	SQDAEVGDGTTSVTLLAAEFLK		1	2	7	Q99832	0	2252.13	High	High	5.86
TRUE	High	TPALIVYGDQDPMGQTSFEHLK		1	2	1	Q96IU4	0	2447.19	High	High	5.86
TRUE	High	LDNASAFQGAVISPHYDSLLVK		1	5	1	P11498	0	2345.21	High	High	5.85
TRUE	High	MAAATGAVAASAASGQAEGK	1xMet-loss+Acetyl [N-Term]	1	8	7	Q9NWH9	0	1630.8	High	High	5.85
TRUE	High	FNFLAPELPAVSEFSTSETMGHSADR		1	2	1	P55084	0	2840.32	High	High	5.85
TRUE	High	ILDLGITGPEGHVLSRPEEVEAEAVNR		1	2	2	Q16555	0	2900.51	High	High	5.84
TRUE	High	HGLEVIYMIEPIDEYCVQQLK	1xCarbamidomethyl [C16]	1	1	3	P07900	0	2577.27	High	High	5.84
TRUE	High	LIVDEAINEDNSVVSLSQPK		1	1	9	P55072	0	2170.12	High	High	5.84
TRUE	High	MMCGAPSATQPATAETQHIADQVR	1xAcetyl [N-Term]; 1xCarbamidomethyl [C3]	1	2	5	P04080	0	2613.19	High	High	5.84
TRUE	High	SAGQGEVLVYVEDPAGHQEEAK		1	4	10	P21333	0	2313.1	High	High	5.84
TRUE	High	NVLLDPQLVPGGGASEMAVAHALTEK		1	2	5	P49368	0	2617.37	High	High	5.84
TRUE	High	LPIPESQVITINPELPVEEAAEDYAK		1	4	5	O95336	0	2865.48	High	High	5.83
TRUE	High	LQAALDDEEAGGRPAMEPGNGSLDLGGDSAGR	1xOxidation [M16]	1	3	10	Q00839	0	3142.43	High	High	5.83
TRUE	High	QTISNACGTIGLIHAIANNK	1xCarbamidomethyl [C7]	1	3	2	P15374	0	2096.09	High	High	5.83
TRUE	High	APEQEQAAPGPAAGGEAPK		1	1	24	P80723	0	1775.86	High	High	5.83
TRUE	High	ISQMPVILTPLHFDRDPLQK		1	1	1	P49915	1	2348.28	High	High	5.83
TRUE	High	GHYTEGAELVDSVLDVVR		4	9	13	Q13509; Q5JP53; P07437; P68371	0	1958.98	High	High	5.83
TRUE	High	EAEAAIYHLQLFEELRR		1	2	1	P14618	1	2088.09	High	High	5.82
TRUE	High	ALAPTWEQLALGLEHSETVK		1	1	3	Q8NBS9	0	2193.16	High	High	5.82
TRUE	High	IPEISIQDMTAQVTSPSGK		1	2	8	P21333	0	2002.02	High	High	5.82
TRUE	High	AGTQIENIEEDFRDGLK		1	4	2	P12814	1	1934.95	High	High	5.82
TRUE	High	EVAAFAQFGSDLDAATQQLLSR		1	1	3	P25705	0	2338.17	High	High	5.82
TRUE	High	EGRPSGEAFVELESEDEVK		1	15	9	P31943	0	2106.98	High	High	5.82
TRUE	High	SEASLHPVLMSEAPWNTR		1	2	1	O96019	0	2024.99	High	High	5.82
TRUE	High	EQQEAIEHIDEVQNEIDRLNEQASEEILK		1	2	4	Q01105	1	3449.67	High	High	5.82
TRUE	High	KPLVIIAEDVDGEALSTLVLNR		1	1	2	P10809	0	2365.33	High	High	5.82
TRUE	High	QEDKDDLDVTELTNEDLLDQLVK		2	4	4	P42167; P42166	1	2688.31	High	High	5.81
TRUE	High	VAGHPNIVINNAAGNFISPTER		1	4	6	Q16698	0	2291.19	High	High	5.81
TRUE	High	MSSEAETQQPPAAPPAAPALSAADTKPGTTGSGAGSGGPGGLTSAAPAGGDKK	1xMet-loss+Acetyl [N-Term]	1	2	2	P67809	1	4642.25	High	High	5.81
TRUE	High	QTTVSNSQQAYQEAFEISK		1	1	6	P31946	0	2159.03	High	High	5.81
TRUE	High	ILTATVDNANILLQIDNAR		1	3	7	Q04695	0	2068.14	High	High	5.81
TRUE	High	LASPSGSTSSGLEVVAPEGTSAPGGGPGTLDDSATICR	1xCarbamidomethyl [C37]	1	2	3	Q13263	0	3558.69	High	High	5.81
TRUE	High	AEPEDHYFLLTEPPLNTPENR		1	3	4	P61158	0	2482.19	High	High	5.81
TRUE	High	SEEAHAEDSVMDHHFR		1	1	20	Q8NC51	0	1896.79	High	High	5.81
TRUE	High	LNFSHGTHEYHAETIK		1	6	87	P14618	0	1883.9	High	High	5.81
TRUE	High	FEALAAHDALVELSGAMNTTACSLMK	1xCarbamidomethyl [C22]	1	1	2	P07954	0	2751.32	High	High	5.8
TRUE	High	EMEENFAVEAANYQDTIGR	1xOxidation [M2]	1	3	8	P08670	0	2202.96	High	High	5.8
TRUE	High	LPIDVTEGEVISLGLPFGK		1	6	5	P26599	0	1984.1	High	High	5.8
TRUE	High	LGLGIDEDEVAAEEPNAAVPDEIPPLEGDEDASR		1	1	5	P08238	0	3532.64	High	High	5.8
TRUE	High	EMEENFAVEAANYQDTIGR		1	3	6	P08670	0	2186.97	High	High	5.79
TRUE	High	LLQTAATAAQQGGQANHPTAAVVTEK		1	2	5	P40763	0	2576.34	High	High	5.79
TRUE	High	TGQATVASGIPAGWMGLDCGPESSKK	1xCarbamidomethyl [C19]	1	1	2	P00558	1	2605.24	High	High	5.79
TRUE	High	WGDAGAEYVVESTGVFTTMEK		1	2	7	P04406	0	2277.04	High	High	5.79
TRUE	High	VFIMDSCDELIPEYLNFIR	1xCarbamidomethyl [C7]; 1xOxidation [M4]	1	1	5	P08238	0	2390.14	High	High	5.79
TRUE	High	IQHSITAQDHQPTPDSCIISMVVGQLK	1xCarbamidomethyl [C17]	1	2	3	P61970	0	3003.5	High	High	5.79
TRUE	High	VATAQDDITGDGTTSNVLIIGELLK		1	1	6	P40227	0	2544.34	High	High	5.79
TRUE	High	EPLFGISTGNLITGLAAGAK		1	2	12	P31327	0	1930.06	High	High	5.78
TRUE	High	VMTIPYQPMPASSPVICAGGQDR	1xCarbamidomethyl [C17]	1	1	3	Q15365	0	2475.18	High	High	5.78
TRUE	High	HCIMQANAEYHQSILAK	1xCarbamidomethyl [C2]	1	2	1	Q8WUM4	0	2013.96	High	High	5.78
TRUE	High	AITVFSPDGHLFQVEYAQEAVK		1	3	5	O14818	0	2449.24	High	High	5.78
TRUE	High	EAHQLFLEPEVLDPESVELK		1	2	5	P39748	0	2322.19	High	High	5.78
TRUE	High	GLQAQIASSGLTVEVDAPK		1	2	8	P05783	0	1884.01	High	High	5.77
TRUE	High	VFHLLGVDTLVVTNAAGGLNPK		1	3	3	P00491	0	2235.25	High	High	5.77
TRUE	High	LPVVIGGLLDVDCSEDVIK	1xCarbamidomethyl [C13]	1	2	9	A0A087WVQ6	0	2041.09	High	High	5.77
TRUE	High	SENGLEFTSSGSANTETTK		1	2	20	P21796	0	1959.88	High	High	5.77
TRUE	High	LGQHVVGMAPLSVGSLDDEPGGEAETK		1	1	3	P43897	0	2693.31	High	High	5.77
TRUE	High	DGTTHQTSLELFMYLNEVAGK		1	1	3	P00966	0	2354.13	High	High	5.76
TRUE	High	AQFAQPEILIGTIPGAGGTQR		1	1	6	P30084	0	2125.14	High	High	5.76
TRUE	High	SVNESLNNLFITEEDYQALR		1	4	5	A0A087WVQ6	0	2355.15	High	High	5.76
TRUE	High	FNEEHIPDSPFVVPVASPSGDAR		1	4	6	P21333	0	2467.19	High	High	5.76
TRUE	High	FGQAATMEGIGAIGGTPPAFNR		1	1	4	Q15233	0	2163.07	High	High	5.76
TRUE	High	QLLHNFPPDQLTSSGAPFWSGPK		1	2	1	P22314	0	2524.26	High	High	5.76
TRUE	High	ELLLPNWQGSGSHGLTIAQR		1	6	1	Q09666	0	2177.15	High	High	5.76
TRUE	High	HIDSAHLYNNEEQVGLAIR		1	6	13	A0A0A0MSS8	0	2179.09	High	High	5.76
TRUE	High	HLEINPDHSIIETLR		1	1	32	P07900	0	1786.94	High	High	5.76
TRUE	High	KKPTPIQLNPAPDGSAVNGTSSAETNLEALQK		1	1	1	Q02750	1	3276.71	High	High	5.75
TRUE	High	IAQLEEELEEEQGNTELINDR		1	1	6	P35579	0	2472.17	High	High	5.75
TRUE	High	MSSIGTGYDLSASTFSPDGR	1xMet-loss+Acetyl [N-Term]	1	3	4	P25788	0	1959.89	High	High	5.75
TRUE	High	SPASIEVVKPMEAASAILSQADAR		1	1	4	Q9BVP2	0	2441.27	High	High	5.75
TRUE	High	VWAHYEEQPVEEVMPVLEEK		1	1	1	Q7KZF4	0	2441.17	High	High	5.75
TRUE	High	QLYHLGVVEAYSGLTK		1	1	2	Q08211	0	1777.95	High	High	5.75
TRUE	High	KEEENASVIDSAELQAYPALVVEK		1	1	3	P78527	1	2632.34	High	High	5.75
TRUE	High	QPMNAASGAAMSLAGAEK		2	6	9	F5GZS6; F5H867	0	1704.8	High	High	5.74
TRUE	High	NEDEEEEEEEKDEAEDLLGR		1	1	5	Q9Y5B9	1	2406.99	High	High	5.74
TRUE	High	LSNTQGVVSAFSTMMSVHR		1	4	1	P48047	0	2052	High	High	5.74
TRUE	High	VIAINVDDPDAANYNDINDVK		1	1	9	Q15181	0	2288.1	High	High	5.74
TRUE	High	VINAAHSFYNGTTTLPISDEDR		1	1	5	P49915	0	2421.17	High	High	5.74
TRUE	High	IITITGTQDQIQNAQYLLQNSVK		1	1	13	P61978	0	2589.39	High	High	5.73
TRUE	High	SHYADVDPENQNFLLESNLGK		1	2	9	Q96QD8	0	2390.13	High	High	5.73
TRUE	High	KEGPYDVVVLPGGNLGAQNLSESAAVK		1	2	2	Q99497	1	2712.42	High	High	5.73
TRUE	High	EVEAVIPDHCIFASNTSALPISEIAAVSK	1xCarbamidomethyl [C10]	1	3	4	H0YFD6	0	3068.56	High	High	5.73
TRUE	High	TPGAATASASGAAEDGACGCLPNPGTFEECHR	3xCarbamidomethyl [C18; C20; C30]	1	2	5	O96008	0	3219.35	High	High	5.73
TRUE	High	TTSGYAGGLSSAYGGLTSPGLSYSLGSSFGSGAGSSSFSR		1	1	1	P05787	0	3725.72	High	High	5.73
TRUE	High	HGAEVIDTPVFELK		1	4	1	P12081	0	1554.82	High	High	5.73
TRUE	High	HLEINPDHPIVETLR		1	1	53	P08238	0	1782.95	High	High	5.73
TRUE	High	VVVVDDLLATGGTMNAACELLGR	1xCarbamidomethyl [C18]	1	2	2	P07741	0	2374.21	High	High	5.72
TRUE	High	DVVFNYLHATAFQGTPLAQAVEGPSENVR		1	1	2	P31930	0	3130.56	High	High	5.72
TRUE	High	LHDINAQMVEDQGFLDSLR		1	5	2	P63010	0	2201.07	High	High	5.72
TRUE	High	ERVEAVNMAEGIIHDTETK		1	1	8	P38646	1	2142.05	High	High	5.72
TRUE	High	LMDLDVEQLGIPEQEYSCVVK	1xCarbamidomethyl [C18]; 1xOxidation [M2]	1	1	6	P12004	0	2481.19	High	High	5.72
TRUE	High	TAFDDAIAELDTLNEDSYK		1	1	10	P61981	0	2130.97	High	High	5.72
TRUE	High	GITNLCVIGGDGSLTGANLFR	1xCarbamidomethyl [C6]	1	3	3	Q01813	0	2135.09	High	High	5.72
TRUE	High	GGAAPEGPNEAEVTSGKPEQEVPDAEEEK		1	2	5	P49321	0	2951.34	High	High	5.72
TRUE	High	QISYNYSDLDQSNVTEETPEGEEHHPVADTENK		1	1	2	Q8NC51	0	3775.65	High	High	5.72
TRUE	High	DKLESEMEDAYHEHQANLLR		1	2	10	P23246	1	2428.12	High	High	5.72
TRUE	High	AFTKPEEACSFILSADFPALVVK	1xCarbamidomethyl [C9]	1	5	2	P22102	0	2540.31	High	High	5.71
TRUE	High	IGPILDNSTLQSEVKPILEK		1	3	5	P30153	0	2194.23	High	High	5.71
TRUE	High	MPLATSTDHGHNLQTVQLLIK		1	2	1	Q01082	0	2317.23	High	High	5.71
TRUE	High	VAVLGASGGIGQPLSLLLK		1	1	15	P40926	0	1793.09	High	High	5.71
TRUE	High	VQGGALEDSQLVAGVAFK		1	1	6	Q99832	0	1788.95	High	High	5.71
TRUE	High	NDQDTWDYTNPNLSGQGDPGSNPNK		1	3	5	P14866	0	2734.16	High	High	5.71
TRUE	High	LVNACLAEELPHIHAFEQK	1xCarbamidomethyl [C5]	1	2	6	Q9H3K6	0	2219.13	High	High	5.71
TRUE	High	SPPTVLVICGPGNNGGDGLVCAR	2xCarbamidomethyl [C9; C21]	1	3	4	Q8NCW5	0	2310.13	High	High	5.71
TRUE	High	LLEAQIATGGVIDPVHSHR		2	4	1	P58107; Q15149	0	2013.09	High	High	5.71
TRUE	High	GQVGGEINVEMDAAPGVDLSR		1	4	9	Q04695	0	2114.02	High	High	5.71
TRUE	High	NGPLEVAGAAVSAGHGLPAK		1	2	13	O75367	0	1815.97	High	High	5.7
TRUE	High	TVGALQVLGTEAQSSLLK		1	1	11	P78527	0	1815.02	High	High	5.7
TRUE	High	MAALGHLAGEAAAAPGPGTPCASR	1xCarbamidomethyl [C21]; 1xMet-loss+Acetyl [N-Term]	1	4	1	A0A3B3IT54	0	2145.05	High	High	5.7
TRUE	High	YFAGNLASGGAAGATSLCFVYPLDFAR	1xCarbamidomethyl [C18]	2	3	1	P12236; P12235	0	2796.35	High	High	5.7
TRUE	High	LQISHEAAACITGLR	1xCarbamidomethyl [C10]	1	1	9	Q08211	0	1639.86	High	High	5.7
TRUE	High	IIHGNQIATNGVVHVIDR		1	2	4	Q15063	0	1956.08	High	High	5.7
TRUE	High	EHINLGCDMDFDIAGPSIR	1xCarbamidomethyl [C7]	1	2	2	P21796	0	2159.98	High	High	5.69
TRUE	High	LCYVALDFEQEMATAASSSSLEK	1xCarbamidomethyl [C2]; 1xOxidation [M12]	2	6	11	P60709; P63261	0	2566.17	High	High	5.69
TRUE	High	VNIEGGAIALGHPLGASGCR	1xCarbamidomethyl [C19]	1	1	2	Q9BWD1	0	1949	High	High	5.69
TRUE	High	KPLPDHVSIVEPK		1	5	57	P23396	0	1458.83	High	High	5.69
TRUE	High	RGLGAGAGAGEESPATSLPR		1	1	1	O15173	1	1853.95	High	High	5.69
TRUE	High	VQNTSLEAIVQNASSDNQGIQLSAVQAAR		1	1	3	O00629	0	3012.53	High	High	5.69
TRUE	High	VELSDVQNPAISITENVLHFK		1	1	4	Q9P035	0	2353.24	High	High	5.68
TRUE	High	MASVSELACIYSALILHDDEVTVTEDK	1xCarbamidomethyl [C9]; 1xMet-loss+Acetyl [N-Term]	1	1	2	P05386	0	2920.41	High	High	5.68
TRUE	High	AGQVVTIWAAGAGATHSPPTDLVWK		1	3	1	P02545	0	2533.32	High	High	5.68
TRUE	High	SGGGGDIHQGFQSLLTEVNK		1	5	2	P35237	0	2044.01	High	High	5.68
TRUE	High	TVQTAAANAASTAASSAAQNAFK		1	3	2	A0A087WXB0	0	2152.06	High	High	5.68
TRUE	High	YVATLGVEVHPLVFHTNR		1	5	13	B5MDF5	0	2052.1	High	High	5.68
TRUE	High	LLEGDGGPNTGGMGAYCPAPQVSNDLLLK	1xCarbamidomethyl [C17]	1	2	1	P22102	0	2944.42	High	High	5.68
TRUE	High	AGTQIENIDEDFRDGLK		1	3	11	O43707	1	1920.93	High	High	5.67
TRUE	High	EGRPSGEAFVELESEEEVK		1	1	4	P55795	0	2121	High	High	5.67
TRUE	High	YLEVVLNTLQQASQAQVDK		1	2	3	Q14974	0	2147.13	High	High	5.67
TRUE	High	SVVLMSHLGRPDGVPMPDK		1	1	7	P00558	0	2035.05	High	High	5.67
TRUE	High	DLSHIGDAVVISCAK	1xCarbamidomethyl [C13]	1	1	23	P12004	0	1584.81	High	High	5.67
TRUE	High	VQEQVHTLLSQDQAQAAR		1	1	5	Q07065	0	2022.04	High	High	5.66
TRUE	High	FIECYIAEQNMVSIAVGCATR	2xCarbamidomethyl [C4; C18]	1	2	2	P29401	0	2432.14	High	High	5.66
TRUE	High	RGFGFVTFDDHDPVDK		1	2	20	P22626	1	1851.87	High	High	5.66
TRUE	High	KPVVDCVVSVPCFYTDAER	2xCarbamidomethyl [C6; C12]	1	3	6	P34932	0	2241.07	High	High	5.66
TRUE	High	KQEGPATQVDSAVGTLPATSPQSTSVQAK		1	2	2	E7ETY2	1	2883.47	High	High	5.66
TRUE	High	VEGTEPTTAFNLFVGNLNFNK		1	1	11	P19338	0	2312.16	High	High	5.66
TRUE	High	ALSVGNIDDALQCYSEAIK	1xCarbamidomethyl [C13]	1	3	6	P31948	0	2067.01	High	High	5.66
TRUE	High	ISSIQSIVPALEIANAHR		1	1	24	P10809	0	1919.07	High	High	5.65
TRUE	High	ETVVEVPQVTWEDIGGLEDVKR		1	1	2	P55072	1	2498.28	High	High	5.65
TRUE	High	QLASGLLLVTGPLVLNR		1	1	10	Q02878	0	1764.07	High	High	5.65
TRUE	High	MAAGTAAALAFLSQESR	1xMet-loss+Acetyl [N-Term]	1	1	4	O75607	0	1605.82	High	High	5.65
TRUE	High	LGQSDPAPLQHQMDIYQK		1	3	17	P29401	0	2069.01	High	High	5.65
TRUE	High	KPEDWDEEMDGEWEPPVIQNPEYK		1	3	1	P27797	0	2960.29	High	High	5.65
TRUE	High	HEAFESDLAAHQDR		2	10	29	P12814; O43707	0	1625.73	High	High	5.65
TRUE	High	AVLSAEQLRDEEVHAGLGELLR		1	10	2	P50454	1	2405.28	High	High	5.64
TRUE	High	SIYVGNVDYGATAEELEAHFHGCGSVNR	1xCarbamidomethyl [C23]	1	3	2	Q86U42	0	3052.39	High	High	5.64
TRUE	High	YDCGEEILITVLSAMTEEAAVAIK	1xCarbamidomethyl [C3]	1	2	3	P63241	0	2626.3	High	High	5.64
TRUE	High	QTNLENLDQAFSVAER		1	3	5	Q15149	0	1834.89	High	High	5.64
TRUE	High	LNEAAAGLNQAATELVQASR		1	1	3	Q9Y490	0	2027.05	High	High	5.64
TRUE	High	SEDSTKDDIDLDALAAEIEGAGAAK		1	2	3	O60841	1	2505.18	High	High	5.64
TRUE	High	VHSPSGALEECYVTEIDQDK	1xCarbamidomethyl [C11]	1	3	10	P21333	0	2277.03	High	High	5.64
TRUE	High	VHNDAQSFDYDHDAFLGAEEAK		1	1	5	O43852	0	2479.08	High	High	5.63
TRUE	High	LNDGHFMPVLGFGTYAPPEVPR		1	2	1	A0A0A0MSS8	0	2414.2	High	High	5.63
TRUE	High	DLLLTSSYLSDSGSTGEHTK		1	4	11	F5GZS6	0	2111.01	High	High	5.63
TRUE	High	HILLAVANDEELNQLLK		1	3	4	O75367	0	1933.08	High	High	5.63
TRUE	High	EEETEAAIGAPPTATEGPETKPVLMALAEGPGAEGPR		1	2	2	Q13263	0	3673.79	High	High	5.63
TRUE	High	QAHLCVLASNCDEPMYVK	2xCarbamidomethyl [C5; C11]	1	1	12	P25398	0	2134.97	High	High	5.62
TRUE	High	ALESPERPFLAILGGAK		1	1	25	P00558	0	1769	High	High	5.62
TRUE	High	RNQDLAPNSAEQASILSLVTK		1	4	3	B4DY09	1	2255.2	High	High	5.62
TRUE	High	ISLGLPVGAVINCADNTGAK	1xCarbamidomethyl [C13]	1	4	14	P62829	0	1970.04	High	High	5.62
TRUE	High	GGETVMVNAAAGAVGSVVGQIAK		1	2	4	Q14914	0	2086.1	High	High	5.62
TRUE	High	LFLNETQTQEITEDIPVK		1	2	5	P41252	0	2118.1	High	High	5.62
TRUE	High	IVSLFAEHNDLQYAAPGGLIGVGTK		1	2	3	P41091	0	2570.36	High	High	5.62
TRUE	High	VSDTVVEPYNATLSVHQLVENTDETYCIDNEALYDICFR	2xCarbamidomethyl [C27; C37]	4	11	1	Q9BUF5; Q5JP53; P07437; P68371	0	4593.11	High	High	5.61
TRUE	High	VTVVCEPEDYVVVSTEMQSSESK	1xCarbamidomethyl [C5]	1	2	4	P31939	0	2602.19	High	High	5.61
TRUE	High	AFADAMEVIPSTLAENAGLNPISTVTELR		1	1	3	P50991	0	3030.55	High	High	5.61
TRUE	High	DLNSQADSLMTSSAFDTSQVK		1	3	2	Q13813	0	2245.03	High	High	5.61
TRUE	High	EELQSGVDAANSAAQQYQR		1	2	9	P46940	0	2064.96	High	High	5.6
TRUE	High	AHEPTYFTVDCAEAGQGDVSIGIK	1xCarbamidomethyl [C11]	1	3	1	P21333	0	2565.19	High	High	5.6
TRUE	High	DHLVTAYNHLFETK		1	1	9	Q00688	0	1687.84	High	High	5.6
TRUE	High	LLIHQSLAGGIIGVK		2	2	26	P61978; Q5T6W2	0	1518.94	High	High	5.6
TRUE	High	GTEDITSPHGIPLDLLDR		1	4	5	Q9Y265	0	1949	High	High	5.6
TRUE	High	MASSSGAGAAAAAAAANLNAVR	1xMet-loss+Acetyl [N-Term]	1	1	1	Q08AG7	0	1813.92	High	High	5.6
TRUE	High	STNGDTFLGGEDFDQALLR		1	1	6	P38646	0	2055.96	High	High	5.6
TRUE	High	MTVSTLVLGEGATEAEISMTSTR	1xOxidation [M1]	1	2	2	P02760	0	2400.16	High	High	5.6
TRUE	High	TAFDEAIAELDTLNEDSYK		1	1	10	P27348	0	2144.99	High	High	5.6
TRUE	High	VQNATLAVANITNADSATR		1	2	5	P27105	0	1930	High	High	5.59
TRUE	High	EILVGDVGQTVDDPYATFVK		1	7	9	P23528	0	2166.1	High	High	5.58
TRUE	High	KQPPVSPGTALVGSQK		1	1	52	P17096	1	1593.9	High	High	5.58
TRUE	High	HPSAVTACNLDLENLVTDSNR	1xCarbamidomethyl [C8]	1	1	2	Q9Y678	0	2326.11	High	High	5.58
TRUE	High	GIDIHGVPYVINVTLPDEK		1	3	1	Q92499	0	2079.11	High	High	5.58
TRUE	High	QAVLGAGLPISTPCTTINK	1xCarbamidomethyl [C14]	1	6	5	P24752	0	1941.05	High	High	5.58
TRUE	High	APIRPDIVNFVHTNLR		1	3	19	P36578	0	1862.04	High	High	5.58
TRUE	High	SPAGLQVLNDYLADK		1	4	6	P24534	0	1603.83	High	High	5.58
TRUE	High	EIYCPAPPQIDNGIIQGER	1xCarbamidomethyl [C4]	1	7	9	H7BY55	0	2170.06	High	High	5.58
TRUE	High	NELMYQLEQDHDLQAILQER		1	1	2	Q08211	0	2486.2	High	High	5.58
TRUE	High	MSAADEVDGLGVARPHYGSVLDNER	1xMet-loss+Acetyl [N-Term]	1	3	4	P46940	0	2569.23	High	High	5.57
TRUE	High	TSVQFQNFSPTVVHPGDLQTQLAVQTK		1	1	2	O95782	0	2970.53	High	High	5.57
TRUE	High	AAEAAPPTQEAQGETEPTEQAPDALEQAADTSR		1	3	2	Q8N163	0	3380.54	High	High	5.57
TRUE	High	ECVAPHMADIGSVTSSASGPAQSVAK	1xCarbamidomethyl [C2]	1	1	1	Q5JTH9	0	2557.2	High	High	5.57
TRUE	High	AAAAAAAAAPAAAATAPTTAATTAATAAQ		1	2	9	P37108	0	2368.21	High	High	5.57
TRUE	High	GGADVSGGVSAPDISLGEGHLSVK		1	1	2	Q09666	0	2209.11	High	High	5.56
TRUE	High	HNEETGDNVGPLIIK		1	1	11	Q9NZ45	0	1635.83	High	High	5.56
TRUE	High	MFDYTDDPEGPVMPGSHSVER		1	1	1	Q09161	0	2366.01	High	High	5.56
TRUE	High	LSQERPGVLLNQFPCENLLTVK	1xCarbamidomethyl [C15]	1	1	3	Q14166	0	2555.37	High	High	5.56
TRUE	High	DQAVENILVSPVVVASSLGLVSLGGK		1	10	3	P50454	0	2551.43	High	High	5.56
TRUE	High	MAAAVAAAGAGEPQSPDELLPK	1xMet-loss+Acetyl [N-Term]	1	1	4	Q9NS69	0	2005.02	High	High	5.56
TRUE	High	QTSGGPVDASSEYQQELER		1	2	8	P18859	0	2080.94	High	High	5.56
TRUE	High	ILATGANVILTTGGIDDMCLK	1xCarbamidomethyl [C19]	1	5	3	P17987	0	2176.14	High	High	5.56
TRUE	High	KAEGAATEEEGTPK		1	2	7	P80723	1	1417.68	High	High	5.56
TRUE	High	EGTDSSQGIPQLVSNISACQVIAEAVR	1xCarbamidomethyl [C19]	1	3	5	Q99832	0	2829.4	High	High	5.56
TRUE	High	VLRPQVTAVAQQNQGEVPEPQDMK		1	1	4	Q14204	0	2662.36	High	High	5.55
TRUE	High	ELQSQISDTSVVLSMDNSR		1	2	7	P05787	0	2109.01	High	High	5.55
TRUE	High	YHTSQSGDEMTSLSEYVSR		1	1	25	P08238	0	2176.95	High	High	5.55
TRUE	High	NGGLGHMNIALLSDLTK		1	1	5	P30048	0	1753.93	High	High	5.55
TRUE	High	ADFDNTVAIHPTSSEELVTLR		1	1	5	P00390	0	2315.15	High	High	5.55
TRUE	High	GEETPVIVGSALCALEGRDPELGLK	1xCarbamidomethyl [C13]	1	1	3	P49411	1	2610.34	High	High	5.55
TRUE	High	EELSALVAPAFAHTSQVLVDK		1	2	1	P27708	0	2225.18	High	High	5.55
TRUE	High	KGVNLPGAAVDLPAVSEK		2	5	12	H3BR70; P14618	1	1764.99	High	High	5.55
TRUE	High	ALINADELASDVAGAEALLDR		1	3	6	Q13813	0	2127.09	High	High	5.55
TRUE	High	GPVSGTEPEPVYSMEAADYR		1	3	4	Q14247	0	2154.96	High	High	5.55
TRUE	High	GQCDLELINVCNENSLFK	2xCarbamidomethyl [C3; C11]	1	2	6	A0A087WVQ6	0	2153	High	High	5.55
TRUE	High	FEGEPATHTQPGVQLQSNTYDLQESNVR		1	2	1	Q14141	0	3145.48	High	High	5.55
TRUE	High	QATYGYYLGNPAEFHDSSDHHTFK		1	1	1	Q15293	0	2785.23	High	High	5.54
TRUE	High	ATCAPQHGAPGPGPADASK	1xCarbamidomethyl [C3]	1	3	16	P21333	0	1789.83	High	High	5.54
TRUE	High	MSVQPTVSLGGFEITPPVVLR		1	2	9	P06748	0	2227.22	High	High	5.54
TRUE	High	LLEAQIATGGIIDPEESHR		1	2	3	Q15149	0	2049.06	High	High	5.54
TRUE	High	AVDWIFSHIDDLDAEAAMDISEGR		1	1	1	P45974	0	2676.22	High	High	5.54
TRUE	High	SSDPLGDTASNLGSAVDELMR		1	1	1	Q7Z6Z7	0	2134.99	High	High	5.54
TRUE	High	DPDDHTVCHLLFANQTEK	1xCarbamidomethyl [C8]	1	1	6	P00387	0	2139.98	High	High	5.54
TRUE	High	SSGSPYGGGYGSGGGSGGYGSR		1	2	8	P51991	0	1910.79	High	High	5.54
TRUE	High	EGILNDDIYCPPETAVLLASYAVQSK	1xCarbamidomethyl [C10]	1	1	3	P26038	0	2866.42	High	High	5.54
TRUE	High	LPGGELNPGEDEVEGLK		1	3	5	O43809	0	1752.87	High	High	5.54
TRUE	High	IAALQAFADQLIAAGHYAK		1	3	3	Q13813	0	1972.07	High	High	5.54
TRUE	High	MSYGRPPPDVEGMTSLK	1xMet-loss+Acetyl [N-Term]	1	3	12	J3KP15	0	1775.86	High	High	5.54
TRUE	High	LHDINAQLVEDQGFLDTLK		1	2	2	Q10567	0	2169.12	High	High	5.54
TRUE	High	DELHIVEAEAMNYEGSPIK		1	1	13	P06748	0	2145.02	High	High	5.53
TRUE	High	DMAIATGGAVFGEEGLTLNLEDVQPHDLGK	1xOxidation [M2]	1	1	2	P10809	0	3113.51	High	High	5.53
TRUE	High	IYITLTGVHQVPTENVQVHFTER		1	1	2	Q9HB71	0	2681.4	High	High	5.53
TRUE	High	GGHMDDGGYSMNFNMSSSR		2	5	11	P38159; Q96E39	0	2049.78	High	High	5.53
TRUE	High	YGDSEFTVQSTTGHCVHMR	1xCarbamidomethyl [C15]	1	1	3	P52597	0	2211.95	High	High	5.53
TRUE	High	MVVNEGSDGGQSVYHVHLHVLGGR		1	1	2	P49773	0	2547.25	High	High	5.53
TRUE	High	AATGEEVSAEDLGGADLHCR	1xCarbamidomethyl [C19]	1	4	5	Q9HCC0	0	2057.92	High	High	5.53
TRUE	High	DLVILLYETALLSSGFSLEDPQTHANR		1	1	1	P07900	0	3002.55	High	High	5.53
TRUE	High	VVAAPQRPGTEPQPEMPDTVLQSETLK		1	1	1	O95202	0	2918.49	High	High	5.52
TRUE	High	GIVDQSQQAYQEAFEISK		1	4	11	P63104	0	2040.99	High	High	5.52
TRUE	High	KPRPPPALGPEETSASAGLPK		1	1	3	Q01105	0	2100.14	High	High	5.52
TRUE	High	TVLMNPNIASVQTNEVGLK	1xOxidation [M4]	1	2	11	P31327	0	2044.07	High	High	5.52
TRUE	High	VGPVPVLVMSLLFIASVFMLHIWGK		1	2	3	P60468	0	2753.56	High	High	5.52
TRUE	High	ENTEGEYSSLEHESVAGVVESLK		1	5	1	P51553	0	2493.16	High	High	5.52
TRUE	High	HSGNITFDEIVNIAR		1	1	11	P30050	0	1685.86	High	High	5.52
TRUE	High	ICALDDNVCMAFAGLTADAR	2xCarbamidomethyl [C2; C9]	1	1	4	O14818	0	2183.99	High	High	5.52
TRUE	High	WSTDDVQINDISLQDYIAVK		1	2	1	M0R0F0	0	2323.15	High	High	5.52
TRUE	High	HYGFQLYQSDPSGNYGGWK		1	10	1	P25789	0	2203.98	High	High	5.51
TRUE	High	APKPDGPGGGPGGSHMGGNYGDDR		1	2	22	P35637	0	2252.97	High	High	5.51
TRUE	High	AFVHWYVGEGMEEGEFSEAR		3	8	4	F5H5D3; Q71U36; P68366	0	2330.02	High	High	5.51
TRUE	High	QLNSESLSQWTNPSTMANAK		1	1	1	P36952	0	2207.04	High	High	5.51
TRUE	High	VAASCGAIQYIPTELDQVR	1xCarbamidomethyl [C5]	1	3	5	Q7L2H7	0	2091.05	High	High	5.51
TRUE	High	LIANMPESGPSYEFHLTR		1	1	1	Q96HE7	0	2062.01	High	High	5.51
TRUE	High	LEGVLAEVAQHYQDTLIR		1	2	5	P46940	0	2055.09	High	High	5.51
TRUE	High	QYASLTGTQALPPLFSLGYHQSR		2	3	3	E9PKU7; Q14697	0	2535.3	High	High	5.5
TRUE	High	MAPPAPGPASGGSGEVDELFDVK	1xMet-loss [N-Term]	1	3	2	O14579	0	2097.01	High	High	5.5
TRUE	High	GAEAANVTGPGGVPVQGSK		1	2	30	P67809	0	1695.87	High	High	5.5
TRUE	High	TREEECHFYAGGQVYPGEASR	1xCarbamidomethyl [C6]	1	2	18	Q13162	1	2443.07	High	High	5.5
TRUE	High	YNYHLDSSGSYVFENTVATVMALR		1	1	1	P49588	0	2737.29	High	High	5.5
TRUE	High	MPPYDEQTQAFIDAAQEAR		1	3	9	K7ELL7	0	2180.99	High	High	5.5
TRUE	High	TAFDEAIAELDTLNEESYK		1	1	9	P31946	0	2159	High	High	5.5
TRUE	High	ALLELQLEPEELYQTFQR		1	1	7	P13639	0	2220.15	High	High	5.49
TRUE	High	TAPSSSCTAVASAASRPDSTHMVEAR	1xCarbamidomethyl [C7]	1	1	1	Q9BTC0	0	2647.22	High	High	5.49
TRUE	High	TELEDTLDSTAAQQELR		1	1	7	P35579	0	1919.92	High	High	5.49
TRUE	High	SINPDEAVAYGAAVQAAILMGDK		1	5	8	A0A0G2JIW1	0	2304.15	High	High	5.49
TRUE	High	GHFGPINSVAFHPDGK		1	1	10	Q13347	0	1679.83	High	High	5.49
TRUE	High	VANAESLNAIGVLIYMDQTK		1	2	4	P02786	0	2150.12	High	High	5.49
TRUE	High	SAGVQCFGPTAEAAQLESSK	1xCarbamidomethyl [C6]	1	6	8	P22102	0	2037.95	High	High	5.49
TRUE	High	LPNFGFVVFDDSEPVQK		1	1	6	Q13283	0	1937.96	High	High	5.49
TRUE	High	LVQIEYALAAVAGGAPSVGIK		1	3	6	P25787	0	2027.15	High	High	5.49
TRUE	High	GLGAGAGAGEESPATSLPR		1	1	8	O15173	0	1697.85	High	High	5.49
TRUE	High	DELILEGNDIELVSNSAALIQQATTVK		1	5	2	P32969	0	2884.51	High	High	5.49
TRUE	High	DAGEGLLAVQITDQEGKPK		1	2	10	O75369	0	1969.02	High	High	5.48
TRUE	High	TNVLGHLQQGGAPTPFDR		1	1	4	P17858	0	1907.97	High	High	5.48
TRUE	High	HPDSHQLFIGNLPHEVDK		1	1	4	Q13283	0	2083.04	High	High	5.48
TRUE	High	VTSVVFHPSQDLVFSASPDATIR		1	1	5	Q9UMS4	0	2473.27	High	High	5.48
TRUE	High	RPLDDGVGNQLGALVHQR		1	1	2	Q96I24	0	1945.04	High	High	5.48
TRUE	High	VTASGPGLSSYGVPASLPVDFAIDAR		1	2	5	O75369	0	2547.31	High	High	5.48
TRUE	High	GQILTMANPIIGNGGAPDTTALDELGLSK	1xOxidation [M6]	1	4	3	P31327	0	2883.48	High	High	5.48
TRUE	High	GIDVQQVSLVINYDLPTNR		2	3	4	P60842; E7EQG2	0	2144.13	High	High	5.48
TRUE	High	DMAIATGGAVFGEEGLTLNLEDVQPHDLGK		1	1	1	P10809	0	3097.51	High	High	5.47
TRUE	High	DPTVHDDVLELEMDELNR		1	1	3	P78527	0	2139.99	High	High	5.47
TRUE	High	VPPAINQFTQALDR		1	2	19	P62424	0	1569.84	High	High	5.47
TRUE	High	LGSPDYGNSALLSLPGYRPTTR		2	3	1	A0A087WY61; H0YFY6	0	2335.2	High	High	5.47
TRUE	High	TGVHHYSGNNIELGTACGK	1xCarbamidomethyl [C17]	1	3	53	E5RI99	0	2014.94	High	High	5.47
TRUE	High	TAMSTPHVAEPAENEQDEQDENGAEASADLR	1xOxidation [M3]	1	1	4	P26038	0	3328.41	High	High	5.47
TRUE	High	TLNETELTELQSQISDTSVVLSMDNSR	1xOxidation [M23]	1	2	2	P08729	0	3026.45	High	High	5.46
TRUE	High	LFVGGLNFNTDEQALEDHFSSFGPISEVVVVK		1	1	1	P98179	0	3494.75	High	High	5.46
TRUE	High	MSVQPTVSLGGFEITPPVVLR	1xOxidation [M1]	1	2	11	P06748	0	2243.21	High	High	5.46
TRUE	High	NQALNTDNYGHDLASVQALQR		1	3	4	Q13813	0	2328.13	High	High	5.46
TRUE	High	AIVDCGFEHPSEVQHECIPQAILGMDVLCQAK	3xCarbamidomethyl [C5; C17; C29]; 1xOxidation [M25]	2	19	1	O00148; Q13838	0	3667.7	High	High	5.46
TRUE	High	EIAEAYLGYPVTNAVITVPAYFNDSQR		1	2	4	A0A0G2JIW1	0	3001.49	High	High	5.46
TRUE	High	LTATPTPLGGMTGFHMQTEDR		1	1	1	O75533	0	2261.07	High	High	5.46
TRUE	High	IESDVQEPTEPEDDLDIMLGNK		1	1	5	P20042	0	2487.14	High	High	5.46
TRUE	High	ALVAIGTHDLDTLSGPFTYTAK		1	1	3	Q9NSD9	0	2291.19	High	High	5.45
TRUE	High	MAAAVLSGPSAGSAAGVPGGTGGLSAVSSGPR	1xMet-loss+Acetyl [N-Term]	1	1	2	Q8IZL8	0	2608.33	High	High	5.45
TRUE	High	KVEEAEPEEFVVEK		1	4	18	Q13185	1	1661.83	High	High	5.45
TRUE	High	QLSSSVTGLTNIEEENCQR	1xCarbamidomethyl [C17]	1	2	6	P46940	0	2165.01	High	High	5.45
TRUE	High	HLLSLMGIPYLDAPSEAEASCAALVK	1xCarbamidomethyl [C21]; 1xOxidation [M6]	1	1	1	P39748	0	2772.39	High	High	5.45
TRUE	High	VDGAEWGVDLPSVEAQLGSHR		1	3	1	Q15149	0	2222.08	High	High	5.45
TRUE	High	AGSNMLLIGVHGPTTPCEEVSMK	1xCarbamidomethyl [C17]	1	3	1	O75369	0	2428.17	High	High	5.45
TRUE	High	GEVPCTVTSASPLEEATLSELK	1xCarbamidomethyl [C5]	1	2	7	P48047	0	2318.14	High	High	5.45
TRUE	High	LGGSPTSLGTWGSWIGPDHDK		1	3	1	K7ELL7	0	2168.04	High	High	5.45
TRUE	High	GHPDLQGQPAEEIFESVGDR		1	1	5	P49257	0	2181.02	High	High	5.45
TRUE	High	FNAHGDANTIVCNSK	1xCarbamidomethyl [C12]	1	1	22	P09382	0	1647.75	High	High	5.45
TRUE	High	NMGGPYGGGNYGPGGSGGSGGYGGR	1xOxidation [M2]	1	1	14	P22626	0	2205.9	High	High	5.44
TRUE	High	QQLSAEELDAQLDAYNAR		1	2	5	E9PB61	0	2034.97	High	High	5.44
TRUE	High	TTHFVEGGDAGNREDQINR		1	2	46	P18124	1	2115.98	High	High	5.44
TRUE	High	APEEPNIQVNPLGIPVNSK		1	1	3	P43121	0	2016.08	High	High	5.44
TRUE	High	TMQALEIELQSQLSMK		1	2	4	Q04695	0	1849.94	High	High	5.44
TRUE	High	YPALTKPENQDIDWTLLEGETR		1	3	1	P13797	0	2589.28	High	High	5.44
TRUE	High	HGEVCPAGWKPGSETIIPDPAGK	1xCarbamidomethyl [C5]	1	1	1	Q13162	0	2403.18	High	High	5.44
TRUE	High	LVRPPVQVYGIEGR		1	4	14	P48047	0	1582.91	High	High	5.44
TRUE	High	EEPLHSIISSTESVQGSTSK		1	1	4	Q12931	0	2116.04	High	High	5.44
TRUE	High	IVENSDAVTEILNNAELLK		1	1	4	Q16401	0	2085.11	High	High	5.44
TRUE	High	GVVPLAGTNGETTTQGLDGLSER		1	8	9	P04075	0	2272.14	High	High	5.44
TRUE	High	VVGIHMQGLGCDEMLQGFAVAVK	1xCarbamidomethyl [C11]	1	1	1	P00390	0	2459.22	High	High	5.44
TRUE	High	SPAESCDLLGDIQTCIR	2xCarbamidomethyl [C6; C15]	1	2	5	Q9BQG0	0	1934.89	High	High	5.44
TRUE	High	DDQVTVIGAGVTLHEALAAAELLK		1	2	3	P29401	0	2434.32	High	High	5.44
TRUE	High	NVDLLSDMVQEHDEPILK		1	14	9	F8VV59	0	2095.04	High	High	5.43
TRUE	High	GGAAVDPDSGLEHSAHVLEK		1	1	9	P09874	0	1988.97	High	High	5.43
TRUE	High	IVAERPGTNSTGPAPMAPPR		1	2	10	Q13263	0	2019.04	High	High	5.43
TRUE	High	QVELALWDTAGQEDYDR		3	13	1	Q5JR08; P62745; P61586	0	2008.92	High	High	5.43
TRUE	High	AAVATFLQSVQVPEFTPK		1	2	6	P22314	0	1933.04	High	High	5.43
TRUE	High	SHTEEDCTEELFDFLHAR	1xCarbamidomethyl [C7]	1	1	3	P07919	0	2235.96	High	High	5.43
TRUE	High	VVQVSAGDSHTAALTDDGR		1	6	18	P18754	0	1898.92	High	High	5.43
TRUE	High	SLHDALCVLAQTVK	1xCarbamidomethyl [C7]	1	3	11	P78371	0	1554.83	High	High	5.43
TRUE	High	FVPYLIAGIQHSCQDIGAK	1xCarbamidomethyl [C13]	1	2	3	P12268	0	2117.08	High	High	5.43
TRUE	High	LVTEMGTYATQSALSSSRPTK		1	1	5	P53618	0	2228.12	High	High	5.43
TRUE	High	NAIHTFVQSGSHLAAR		1	1	1	P04040	0	1708.89	High	High	5.43
TRUE	High	GLLSDSMTDVPVDTGVAAR		1	3	6	O43399	0	1903.94	High	High	5.42
TRUE	High	DLPTIPGVTSPSSDEPPMEASQSHLR		1	1	3	Q13541	0	2748.31	High	High	5.42
TRUE	High	KIEVIKPGDLGVDLTSK		1	2	8	P38117	1	1812.05	High	High	5.42
TRUE	High	KPLFHGDSEIDQLFR		1	3	1	P06493	0	1801.92	High	High	5.42
TRUE	High	LAGANPAVITCDELLLGHEK	1xCarbamidomethyl [C11]	1	1	4	P78527	0	2121.1	High	High	5.42
TRUE	High	MAVPETRPNHTIYINNLNEK	1xMet-loss+Acetyl [N-Term]	1	6	7	P09012	0	2265.16	High	High	5.42
TRUE	High	IDGNLVVRPYTPISSDDDK		1	2	2	P00387	0	2104.06	High	High	5.42
TRUE	High	VGSAADIPINISETDLSLLTATVVPPSGR		1	4	5	P21333	0	2893.55	High	High	5.42
TRUE	High	EENVGLHQTLDQTLNELNCI	1xCarbamidomethyl [C19]	1	5	3	P67936	0	2340.11	High	High	5.41
TRUE	High	QATVGDINTERPGMLDFTGK		1	3	3	B8ZWD1	0	2150.05	High	High	5.41
TRUE	High	LGEINVIGEPFLNVNCEHIK	1xCarbamidomethyl [C16]	1	5	5	P33991	0	2295.18	High	High	5.41
TRUE	High	VGLTNYAAAYCTGLLLAR	1xCarbamidomethyl [C11]	1	4	6	P46777	0	1927.01	High	High	5.41
TRUE	High	AVTLHDQGTAQWADLSSQFYLR		1	6	1	P22314	0	2507.23	High	High	5.41
TRUE	High	LALCSADSVAFPVLTHSTR	1xCarbamidomethyl [C4]	2	2	1	Q14C86; F8W9S7	0	2045.05	High	High	5.41
TRUE	High	NQAFIEMNTEEAANTMVNYYTSVTPVLR		1	5	1	P26599	0	3206.51	High	High	5.41
TRUE	High	GPHVDVSGPDIDIEGPEGK		1	1	4	Q09666	0	1917.92	High	High	5.41
TRUE	High	SEGALELADVSNELPGLK		1	1	3	Q08J23	0	1841.95	High	High	5.41
TRUE	High	IPTPLNTSGVQVICMK	1xCarbamidomethyl [C14]	1	4	1	Q96CW1	0	1757.93	High	High	5.41
TRUE	High	VNPFRPGDSEPPPAPGAQR		1	3	9	H0Y2Y8	0	1988.99	High	High	5.41
TRUE	High	LEEDINSSMTNSTAASRPPVTLR		1	1	7	Q15365	0	2489.23	High	High	5.41
TRUE	High	VEHNQSYSQAGITETEWTSGSSK		1	1	5	P42167	0	2526.14	High	High	5.41
TRUE	High	MSGEDEQQEQTIAEDLVVTK	1xMet-loss+Acetyl [N-Term]	1	2	3	Q9UQ80	0	2161.01	High	High	5.41
TRUE	High	IYLTADNLVLNLQDESFTR		1	2	2	Q99623	0	2225.14	High	High	5.41
TRUE	High	RGPNYTSGYGTNSELSNPSETESER		1	4	4	B4DXZ6	1	2732.2	High	High	5.41
TRUE	High	AHLMEIQVNGGTVAEK		1	5	19	P39023	0	1696.87	High	High	5.4
TRUE	High	NTNDANSCQIIIPQNQVNR	1xCarbamidomethyl [C8]	2	3	10	P31150; P50395	0	2199.06	High	High	5.4
TRUE	High	YKPAVNQIECHPYLTQEK	1xCarbamidomethyl [C10]	1	2	20	P15121	0	2218.1	High	High	5.4
TRUE	High	SCSGVEFSTSGSSNTDTGK	1xCarbamidomethyl [C2]	1	5	11	A0A0A0MR02	0	1907.79	High	High	5.4
TRUE	High	GLGHQVATDALVAMEK		1	1	3	Q9Y3I0	0	1639.85	High	High	5.4
TRUE	High	THEAEIVEGENHTYCIR	1xCarbamidomethyl [C15]	1	3	13	P21333	0	2057.93	High	High	5.4
TRUE	High	GSITSVQAIYVPADDLTDPAPATTFAHLDATTVLSR		1	3	1	P06576	0	3714.89	High	High	5.4
TRUE	High	AAAIGIDLGTTYSCVGVFQHGK	1xCarbamidomethyl [C14]	1	3	3	A0A0G2JIW1	0	2265.13	High	High	5.4
TRUE	High	IINEPTAAAIAYGLDR		1	3	12	A0A0G2JIW1	0	1687.9	High	High	5.4
TRUE	High	SMEAEMIQLQEELAAAER		1	1	1	P35579	0	2048.96	High	High	5.4
TRUE	High	IMQSSSEVGYDAMAGDFVNMVEK	1xOxidation [M2]	1	1	3	P10809	0	2524.1	High	High	5.4
TRUE	High	MADSGTAGGAALAAPAPGPGSGGPGPR	1xMet-loss+Acetyl [N-Term]	1	1	1	Q96C90	0	2159.05	High	High	5.39
TRUE	High	RGFEVVYMTEPIDEYCVQQLK	1xCarbamidomethyl [C16]	1	1	2	P08238	1	2604.25	High	High	5.39
TRUE	High	TQTSDPAMLPTMIGLLAEAGVR	1xOxidation [M8]	1	3	4	O43175	0	2288.16	High	High	5.39
TRUE	High	TELFIAAEGIHTGQFVYCGK	1xCarbamidomethyl [C18]	1	4	2	P62917	0	2241.1	High	High	5.39
TRUE	High	ICDQISDAVLDAHLQQDPDAK	1xCarbamidomethyl [C2]	1	1	9	P31153	0	2352.11	High	High	5.39
TRUE	High	FVDGLMIHSGDPVNYYVDTAVR		1	4	4	P23396	0	2468.19	High	High	5.39
TRUE	High	IMQSSSEVGYDAMAGDFVNMVEK		1	1	4	P10809	0	2508.11	High	High	5.39
TRUE	High	CPEALFQPSFLGMESCGIHETTFNSIMK	2xCarbamidomethyl [C1; C16]; 1xOxidation [M]	2	3	8	P60709; P63261	0	3247.46	High	High	5.39
TRUE	High	NGNYCVLQMDQSYKPDENEVR	1xCarbamidomethyl [C5]	1	2	3	P31939	0	2559.12	High	High	5.39
TRUE	High	GIAFPTSISVNNCVCHFSPLK	2xCarbamidomethyl [C13; C15]	1	5	9	Q9UQ80	0	2348.15	High	High	5.38
TRUE	High	NGPGFHNDIDSNSTIQEILIPASK		1	1	3	Q96I24	0	2567.27	High	High	5.38
TRUE	High	VPFCPMVGSEVYSTEIK	1xCarbamidomethyl [C4]	1	2	5	Q9Y265	0	1942.93	High	High	5.38
TRUE	High	YEHDDIVSTVSVLSSGTQAVSGSK		1	2	1	Q9BQA1	0	2466.2	High	High	5.38
TRUE	High	EAALTSEEVGADLEQVEVLQK		1	3	3	Q13813	0	2258.14	High	High	5.38
TRUE	High	ICDFENASKPQSIQESTGSIIEVLSK	1xCarbamidomethyl [C2]	1	7	3	P51659	0	2880.43	High	High	5.38
TRUE	High	HEWQVNGLDDIK		1	1	2	Q9Y281	0	1453.71	High	High	5.38
TRUE	High	EEFASTCPDDEEIELAYEQVAK	1xCarbamidomethyl [C7]	1	1	9	O00299	0	2573.12	High	High	5.38
TRUE	High	SGSHTVAVMNVGAPAAGMNAAVR		1	3	1	P08237	0	2168.07	High	High	5.38
TRUE	High	GIEEEEILPGFILCDPNNLCHSGR	2xCarbamidomethyl [C14; C20]	1	2	5	P15170	0	2769.3	High	High	5.38
TRUE	High	ALETLTGALFQRPPLIAAVK		1	4	4	O60832	0	2109.24	High	High	5.38
TRUE	High	GAQAAIVVYDITNTDTFAR		1	5	1	P51148	0	2026.02	High	High	5.38
TRUE	High	LAPITSDPTEATAVGAVEASFK		1	2	18	P14618	0	2175.12	High	High	5.38
TRUE	High	VTGEADVEFATHEDAVAAMSK		1	6	12	P31943	0	2178	High	High	5.38
TRUE	High	ASAFALQEQPVVNAVIDDTTK		1	1	4	P36957	0	2217.14	High	High	5.37
TRUE	High	AAEAAAAPAESAAPAAGEEPSK		1	1	22	P80723	0	1966.94	High	High	5.37
TRUE	High	ADLLLSTQPGREEGSPLELER		1	4	6	F5GZS6	1	2310.19	High	High	5.37
TRUE	High	QGTAVEVEAESLDPTVKPVDVGGDEPEEK		1	2	2	P49321	0	3024.45	High	High	5.36
TRUE	High	APVAGTCYQAEWDDYVPK	1xCarbamidomethyl [C7]	1	1	4	P30086	0	2069.93	High	High	5.36
TRUE	High	HEQNIDCGGGYVK	1xCarbamidomethyl [C7]	1	1	18	P27797	0	1476.65	High	High	5.36
TRUE	High	AAVEEGIVLGGGCALLR	1xCarbamidomethyl [C13]	1	1	12	P10809	0	1684.91	High	High	5.36
TRUE	High	HSTGIDIGDSLTIPDEFTEDEK		1	2	3	Q6NUK1	0	2419.11	High	High	5.36
TRUE	High	DGPLNMILDDGGDLTNLIHTK	1xOxidation [M6]	1	1	6	P23526	0	2268.12	High	High	5.36
TRUE	High	NADMSEEMQQDSVECATQALEK	1xCarbamidomethyl [C15]	1	4	4	P63167	0	2514.04	High	High	5.36
TRUE	High	DLGLSESGEDVNAAILDESGK		1	2	5	P13667	0	2119	High	High	5.36
TRUE	High	VFIMDSCDELIPEYLNFIR	1xCarbamidomethyl [C7]	1	1	3	P08238	0	2374.15	High	High	5.35
TRUE	High	VEEQEPELTSTPNFVVEVIK		1	3	9	Q07021	0	2287.17	High	High	5.35
TRUE	High	MEDSASASLSSAAATGTSTSTPAAPTAR	1xAcetyl [N-Term]	1	7	2	O76021	0	2639.21	High	High	5.35
TRUE	High	YPNLQVIGGNVVTAAQAK		1	2	5	P12268	0	1843.01	High	High	5.35
TRUE	High	TAVDSGIPLLTNFQVTK		1	1	7	P31327	0	1803.99	High	High	5.35
TRUE	High	VENQENVSNLVIEDTELK		1	1	8	Q01518	0	2073.03	High	High	5.35
TRUE	High	WVDPNSPVLLEDPVLCALAK	1xCarbamidomethyl [C16]	1	3	3	A0A0A0MSS8	0	2236.17	High	High	5.35
TRUE	High	SMLQATAEANNLAAAASAK		1	2	4	Q6DD88	0	1832.92	High	High	5.35
TRUE	High	VVYGGGAAEISCALAVSQEADK	1xCarbamidomethyl [C12]	1	4	6	P48643	0	2195.06	High	High	5.34
TRUE	High	TPAVEGLTEAEEEELR		1	3	5	O43399	0	1772.85	High	High	5.34
TRUE	High	VLDNYLTSPLPEEVDETSAEDEGVSQR		1	1	5	O00299	0	2992.39	High	High	5.34
TRUE	High	AGVAAPATQVAQVTLQSVQR		1	3	3	Q15149	0	1995.1	High	High	5.34
TRUE	High	LVARPEPATGYTLEFR		1	1	10	Q16658	0	1819.97	High	High	5.34
TRUE	High	LMDLDVEQLGIPEQEYSCVVK	1xCarbamidomethyl [C18]	1	1	7	P12004	0	2465.19	High	High	5.34
TRUE	High	EESSELEQPFAQDTSSVGPDR		2	2	5	Q15424; Q14151	0	2308.02	High	High	5.34
TRUE	High	VHAAVQPGSLDSESGIFACAFDQSESR	1xCarbamidomethyl [C19]	1	1	1	O43660	0	2865.31	High	High	5.34
TRUE	High	IDQLEGDHQLIQEALIFDNK		1	5	5	P12814	0	2339.19	High	High	5.34
TRUE	High	NFLIEPFVPHSQAEEFYVCIYATR	1xCarbamidomethyl [C19]	1	1	1	P53396	0	2930.42	High	High	5.34
TRUE	High	KPVTDCVISVPSFFTDAER	1xCarbamidomethyl [C6]	1	1	3	Q92598	0	2168.07	High	High	5.34
TRUE	High	RQEQIQAMPLADSQAVR		1	2	3	Q15149	1	1941	High	High	5.34
TRUE	High	TLGECGFTSQTARPQAPATVGLAFR	1xCarbamidomethyl [C5]	1	3	3	Q15370	0	2636.32	High	High	5.34
TRUE	High	LHQLAMQQSHFPMTHGNTGFSGIESSSPEVK		1	4	2	F8VZX2	0	3382.59	High	High	5.34
TRUE	High	AQDPSEVLTMLTNETGFEISSSDATVK		1	2	4	B4DY09	0	2870.36	High	High	5.34
TRUE	High	MPNIVLFSGSSHQDLSQR	1xMet-loss [N-Term]	1	3	4	P11908	0	1884.96	High	High	5.34
TRUE	High	DIAQQLQATCTSLGSSIQGLPTNVK	1xCarbamidomethyl [C10]	1	2	2	O60664	0	2630.35	High	High	5.33
TRUE	High	TLTGTAALTVQSQEDNLR		1	2	10	P09960	0	1917.99	High	High	5.33
TRUE	High	HWILPQDYDHAQAEAR		1	1	4	Q15293	0	1949.93	High	High	5.33
TRUE	High	ALQAAYGASAPSVTSAALR		1	2	4	O43488	0	1804.96	High	High	5.33
TRUE	High	VLEEVCASPQGPGALFVQSHLEDLK	1xCarbamidomethyl [C6]	1	1	1	Q5JTH9	0	2723.37	High	High	5.33
TRUE	High	RPPEPTTPWQEDPEPEDENLYEK		1	1	1	Q9NX14	0	2796.26	High	High	5.33
TRUE	High	EENGVLVLNDANFDNFVADK		1	3	3	P13667	0	2223.06	High	High	5.33
TRUE	High	VNAEGSVDSVFSQVCTHLDALK	1xCarbamidomethyl [C15]	1	2	2	P00568	0	2376.15	High	High	5.33
TRUE	High	FPSLLTHNENMVAK		1	1	28	P62906	0	1600.82	High	High	5.33
TRUE	High	HPDASVNFSEFSK		1	2	28	P09429	0	1464.68	High	High	5.33
TRUE	High	TVVSGSCAAHSLLITTEGK	1xCarbamidomethyl [C7]	1	1	6	Q9P258	0	1930.99	High	High	5.33
TRUE	High	TVLMNPNIASVQTNEVGLK		1	2	5	P31327	0	2028.08	High	High	5.33
TRUE	High	VQHQDALQISDVVMASLLR	1xOxidation [M14]	1	2	2	Q14974	0	2139.12	High	High	5.33
TRUE	High	LTAELIEQAAQYTNAVR		1	2	6	P09661	0	1890.99	High	High	5.33
TRUE	High	GTEAPAVVTEEEDDDEETAPPVIAPRPDHTK		1	1	4	Q13177	0	3315.55	High	High	5.33
TRUE	High	IFCCHGGLSPDLQSMEQIR	2xCarbamidomethyl [C3; C4]	3	8	5	P62136; P36873; P62140	0	2248.03	High	High	5.33
TRUE	High	DDVAQTDLLQIDPNFGSK		1	4	4	F5GZS6	0	1975.96	High	High	5.32
TRUE	High	NLDLAVLELMQSSVDNTK		1	1	4	P78527	0	1990.02	High	High	5.32
TRUE	High	LPEDPLLSGLLDSPALK		1	2	8	P49327	0	1777.99	High	High	5.32
TRUE	High	SEPTQALELTEDDIKEDGIVPLR		1	2	5	O43396	1	2568.3	High	High	5.32
TRUE	High	SLDLFNCEVTNLNDYR	1xCarbamidomethyl [C7]	2	3	5	P39687; Q92688	0	1972.91	High	High	5.32
TRUE	High	HSQAVEELAEQLEQTK		1	1	5	P35579	0	1839.91	High	High	5.32
TRUE	High	LAAAISEVVSQTPASTTQAGAPPR		1	14	3	A0A0C4DGB5	0	2323.23	High	High	5.32
TRUE	High	MAAAAAAGAASGLPGPVAQGLK	1xMet-loss+Acetyl [N-Term]	1	1	5	Q96P70	0	1790.98	High	High	5.32
TRUE	High	THINIVVIGHVDSGK		2	11	57	Q05639; P68104	0	1588.88	High	High	5.31
TRUE	High	LSSPCIMVVNHDASSIPR	1xCarbamidomethyl [C5]	1	1	2	Q08J23	0	1982.98	High	High	5.31
TRUE	High	HNQLPLVIEFTEQTAPK		1	6	8	P07237	0	1965.04	High	High	5.31
TRUE	High	TEAASDPQHPAASEGAAAAAASPPLLR		1	2	5	Q99536	0	2557.26	High	High	5.31
TRUE	High	VPEIEVTVEGPNNNNPQTSAVR		1	2	7	P78347	0	2364.18	High	High	5.31
TRUE	High	DLSAAGIGLLAAATQSLSMPASLGR		1	11	2	A8MXP9	0	2371.26	High	High	5.31
TRUE	High	TLVLSNLSYSATEETLQEVFEK		1	2	4	P19338	0	2501.27	High	High	5.31
TRUE	High	GDADQASNILASFGLSAR		1	4	8	A8MXP9	0	1792.88	High	High	5.31
TRUE	High	HSSLAGCQIINYR	1xCarbamidomethyl [C7]	1	2	10	A0A087WVQ6	0	1518.75	High	High	5.31
TRUE	High	NNFSDTGNFGFGIQEHIDLGIK		1	2	1	Q5VVC8	0	2423.16	High	High	5.31
TRUE	High	VQASLAANTFTITGHAETK		1	3	8	P20290	0	1960.01	High	High	5.3
TRUE	High	KHEAIETDIAAYEER		1	3	3	Q01082	1	1774.86	High	High	5.3
TRUE	High	MLVDDIGDVTITNDGATILK		1	6	3	P17987	0	2104.08	High	High	5.3
TRUE	High	SELHIENLNMEADPGQYR		1	3	9	A0A087WUV8	0	2115.98	High	High	5.3
TRUE	High	LPAAGVGDMVMATVK		1	4	7	P62829	0	1459.76	High	High	5.3
TRUE	High	RAPSVANVGSHCDLSLK	1xCarbamidomethyl [C12]	1	2	4	P21333	1	1810.92	High	High	5.29
TRUE	High	FGQAATMEGIGAIGGTPPAFNR	1xOxidation [M7]	1	1	5	Q15233	0	2179.06	High	High	5.29
TRUE	High	NRPTSISWDGLDSGK		1	1	18	P30086	0	1632.8	High	High	5.29
TRUE	High	YGGPPPDSVYSGQQPSVGTEIFVGK		1	3	6	O60506	0	2566.25	High	High	5.29
TRUE	High	TGTIVVEGHELHDEDIR		1	3	3	P41252	0	1919.95	High	High	5.29
TRUE	High	YESSALPSGQLTSLSEYASR		1	2	7	Q12931	0	2146.03	High	High	5.29
TRUE	High	AGCECLNESDEHGFDNCLR	3xCarbamidomethyl [C3; C5; C17]	1	3	6	O43396	0	2282.89	High	High	5.29
TRUE	High	LNATNIELATVQPGQNFHMFTK		1	1	4	P28066	0	2474.25	High	High	5.29
TRUE	High	YAICSALAASALPALVMSK	1xCarbamidomethyl [C4]	1	3	8	P36578	0	1937.02	High	High	5.28
TRUE	High	QVEPLDPPAGSAPGEHVFVK		1	1	5	P54577	0	2074.06	High	High	5.28
TRUE	High	HRPQVAIICGSGLGGLTDK	1xCarbamidomethyl [C9]	1	3	8	P00491	0	1979.05	High	High	5.28
TRUE	High	NLHQSGFSLSGAQIDDNIPR		1	2	5	Q16555	0	2169.07	High	High	5.28
TRUE	High	DVPNETLQVEEDDRPELPWWK		1	1	1	O95373	0	2595.24	High	High	5.28
TRUE	High	KYDAFLASESLIK		1	1	7	P62906	1	1484.8	High	High	5.28
TRUE	High	APPNATLEHFYLTSGK		1	7	7	Q5SZE1	0	1745.89	High	High	5.28
TRUE	High	ITVVGVGQVGMACAISILGK	1xCarbamidomethyl [C13]	1	6	5	A0A5F9ZHM4	0	1973.09	High	High	5.28
TRUE	High	LLEDGEDFNLGDALDSSNSMQTIQK	1xOxidation [M20]	1	1	5	P05783	0	2756.26	High	High	5.28
TRUE	High	NLEAVETLGSTSTICSDK	1xCarbamidomethyl [C15]	1	10	3	P05023	0	1924.92	High	High	5.28
TRUE	High	NSNLVGAAHEELQQSR		2	3	33	P02545; Q3BDU5	0	1752.86	High	High	5.28
TRUE	High	HGLLVPNNTTDQELQHIR		1	2	10	P56537	0	2085.08	High	High	5.27
TRUE	High	KSDIDEIVLVGGSTR		1	1	12	P11021	1	1588.85	High	High	5.27
TRUE	High	LSQLEEHLSQLQDNPPQEK		1	4	1	A0A087WY61	0	2233.11	High	High	5.27
TRUE	High	DELNADHPFIYIIR		1	1	10	P36952	0	1715.88	High	High	5.27
TRUE	High	HTGCCGDNDPIDVCEIGSK	3xCarbamidomethyl [C4; C5; C14]	1	2	16	Q15181	0	2133.86	High	High	5.27
TRUE	High	MGLVDQLVEPLGPGLKPPEER	1xOxidation [M1]	1	5	4	H0YFD6	0	2290.21	High	High	5.27
TRUE	High	NHDHQEIAVPVANLK		1	1	2	O75607	0	1684.88	High	High	5.27
TRUE	High	MDDDIAALVVDNGSGMCK	1xCarbamidomethyl [C17]; 1xMet-loss+Acetyl [N-Term]	1	8	11	P60709	0	1821.8	High	High	5.27
TRUE	High	GPSLDIDTPDVNIEGPEGK		1	1	4	Q09666	0	1952.94	High	High	5.27
TRUE	High	EALLSSAVDHGSDEVK		1	3	18	P78371	0	1656.81	High	High	5.27
TRUE	High	GLDVDSLVIEHIQVNK		1	10	7	J3KRX5	0	1778.96	High	High	5.27
TRUE	High	AMLSGPGQFAENETNEVNFR		1	2	4	Q15369	0	2211.01	High	High	5.27
TRUE	High	TVLGTPEVLLGALPGAGGTQR		1	4	5	H0YFD6	0	2007.12	High	High	5.27
TRUE	High	ESVLIISTDPAHNISDAFDQK		1	3	4	A0A087WXS7	0	2300.14	High	High	5.27
TRUE	High	FGEENIEVYHSYFWPLEWTIPSR		1	7	1	F8W809	0	2899.37	High	High	5.27
TRUE	High	LAMQEFMILPVGAANFR	2xOxidation [M3; M7]	2	3	9	A0A2R8Y6G6; P06733	0	1939.98	High	High	5.26
TRUE	High	WGLGGTCVNVGCIPK	2xCarbamidomethyl [C7; C12]	2	19	1	A0A182DWF2; F8W809	0	1617.79	High	High	5.26
TRUE	High	DLLVTGAYEISDQSGGAGGLR		1	2	5	P49755	0	2079.04	High	High	5.26
TRUE	High	FHMVDGNVSGEFTDLVPEK		1	3	4	O95433	0	2121	High	High	5.26
TRUE	High	EIADLGEALATAVIPQWQK		1	1	5	P49588	0	2053.1	High	High	5.26
TRUE	High	DPVQVAAPSDHGVGIEPVFPENTENSEK		1	4	4	P29144	0	2962.41	High	High	5.26
TRUE	High	NLDSTTVAVHGEEIYCK	1xCarbamidomethyl [C16]	1	3	9	P21291	0	1935.91	High	High	5.26
TRUE	High	MEEEIAALVIDNGSGMCK	1xCarbamidomethyl [C17]; 1xMet-loss+Acetyl [N-Term]	1	6	7	P63261	0	1877.86	High	High	5.26
TRUE	High	AEEATEAQEVVEATPEGACTEPR	1xCarbamidomethyl [C19]	1	1	1	O75683	0	2474.1	High	High	5.26
TRUE	High	ESTGAQVQVAGDMLPNSTER		3	9	12	E9PFP8; F8VZX2; Q15365	0	2089.98	High	High	5.26
TRUE	High	LAQQMENRPSVQAALK		1	4	10	Q9Y3Y2	0	1783.95	High	High	5.26
TRUE	High	QFLQAAEAIDDIPFGITSNSDVFSK		1	5	1	P07237	0	2713.34	High	High	5.26
TRUE	High	CQAAEPQIITGSHDTTIR	1xCarbamidomethyl [C1]	1	2	2	O43660	0	1997.97	High	High	5.26
TRUE	High	TPQGPPEIYSDTQFPSLQSTAK		1	5	2	Q9UKY7	0	2392.17	High	High	5.26
TRUE	High	AGAGSATLSMAYAGAR		1	2	8	P40926	0	1454.71	High	High	5.26
TRUE	High	FNNWGGSLSLGHPFGATGCR	1xCarbamidomethyl [C19]	1	3	1	P55084	0	2134.99	High	High	5.25
TRUE	High	YGGPPPDSVYSGVQPGIGTEVFVGK		1	1	4	O43390	0	2507.25	High	High	5.25
TRUE	High	DTNGENIAESLVAEGLATR		1	1	6	Q7KZF4	0	1959.96	High	High	5.25
TRUE	High	IQEIIEQLDVTTSEYEK		1	1	6	P10809	0	2038.02	High	High	5.25
TRUE	High	VLNNMEIGTSLFDEEGAK		1	1	11	P00558	0	1966.94	High	High	5.25
TRUE	High	TFPTVNPTTGEVIGHVAEGDR		2	2	2	A0A0U1RQK9; P30837	0	2197.09	High	High	5.25
TRUE	High	VADGMVFGALLPCEECSGQLVFK	2xCarbamidomethyl [C13; C16]	1	1	1	P09874	0	2527.2	High	High	5.25
TRUE	High	ATVAPEDVSEVIFGHVLAAGCGQNPVR	1xCarbamidomethyl [C21]	1	1	4	Q9BWD1	0	2793.4	High	High	5.25
TRUE	High	YVAVMPPHIGDQPLTGAYTVTLDGR	1xOxidation [M5]	1	2	3	P30043	0	2687.35	High	High	5.25
TRUE	High	FRPLQLETINVTMAGK		1	4	1	P46063	0	1817.99	High	High	5.25
TRUE	High	IIILDEADSMTDGAQQALR		1	2	1	P35250	0	2060.03	High	High	5.25
TRUE	High	NADMSEEMQQDSVECATQALEK	1xCarbamidomethyl [C15]; 1xOxidation [M]	1	4	5	P63167	0	2530.04	High	High	5.25
TRUE	High	ASGDSARPVLLQVAESAYR		1	1	1	Q9UJS0	0	1990.04	High	High	5.25
TRUE	High	DQMQQQLNDYEQLLDVK		1	2	3	P20700	0	2108	High	High	5.25
TRUE	High	DQVTAQEIFQDNHEDGPTAK		1	1	11	P13010	0	2243.02	High	High	5.25
TRUE	High	VFIMDNCEELIPEYLNFIR	1xCarbamidomethyl [C7]	1	1	2	P07900	0	2415.17	High	High	5.25
TRUE	High	SGTQDIQPGPLFNNNADGVATDITSTR		1	2	2	Q7Z2W4	0	2789.33	High	High	5.24
TRUE	High	SVIDPVPAPVGDSHVDGAAK		1	1	2	Q13177	0	1930.99	High	High	5.24
TRUE	High	VILNPVNAGQPLHASNYELSDNAGCK	1xCarbamidomethyl [C25]	1	1	1	Q14573	0	2781.36	High	High	5.24
TRUE	High	LGHVVMGNNAVSPYQQVIEK		1	3	3	P60228	0	2183.13	High	High	5.24
TRUE	High	RGFAFVTFDDHDSVDK		1	7	10	F8W6I7	1	1855.86	High	High	5.24
TRUE	High	DLISHDEMFSDIYK		1	3	6	Q5W0H4	0	1712.78	High	High	5.24
TRUE	High	LEQQVPVNQVFGQDEMIDVIGVTK	1xOxidation [M16]	1	5	3	P39023	0	2702.37	High	High	5.24
TRUE	High	HSMNPFCEIAVEEAVR	1xCarbamidomethyl [C7]	1	2	2	P38117	0	1888.87	High	High	5.24
TRUE	High	LSASSLTMESFAFLWAGGR		1	12	1	Q00839	0	2031	High	High	5.24
TRUE	High	LDEIYVAGLVAHSDLDER		1	2	4	O60506	0	2015.01	High	High	5.24
TRUE	High	VDATEESDLAQQYGVR		1	4	15	P07237	0	1780.83	High	High	5.24
TRUE	High	HAVSDPSILDSLDLNEDER		1	3	3	P05198	0	2125	High	High	5.23
TRUE	High	APSVATVGSICDLNLK	1xCarbamidomethyl [C11]	1	3	9	O75369	0	1644.86	High	High	5.23
TRUE	High	ITAFVPNDGCLNFIEENDEVLVAGFGR	1xCarbamidomethyl [C10]	1	2	1	P62266	0	2996.45	High	High	5.23
TRUE	High	ATTLSNAVSSLASTGLSLTK		1	1	3	Q13492	0	1922.04	High	High	5.23
TRUE	High	VTGEADVEFATHEEAVAAMSK		1	1	3	P52597	0	2192.02	High	High	5.23
TRUE	High	RDAEDAMDAMDGAVLDGR		1	3	4	J3KP15	1	1907.82	High	High	5.23
TRUE	High	DATNVGDEGGFAPNILENK		2	2	20	A0A2R8Y6G6; P06733	0	1960.92	High	High	5.23
TRUE	High	DRDPEAQFEMPYVVR		1	3	2	O14744	1	1851.87	High	High	5.23
TRUE	High	LASGETVAAFCLTEPSSGSDAASIR	1xCarbamidomethyl [C11]	1	1	4	P49748	0	2497.19	High	High	5.23
TRUE	High	VVMALGDYMGASCHACIGGTNVR	2xCarbamidomethyl [C13; C16]; 1xOxidation [M]	1	9	5	P60842	0	2455.1	High	High	5.23
TRUE	High	LIALSIDSVEDHLAWSK		1	1	2	P30041	0	1897.01	High	High	5.23
TRUE	High	CGETGHVAINCSK	2xCarbamidomethyl [C1; C11]	1	1	9	P62633	0	1432.63	High	High	5.23
TRUE	High	YLLQYQEPIPCEQLVTALCDIK	2xCarbamidomethyl [C11; C19]	1	9	2	P25789	0	2694.35	High	High	5.23
TRUE	High	EDEEESLNEVGYDDIGGCR	1xCarbamidomethyl [C18]	1	1	5	P55072	0	2185.88	High	High	5.22
TRUE	High	EAEAAIYHLQLFEELR		1	2	3	P14618	0	1931.99	High	High	5.22
TRUE	High	ADEHVIDQGDDGDNFYVIER		1	2	5	P13861	0	2307.02	High	High	5.22
TRUE	High	AATFGLILDDVSLTHLTFGK		1	5	1	P35232	0	2119.14	High	High	5.22
TRUE	High	HELTEISNVDVETQSGK		1	1	6	Q09666	0	1885.91	High	High	5.22
TRUE	High	TSIEDQDELSSLLQVPLVAGTVNR		1	2	6	P56537	0	2584.35	High	High	5.22
TRUE	High	YSTPTYTGGQSESHVQSASEDTVTER		1	1	5	Q7Z2T5	0	2817.24	High	High	5.22
TRUE	High	YDGSTIVPGEQGAEYQHFIQQCTDDVR	1xCarbamidomethyl [C22]	1	1	5	Q14019	0	3113.39	High	High	5.21
TRUE	High	HQLLEADISAHEDR		1	3	8	Q13813	0	1633.79	High	High	5.21
TRUE	High	ERVEAVNMAEGIIHDTETK	1xOxidation [M8]	1	1	3	P38646	1	2158.04	High	High	5.21
TRUE	High	HALLEADVAAHQDR		1	3	3	Q13813	0	1545.78	High	High	5.21
TRUE	High	AGAIAPCEVTVPAQNTGLGPEK	1xCarbamidomethyl [C7]	1	9	19	P05388	0	2180.1	High	High	5.21
TRUE	High	NREPVQLETLSIR		1	2	22	P62314	1	1554.86	High	High	5.21
TRUE	High	SYIEGYVPSQADVAVFEAVSSPPPADLCHALR	1xCarbamidomethyl [C28]	1	3	3	P24534	0	3445.67	High	High	5.21
TRUE	High	IYNSIYIGSQDALIAHYPR		1	1	1	O75533	0	2194.13	High	High	5.21
TRUE	High	MPGHLQEGFGCVVTNR	1xCarbamidomethyl [C11]; 1xMet-loss [N-Term]	1	1	27	Q8NC51	0	1670.81	High	High	5.21
TRUE	High	GISHVIVDEIHER		1	1	20	Q08211	0	1503.79	High	High	5.21
TRUE	High	ASLNPSDTPPSVVNEDFLHDLK		1	3	3	O00116	0	2395.18	High	High	5.21
TRUE	High	AFMEALQAGADISMIGQFGVGFYSAYLVAEK	2xOxidation [M3; M14]	2	2	1	P07900; P08238	0	3316.59	High	High	5.21
TRUE	High	MHSPQTSAMLFTVDNEAGK		1	1	4	P49588	0	2063.95	High	High	5.21
TRUE	High	NIDDGTSDRPYSHALVAGIDR		1	2	30	P61353	0	2272.1	High	High	5.21
TRUE	High	HCQLEPDHEGVPEETDDFGEFR	1xCarbamidomethyl [C2]	1	3	1	Q9Y5L0	0	2643.11	High	High	5.21
TRUE	High	CEMASTGEVACFGEGIHTAFLK	2xCarbamidomethyl [C1; C11]	1	1	2	P31327	0	2415.08	High	High	5.21
TRUE	High	VIPSFMCQAGDFTNHNGTGGK	1xCarbamidomethyl [C7]	1	3	5	P30405	0	2238.01	High	High	5.2
TRUE	High	VEQLFQVMNGILAQDSACSQR	1xCarbamidomethyl [C18]	1	1	7	P78527	0	2394.15	High	High	5.2
TRUE	High	TTPYQIACGISQGLADNTVIAK	1xCarbamidomethyl [C8]	1	2	7	P26639	0	2321.18	High	High	5.2
TRUE	High	FGTVLTEHVAAAELGAR		1	2	3	H0Y8X4	0	1741.92	High	High	5.2
TRUE	High	TAFDEAIAELDTLSEESYK		1	5	8	P63104	0	2131.99	High	High	5.2
TRUE	High	ILATPPQEDAPSVDIANIR		1	3	13	P29401	0	2020.07	High	High	5.2
TRUE	High	TAIHTAAMDMLGGPGIESQCR	1xCarbamidomethyl [C20]	1	1	1	Q6YN16	0	2216.03	High	High	5.2
TRUE	High	ATSNVFAMFDQSQIQEFK		1	5	2	O14950	0	2090.99	High	High	5.2
TRUE	High	ACGDSTLTQITAGLDPVGR	1xCarbamidomethyl [C2]	1	4	5	P62879	0	1931.95	High	High	5.2
TRUE	High	DLYANTVLSGGTTMYPGIADR	1xOxidation [M14]	2	3	17	P60709; P63261	0	2231.06	High	High	5.2
TRUE	High	VTGEADVEFATHEDAVAAMAK	1xOxidation [M19]	1	1	8	P55795	0	2178	High	High	5.2
TRUE	High	LGHPEALSAGTGSPQPPSFTYAQQR		1	3	1	H0Y2Y8	0	2597.27	High	High	5.2
TRUE	High	LSEVLQAVTDHDIPQQLVER		1	2	3	Q93009	0	2290.2	High	High	5.19
TRUE	High	SNLAYDIVQLPTGLTGIK		1	3	6	P34932	0	1903.05	High	High	5.19
TRUE	High	INALTAASEAACLIVSVDETIK	1xCarbamidomethyl [C12]	1	1	2	Q99832	0	2289.2	High	High	5.19
TRUE	High	EVVHTVSLHEIDVINSR		1	2	1	Q9Y230	0	1947.03	High	High	5.19
TRUE	High	EEIPEEELAEDVEEIDHAER		1	4	3	P20020	0	2381.06	High	High	5.19
TRUE	High	GPGGSSLLIEALSNSSHK		1	1	4	Q9BSH4	0	1753.91	High	High	5.19
TRUE	High	YESGDHVAVYPANDSALVNQLGK		1	3	4	P16435	0	2447.18	High	High	5.19
TRUE	High	DVQIGDIVTVGECRPLSK	1xCarbamidomethyl [C13]	1	2	9	P62280	0	1986.03	High	High	5.19
TRUE	High	NMITGTAPLDGCILVVAANDGPMPQTR	1xCarbamidomethyl [C12]	1	1	1	P49411	0	2812.38	High	High	5.19
TRUE	High	AMQADISQAAQILSSDPSR		1	1	1	P42166	0	1988.97	High	High	5.19
TRUE	High	VADGGGAGGTFQPYLDTLR		1	2	5	Q9Y5M8	0	1894.93	High	High	5.19
TRUE	High	HIFSEDTSDFSGMSETK		1	1	10	P36952	0	1917.82	High	High	5.19
TRUE	High	MDTDLETMDLDQGGEALAPR		1	2	1	O75643	0	2177.97	High	High	5.19
TRUE	High	HTGPNSPDTANDGFVR		2	17	52	P31943; P55795	0	1684.77	High	High	5.19
TRUE	High	GLGTDEDTLIEILASR		1	2	10	P04083	0	1702.89	High	High	5.19
TRUE	High	LASTLVHLGEYQAAVDGAR		1	3	9	A0A087WVQ6	0	1971.03	High	High	5.19
TRUE	High	TQLEELEDELQATEDAK		2	3	6	P35580; P35579	0	1961.92	High	High	5.19
TRUE	High	RPELLTHSTTEVTQPR		1	3	3	P78347	0	1864.99	High	High	5.19
TRUE	High	EDLMGLAIGTHGANIQQAR		2	9	1	A8MQB8; P51116	0	1995.01	High	High	5.18
TRUE	High	FEAHPNDLYVEGLPENIPFR		1	3	5	P78347	0	2357.16	High	High	5.18
TRUE	High	SYDVPPPPMEPDHPFYSNISK		2	2	9	Q8N0Y7; P18669	0	2417.11	High	High	5.18
TRUE	High	LGEMWNNTAADDKQPYEK		1	2	3	P09429	1	2109.95	High	High	5.18
TRUE	High	HSGPNSADSANDGFVR		1	1	15	P52597	0	1630.72	High	High	5.18
TRUE	High	YVASYLLAALGGNSSPSAK		1	1	9	P05387	0	1868.98	High	High	5.18
TRUE	High	DLGLSESGEDVNAAILDESGKK		1	2	4	P13667	1	2247.1	High	High	5.18
TRUE	High	CSYQPTMEGVHTVHVTFAGVPIPR	1xCarbamidomethyl [C1]	1	4	1	P21333	0	2683.31	High	High	5.18
TRUE	High	LQEALDAEMLEDEAGGGGAGPGGACK	1xCarbamidomethyl [C25]	1	2	2	Q1KMD3	0	2503.11	High	High	5.18
TRUE	High	IATSLDGFDVASVQQQR		1	2	7	O60664	0	1834.93	High	High	5.18
TRUE	High	VFIMDNCEELIPEYLNFIR	1xCarbamidomethyl [C7]; 1xOxidation [M4]	1	1	2	P07900	0	2431.17	High	High	5.18
TRUE	High	QTIDNSQGAYQEAFDISK		1	1	9	P27348	0	2014.94	High	High	5.18
TRUE	High	YYALCGFGGVLSCGLTHTAVVPLDLVK	2xCarbamidomethyl [C5; C13]	1	2	1	F8VVM2	0	2910.49	High	High	5.18
TRUE	High	GSYGDLGGPIITTQVTIPK		2	3	8	P61978; Q5T6W2	0	1917.03	High	High	5.17
TRUE	High	GLTAVSNNAGVDNFGLGLLLR		1	1	2	P55809	0	2101.14	High	High	5.17
TRUE	High	NRPLSDEELDAMFPEGYK		1	1	2	O75533	0	2110.97	High	High	5.17
TRUE	High	GFGFITFTNPEHASVAMR		1	1	1	P98179	0	1981.96	High	High	5.17
TRUE	High	HLDACETMGNATAICSDK	2xCarbamidomethyl [C5; C15]	2	8	3	P20020; P23634	0	1993.84	High	High	5.17
TRUE	High	LQVELDNVTGLLSQSDSK		1	1	5	P35579	0	1946.01	High	High	5.17
TRUE	High	VGEVCHITCKPEYAYGSAGSPPK	2xCarbamidomethyl [C5; C9]	1	2	15	Q02790	0	2507.17	High	High	5.17
TRUE	High	IPEINSSDMSAHVTSPSGR		1	2	11	O75369	0	1984.94	High	High	5.17
TRUE	High	ISGADINSICQESGMLAVR	1xCarbamidomethyl [C10]	1	1	2	P43686	0	2020.98	High	High	5.17
TRUE	High	LGEIVTTIPTIGFNVETVEYK		3	8	4	P61204; P18085; P84085	0	2323.24	High	High	5.17
TRUE	High	AAVPSGASTGIYEALELR		4	17	30	P13929; P09104; A0A2R8Y6G6; P06733	0	1804.94	High	High	5.17
TRUE	High	SLSTTNVFACSDRPTVIYSSNHK	1xCarbamidomethyl [C10]	1	2	3	Q16531	0	2584.25	High	High	5.17
TRUE	High	MLPTIIADNAGYDSADLVAQLR		1	2	4	P78371	0	2347.2	High	High	5.17
TRUE	High	GTEAGQVGEPGIPTGEAGPSCSSASDK	1xCarbamidomethyl [C21]	1	1	7	O15355	0	2546.13	High	High	5.17
TRUE	High	LLELGPKPEVAQQTR		1	5	5	P53621	0	1678.95	High	High	5.16
TRUE	High	QTQIFTTYSDNQPGVLIQVYEGER		1	5	2	A0A0G2JIW1	0	2786.36	High	High	5.16
TRUE	High	QAQYLGMSCDGPFKPDHYR	1xCarbamidomethyl [C9]	1	1	2	P23526	0	2270.01	High	High	5.16
TRUE	High	SISSPSVSSETMDKPVDLSTR		1	1	1	P49792	0	2223.08	High	High	5.16
TRUE	High	VIISAPSADAPMFVMGVNHEK		1	2	12	P04406	0	2213.11	High	High	5.16
TRUE	High	SHIMPAEFSSCPLNSDEEVNK	1xCarbamidomethyl [C11]	2	6	4	Q9H0W9; E9PQS1	0	2391.06	High	High	5.16
TRUE	High	TVQLTSSELESTLETLK		1	1	5	P42704	0	1878.99	High	High	5.16
TRUE	High	ELYERPPHLYAVANAAYK		1	3	2	B0I1T2	0	2105.08	High	High	5.16
TRUE	High	LISLTDENALSGNEELTVK		1	3	2	P14625	0	2046.06	High	High	5.16
TRUE	High	HELQANCYEEVK	1xCarbamidomethyl [C7]	1	4	51	P23528	0	1519.68	High	High	5.16
TRUE	High	VLAALAASSGSSSASSSSAPVAASSGQATTQSK		1	3	1	Q5T4S7	0	2924.44	High	High	5.16
TRUE	High	MEVGPTMVGDEQSDPELMQHLGASK		1	2	2	P30047	0	2686.22	High	High	5.16
TRUE	High	NNEDISIIPPLFTVSVDHR		1	2	5	P51571	0	2166.12	High	High	5.16
TRUE	High	LAGIENQSLDQTPQSHSSEQIQAIKEEEEEK		1	1	2	Q14432	1	3495.67	High	High	5.15
TRUE	High	IHVYGYSMAYGPAQHAISTEK		1	1	2	Q9NRX4	0	2323.12	High	High	5.15
TRUE	High	LLQIIDRDGEEEEEEEEPLDESSVK		1	3	2	Q8WYA6	1	2930.36	High	High	5.15
TRUE	High	TYQELLVNQNPIAQPLASR		1	4	7	D6RCB9	0	2155.15	High	High	5.15
TRUE	High	DASIVGFFDDSFSEAHSEFLK		1	1	5	P30101	0	2348.07	High	High	5.15
TRUE	High	YGIICMEDLIHEIYTVGK	1xCarbamidomethyl [C5]	1	2	4	P18124	0	2154.06	High	High	5.15
TRUE	High	AEDGSVIDYELIDQDAR		1	9	16	P07355	0	1908.88	High	High	5.15
TRUE	High	LLQALAQYQNHLQEQPR		1	2	3	Q9BQG0	0	2050.08	High	High	5.15
TRUE	High	LPGAICSLTCGGADIGTAMAK	2xCarbamidomethyl [C6; C10]	1	11	3	A0A1B0GTG2	0	2063.99	High	High	5.15
TRUE	High	AVELLGDIVQNCSLEDSQIEK	1xCarbamidomethyl [C12]	1	1	3	P31930	0	2360.16	High	High	5.15
TRUE	High	VVAPTISSPVCQEQLVEAGR	1xCarbamidomethyl [C11]	1	1	9	Q9Y490	0	2140.11	High	High	5.15
TRUE	High	VNPCIGGVILFHETLYQK	1xCarbamidomethyl [C4]	1	8	4	P04075	0	2088.09	High	High	5.15
TRUE	High	NVIFEISPTEEVGDFEVK		1	2	3	P46940	0	2052.02	High	High	5.15
TRUE	High	CLAFHDISPQAPTHFLVIPK	1xCarbamidomethyl [C1]	1	4	6	P49773	0	2291.2	High	High	5.15
TRUE	High	VNNVVWDLDRPLEEDCTLELLK	1xCarbamidomethyl [C16]	1	1	1	P26639	0	2670.34	High	High	5.15
TRUE	High	NGTQVHGTITGVDVSMNTHLK		1	1	2	P62314	0	2209.1	High	High	5.15
TRUE	High	APQETYADIGGLDNQIQEIK		1	2	3	P62191	0	2203.09	High	High	5.15
TRUE	High	LSSLIILMPHHVEPLER		1	4	2	P50454	0	1984.1	High	High	5.14
TRUE	High	DYLSSATDNPTASSLFAQR		1	2	1	B0I1T2	0	2043.96	High	High	5.14
TRUE	High	NVFDEAILAALEPPEPK		1	1	6	P60953	0	1852.97	High	High	5.14
TRUE	High	SGGGGGGGGCGGGGGVSSLR	1xCarbamidomethyl [C10]	1	1	5	P13645	0	1549.68	High	High	5.14
TRUE	High	QVASHVGLHSASIPGILALDLCPSDTNK	1xCarbamidomethyl [C22]	1	2	1	Q9UMS4	0	2900.49	High	High	5.14
TRUE	High	KEDLVFIFWAPESAPLK		2	6	2	P23528; Q9Y281	1	1990.07	High	High	5.14
TRUE	High	VCTLAIIDPGDSDIIR	1xCarbamidomethyl [C2]	1	4	12	E5RI99	0	1757.91	High	High	5.14
TRUE	High	SADFVVESIGSEVGSLGFAIEGPSQAK		1	2	1	O75369	0	2681.33	High	High	5.13
TRUE	High	TAAELLQSQGSQAGGSQTLK		1	2	4	Q14141	0	1975.01	High	High	5.13
TRUE	High	SPFVVQVGEACNPNACR	2xCarbamidomethyl [C11; C16]	1	2	13	O75369	0	1904.87	High	High	5.13
TRUE	High	ELAAEVEVQDGPNEDGEMFMRPGK		1	1	1	P08574	0	2648.2	High	High	5.13
TRUE	High	MAEEGIAAGGVMDVNTALQEVLK	1xOxidation [M12]; 1xMet-loss+Acetyl [N-Term]	1	1	10	P25398	0	2273.13	High	High	5.13
TRUE	High	VGQEIEVRPGIVSK		1	1	20	P41091	0	1510.86	High	High	5.13
TRUE	High	IGGDAATTVNNSTPDFGFGGQK		1	3	5	Q92945	0	2154.01	High	High	5.13
TRUE	High	THTDTESEASILGDSGEYK		1	2	2	J3KQ48	0	2039.9	High	High	5.13
TRUE	High	QSKPVTTPEEIAQVATISANGDK		1	3	4	P10809	0	2384.23	High	High	5.13
TRUE	High	TQTSDPAMLPTMIGLLAEAGVR		1	3	5	O43175	0	2272.17	High	High	5.13
TRUE	High	DTLVQGLNEAGDDLEAVAK		1	7	2	Q9Y6E2	0	1957.97	High	High	5.13
TRUE	High	DPEGLRVFYYLVQDLKCLVFSLIGLHFK	1xCarbamidomethyl [C17]	1	3	1	Q96A72	2	3369.81	High	High	5.13
TRUE	High	GAGTGGLGLAVEGPSEAK		1	3	14	P21333	0	1570.81	High	High	5.13
TRUE	High	VETGILRPGMVVTFAPVNITTEVK	1xOxidation [M10]	1	2	2	Q05639	0	2587.42	High	High	5.12
TRUE	High	IYELAAGGTAVGTGLNTR		1	1	6	P07954	0	1763.93	High	High	5.12
TRUE	High	QFASQANVVGPWIQTK		1	3	1	O43707	0	1773.93	High	High	5.12
TRUE	High	AGKPVICATQMLESMIK	1xCarbamidomethyl [C7]; 1xOxidation [M]	2	4	16	H3BR70; P14618	0	1892.96	High	High	5.12
TRUE	High	KLDEAVAEAHLGK		1	1	36	P23526	1	1380.75	High	High	5.12
TRUE	High	MAMESTATAAVAAELVSADK	1xOxidation [M3]; 1xMet-loss+Acetyl [N-Term]	1	10	4	P49321	0	1893.91	High	High	5.12
TRUE	High	FPEEEAPSTVLSQNLFTPK		1	3	3	P04844	0	2134.07	High	High	5.12
TRUE	High	MQYAPNTQVEILPQGHESPIFK		1	2	4	P40121	0	2527.26	High	High	5.12
TRUE	High	LLGPSAAADILQLSSSLPLQSR		1	1	3	Q7Z6Z7	0	2237.25	High	High	5.12
TRUE	High	DNHLLGTFDLTGIPPAPR		1	1	13	P11021	0	1934.01	High	High	5.12
TRUE	High	NMDPLNDNIATLLHQSSDK	1xOxidation [M2]	1	1	2	P35579	0	2142.01	High	High	5.12
TRUE	High	HPDADSLYVEEVDVGEIAPR		1	2	1	Q12904	0	2211.06	High	High	5.12
TRUE	High	LCLTLHNNEGSYLAHTQGK	1xCarbamidomethyl [C2]	1	2	2	Q15428	0	2156.06	High	High	5.12
TRUE	High	REDEEESLNEVGYDDIGGCR	1xCarbamidomethyl [C19]	1	1	5	P55072	1	2341.98	High	High	5.12
TRUE	High	MHDLNTDQENLVGTHDAPIR		1	3	2	O43684	0	2276.07	High	High	5.12
TRUE	High	ANEPTHFTVDCTEAGEGDVSVGIK	1xCarbamidomethyl [C11]	1	2	4	O75369	0	2533.15	High	High	5.12
TRUE	High	STVLTPMFVETQASQGTLQTR		1	1	1	P78527	0	2295.16	High	High	5.11
TRUE	High	LQGINCGPDFTPSFANLGR	1xCarbamidomethyl [C6]	1	8	6	Q04637	0	2064	High	High	5.11
TRUE	High	NREELGFRPEYSASQLK		1	1	9	P09874	1	2024.02	High	High	5.11
TRUE	High	NPYYGGESASITPLEDLYK		1	5	5	P50395	0	2117.01	High	High	5.11
TRUE	High	DLGLPTEAYISVEEVHDDGTPTSK		1	3	2	P51665	0	2573.23	High	High	5.11
TRUE	High	GEETPVIVGSALCALEGR	1xCarbamidomethyl [C13]	1	1	7	P49411	0	1857.94	High	High	5.11
TRUE	High	LDTHPAMVTVLEMGAAR		1	2	1	Q12931	0	1811.91	High	High	5.11
TRUE	High	LFPDIPIGYSGHETGIAISVAAVALGAK		1	3	1	Q9NR45	0	2767.5	High	High	5.11
TRUE	High	IVNGHLQPNLVDLCASVAELDDK	1xCarbamidomethyl [C14]	1	4	1	H3BVG0	0	2520.28	High	High	5.11
TRUE	High	DAGEGLLAVQITDPEGKPK		1	3	9	P21333	0	1938.02	High	High	5.11
TRUE	High	AASADSTTEGTPADGFTVLSTK		1	1	11	O75367	0	2127.01	High	High	5.11
TRUE	High	VGIGAFPTEQDNEIGELLQTR		1	1	1	P30520	0	2287.16	High	High	5.11
TRUE	High	LLQTDDEEEAGLLELLK		1	1	5	P55060	0	1929.01	High	High	5.11
TRUE	High	DSFDDRGPSLNPVLDYDHGSR		1	4	1	A8MXP9	1	2362.07	High	High	5.1
TRUE	High	LQALANEQAAAAHELEK		1	1	4	Q86UP2	0	1806.93	High	High	5.1
TRUE	High	MVNPTTVLESPHSLPAK		1	1	1	Q7Z6Z7	0	1820.96	High	High	5.1
TRUE	High	MVSDEYEQLSSEALEAAR	1xOxidation [M1]	1	1	7	F8W7C6	0	2043.92	High	High	5.1
TRUE	High	VVVAENFDEIVNNENK		1	1	14	P30101	0	1832.9	High	High	5.1
TRUE	High	VTSEELHYFVQNHFTSAR		1	3	1	P22695	0	2165.04	High	High	5.1
TRUE	High	HVDLLEVAQETDGFSGSDLK		1	1	1	Q8NBU5	0	2160.05	High	High	5.1
TRUE	High	YQEEFEHFQQELDK		1	1	8	P49257	0	1869.83	High	High	5.1
TRUE	High	MSQGDSNPAAIPHAAEDIQGDDR	1xMet-loss+Acetyl [N-Term]	1	1	5	P68402	0	2306.03	High	High	5.1
TRUE	High	YTPTQQGNMQVLVTYGGDPIPK		1	2	1	O75369	0	2407.2	High	High	5.1
TRUE	High	FGGNPGGFGNQGGFGNSR		1	2	9	Q13148	0	1726.77	High	High	5.1
TRUE	High	ALEESESSQLISPPLAQAIR		1	1	2	P42166	0	2139.13	High	High	5.1
TRUE	High	EPTSSEQGGLEGSGSAAGEGKPALSEEER		1	3	8	Q04323	0	2846.29	High	High	5.1
TRUE	High	IPLLSDLTHQISK		1	3	10	Q13162	0	1464.84	High	High	5.09
TRUE	High	AAFDDAIAELDTLSEESYK		1	2	7	P62258	0	2087.97	High	High	5.09
TRUE	High	YVEPIEDVPCGNIVGLVGVDQFLVK	1xCarbamidomethyl [C10]	1	1	4	P13639	0	2759.43	High	High	5.09
TRUE	High	LESLSAATTFEPLEPVK		1	6	5	H3BVG0	0	1831.97	High	High	5.09
TRUE	High	KLEEEQIILEDQNCK	1xCarbamidomethyl [C14]	1	1	10	P35579	1	1888.93	High	High	5.09
TRUE	High	VPSVSSSALVSSLHLLK		1	1	4	Q9Y678	0	1724	High	High	5.09
TRUE	High	SVPNKLGGVLALLLSILILAMIPILHMSK		1	1	2	P00156	1	3054.85	High	High	5.09
TRUE	High	DPDEPVLLEEPVVLALAEK		1	1	5	P14550	0	2076.11	High	High	5.09
TRUE	High	MQQQLDEYQELLDIK		2	3	5	P02545; Q3BDU5	0	1893.93	High	High	5.09
TRUE	High	DHASIQMNVAEVDK		1	3	14	P63220	0	1556.74	High	High	5.09
TRUE	High	TRLEQEIATYR		1	10	40	Q04695	1	1379.73	High	High	5.09
TRUE	High	RMATEVAADALGEEWK		1	2	2	P62753	1	1776.86	High	High	5.08
TRUE	High	EALVDTLTGILSPVQEVR		1	1	4	Q96P70	0	1940.07	High	High	5.08
TRUE	High	GAGTGGLGLTVEGPCEAK	1xCarbamidomethyl [C15]	1	3	5	O75369	0	1673.82	High	High	5.08
TRUE	High	WGDAGAEYVVESTGVFTTMEK	1xOxidation [M19]	1	2	8	P04406	0	2293.03	High	High	5.08
TRUE	High	QSQQEAEEEEREEEEEAQIIQR		1	1	2	Q9NQZ2	1	2717.21	High	High	5.08
TRUE	High	FVDHVFDEQVIDSLTVK		1	2	2	P04843	0	1991.01	High	High	5.08
TRUE	High	QPYITQNYFPVGTVVEYECRPGYR	1xCarbamidomethyl [C19]	1	4	1	H7BY55	0	2936.4	High	High	5.08
TRUE	High	ECPSDECGAGVFMASHFDR	2xCarbamidomethyl [C2; C7]	1	2	13	P62979	0	2171.86	High	High	5.08
TRUE	High	LLYDLADQLHAAVGASR		1	4	7	P13804	0	1812.96	High	High	5.07
TRUE	High	ACADATLSQITNNIDPVGR	1xCarbamidomethyl [C2]	1	3	4	P62873	0	2015.98	High	High	5.07
TRUE	High	LQVTNVLSQPLTQATVK		1	3	3	P04844	0	1840.05	High	High	5.07
TRUE	High	SSSPAPADIAQTVQEDLR		1	1	5	Q13283	0	1884.93	High	High	5.07
TRUE	High	SHLLNCCPHDVLSGTR	2xCarbamidomethyl [C6; C7]	1	2	3	Q9Y383	0	1865.87	High	High	5.07
TRUE	High	ATGRPECFLTIQEGLASK	1xCarbamidomethyl [C7]	1	2	1	O00566	0	1978.01	High	High	5.07
TRUE	High	GVNWAAFHPTMPLIVSGADDR		1	8	1	P53621	0	2254.11	High	High	5.07
TRUE	High	SGEEDFESLASQFSDCSSAK	1xCarbamidomethyl [C16]	1	3	5	Q13526	0	2180.89	High	High	5.07
TRUE	High	LVSSPCCIVTSTYGWTANMER	2xCarbamidomethyl [C6; C7]	1	1	2	P08238	0	2432.1	High	High	5.07
TRUE	High	HGYIGEFEIIDDHR		1	4	14	I3L3P7	0	1700.8	High	High	5.07
TRUE	High	GNDISSGTVLSDYVGSGPPK		1	1	9	P30086	0	1949.95	High	High	5.07
TRUE	High	VDINAPDVEVHGPDWHLK		1	1	1	Q09666	0	2041.01	High	High	5.07
TRUE	High	EQQHVMEELFQSSFR		1	1	4	P78527	0	1894.88	High	High	5.07
TRUE	High	LTESPCALVASQYGWSGNMER	1xCarbamidomethyl [C6]	1	1	2	P14625	0	2356.07	High	High	5.07
TRUE	High	VPFLEVNDPGEPSGLETLK		1	3	2	P0DMN0	0	2041.05	High	High	5.07
TRUE	High	NIELICQENEGENDPVLQR	1xCarbamidomethyl [C6]	1	1	6	Q15691	0	2270.07	High	High	5.07
TRUE	High	DGPLNMILDDGGDLTNLIHTK		1	1	1	P23526	0	2252.12	High	High	5.07
TRUE	High	AIVAIENPADVSVISSR		1	4	16	P08865	0	1740.95	High	High	5.06
TRUE	High	FPAEDEFPDLSAHNNHMAK		1	2	2	P12277	0	2169.97	High	High	5.06
TRUE	High	TAWGQQPDLAANEAQLLR		1	5	2	Q9UNM6	0	1982.01	High	High	5.06
TRUE	High	NSVTGGTAAFEPSVDYCVVK	1xCarbamidomethyl [C17]	1	2	3	P27708	0	2100.99	High	High	5.06
TRUE	High	STQAATQVVLNVPETR		1	5	6	O75439	0	1713.91	High	High	5.06
TRUE	High	TSSAETPTIPLGSAVEAIK		2	4	2	C9J406; Q16891	0	1872	High	High	5.06
TRUE	High	IDSIPHLNNSTPLVDPSVYGYGVQK		1	1	4	Q96I24	0	2713.38	High	High	5.06
TRUE	High	TYGADLASVDFQHASEDAR		1	1	6	P30740	0	2052.93	High	High	5.06
TRUE	High	VVSQYSSLLSPMSVNAVMK		1	1	4	P50991	0	2040.05	High	High	5.06
TRUE	High	AHSSMVGVNLPQK		1	1	87	P00558	0	1367.71	High	High	5.06
TRUE	High	ETDLLLDDSLVSIFGNR		1	1	4	P30044	0	1906.98	High	High	5.06
TRUE	High	MDLAAAAEPGAGSQHLEVR	1xAcetyl [N-Term]	1	1	1	Q14566	0	1964.95	High	High	5.06
TRUE	High	ILAIGLINEALDEGDAQK		1	2	2	P46940	0	1883.01	High	High	5.06
TRUE	High	DLVVLLFETALLSSGFSLEDPQTHSNR		1	1	1	P08238	0	2988.53	High	High	5.06
TRUE	High	VIMGEEVEPVGLMTGSGVVGVK		1	2	1	P27708	0	2187.14	High	High	5.06
TRUE	High	VYCLLGDGELSEGSVWEAMAFASIYK	1xCarbamidomethyl [C3]	1	2	1	P29401	0	2895.36	High	High	5.06
TRUE	High	IGEHTPSALAIMENANVLAR	1xOxidation [M12]	1	6	11	P04075	0	2123.09	High	High	5.05
TRUE	High	STGEAFVQFASQEIAEK		2	10	7	P31943; P55795	0	1841.89	High	High	5.05
TRUE	High	YTPSGQAGAAASESLFVSNHAY		1	3	13	P04075	0	2228.03	High	High	5.05
TRUE	High	LPIVNEDDELVAIIAR		1	3	3	P12268	0	1779.99	High	High	5.05
TRUE	High	GINSSNVENQLQATQAAR		1	3	7	P52292	0	1900.95	High	High	5.05
TRUE	High	IVEDAPPIDLQAEAQHASGEVEEPPR		1	2	2	C9J2Y9	0	2797.36	High	High	5.05
TRUE	High	GVIINTASVAAFEGQVGQAAYSASK		1	1	4	Q99714	0	2439.25	High	High	5.05
TRUE	High	GTMTTGHNVADLVVILK		1	4	1	B4DY09	0	1768.96	High	High	5.05
TRUE	High	LIAHAGSLTNLAK		1	4	7	O00567	0	1308.76	High	High	5.05
TRUE	High	TSIDAYDNFDNISLAQR		1	4	5	A0A087WVQ6	0	1942.91	High	High	5.05
TRUE	High	AANAAENDFSVSQAEMSSR		1	3	6	Q8NE71	0	1984.87	High	High	5.05
TRUE	High	MACGLVASNLNLKPGECLR	2xCarbamidomethyl [C3; C17]; 1xMet-loss+Acetyl [N-Term]	1	2	9	P09382	0	2014.02	High	High	5.05
TRUE	High	NDLSPASSGNAVYDFFIGR		1	2	4	Q14739	0	2029.96	High	High	5.05
TRUE	High	VAEVLFDAADANAIEEVNLAYENVK		1	1	1	Q14204	0	2707.35	High	High	5.05
TRUE	High	MAAAAAAAAAAGAAGGR	1xMet-loss+Acetyl [N-Term]	1	1	6	Q86U42	0	1240.64	High	High	5.04
TRUE	High	REESPMDVDQPSPSAQDTQSIASDGTPQGEK		1	2	2	Q7Z6Z7	1	3287.46	High	High	5.04
TRUE	High	VAGTGEGGLEEMVEELNSGK		1	3	2	Q9UJU6	0	2005.94	High	High	5.04
TRUE	High	QGVQVQVSTSNISSLEGAR		1	2	4	P49327	0	1960.01	High	High	5.04
TRUE	High	SLETENSALQLQVTER		1	4	8	P20700	0	1817.92	High	High	5.04
TRUE	High	MGPLGLDHMASSIER		2	3	5	M0QZM1; P52272	0	1613.78	High	High	5.04
TRUE	High	IFGPIWNRDNIACVILTFKEPFGTEGR	1xCarbamidomethyl [C13]	1	4	1	P11413	2	3150.62	High	High	5.04
TRUE	High	EIRPALELLEPIEQK		1	1	4	P50395	0	1778.01	High	High	5.04
TRUE	High	SLLVIPNTLAVNAAQDSTDLVAK		1	3	9	P17987	0	2353.3	High	High	5.04
TRUE	High	YSNVIFLEVDVDDCQDVASECEVK	2xCarbamidomethyl [C14; C21]	1	1	1	P10599	0	2833.25	High	High	5.04
TRUE	High	LIEAEDNMNCQMSNITVTYR	1xCarbamidomethyl [C10]	1	2	4	P62318	0	2402.08	High	High	5.04
TRUE	High	TPEELFHPLGADSQV		1	1	5	P11166	0	1639.8	High	High	5.04
TRUE	High	TLDGGLNVIQLETAVGAAIK		1	3	3	E7EUC7	0	1983.11	High	High	5.04
TRUE	High	VGVTVAQTTMEPHLLEACVR	1xCarbamidomethyl [C18]	1	4	2	P47897	0	2211.13	High	High	5.03
TRUE	High	EHAPSIIFMDEIDSIGSSR		1	3	1	P62195	0	2104	High	High	5.03
TRUE	High	LVSPGSANETSSILVESVTR		1	3	4	O75369	0	2046.07	High	High	5.03
TRUE	High	HELLQPFNVLYEK		1	1	11	Q9UQ80	0	1629.86	High	High	5.03
TRUE	High	AILQENGCLSDSDMFSQAGLR	1xCarbamidomethyl [C8]	1	2	1	P42704	0	2312.06	High	High	5.03
TRUE	High	RESVLTATSILNNPIVK		1	2	3	Q5BKZ1	1	1855.06	High	High	5.03
TRUE	High	AEQPDGLILGMGGQTALNCGVELFK	1xCarbamidomethyl [C19]; 1xOxidation [M11]	1	1	4	P31327	0	2634.29	High	High	5.03
TRUE	High	GVVPLAGTDGETTTQGLDGLSER		1	6	14	P09972	0	2273.13	High	High	5.03
TRUE	High	AQLDYVDLYLIHSPMSLKPGEELSPTDENGK		1	4	1	A0A0A0MSS8	0	3459.7	High	High	5.03
TRUE	High	KMEDSVGCLETAEEVK	1xCarbamidomethyl [C8]	1	1	6	P35579	1	1824.84	High	High	5.03
TRUE	High	LEAELGNMQGLVEDFK		1	5	12	P05787	0	1792.88	High	High	5.03
TRUE	High	DLLSHENAATLNDVK		1	2	4	Q8NE86	0	1639.83	High	High	5.03
TRUE	High	DIIEHLNTSGAPADTSDPLQQICK	1xCarbamidomethyl [C23]	1	2	4	P37198	0	2623.27	High	High	5.03
TRUE	High	GSSGVGLTAAVTTDQETGER		1	3	5	P25205	0	1935.93	High	High	5.03
TRUE	High	VNDGVCDCCDGTDEYNSGVICENTCK	5xCarbamidomethyl [C6; C8; C9; C21; C25]	1	5	5	K7ELL7	0	3041.13	High	High	5.03
TRUE	High	VASGNDHLVMLTADGDLYTLGCGEQGQLGR	1xCarbamidomethyl [C22]	1	6	1	P18754	0	3147.48	High	High	5.03
TRUE	High	MSSEPPPPPQPPTHQASVGLLDTPR	1xMet-loss+Acetyl [N-Term]	1	7	3	Q9Y2V2	0	2547.28	High	High	5.03
TRUE	High	MQNDAGEFVDLYVPR	1xAcetyl [N-Term]	1	4	4	P63220	0	1795.83	High	High	5.03
TRUE	High	LGSSGLGSASSIQAAVR		1	2	5	Q7Z6Z7	0	1560.83	High	High	5.03
TRUE	High	LCGSGFQSIVNGCQEICVK	3xCarbamidomethyl [C2; C13; C17]	1	6	5	P42765	0	2155.99	High	High	5.02
TRUE	High	GLVAVITGGASGLGLATAER		1	2	5	Q99714	0	1813.02	High	High	5.02
TRUE	High	DFSALESQLQDTQELLQEENR		1	1	5	P35579	0	2493.17	High	High	5.02
TRUE	High	GVESQGMLLCASIEGINR	1xCarbamidomethyl [C10]	1	1	1	P54577	0	1933.95	High	High	5.02
TRUE	High	SPAGSIVHELNPNFQPPK		1	1	12	O43776	0	1932	High	High	5.02
TRUE	High	TIRPMDMETIEASVMK		1	2	1	P11177	0	1851.9	High	High	5.02
TRUE	High	EDGVFNISVDNTCSLFR	1xCarbamidomethyl [C13]	1	1	4	P49915	0	1972.91	High	High	5.02
TRUE	High	ATAGDTHLGGEDFDNR		1	7	34	A0A0G2JIW1	0	1675.73	High	High	5.02
TRUE	High	EDIDAAIETYNLLSER		1	1	5	P23921	0	1851.9	High	High	5.02
TRUE	High	SYDYDLIIIGGGSGGLAAAK		1	12	3	F8W809	0	1941	High	High	5.02
TRUE	High	LTTPTYGDLNHLVSATMSGVTTSLR		1	2	3	Q9BUF5	0	2635.34	High	High	5.02
TRUE	High	YSDLTTLVAFPSSSVYPTK		1	3	4	P25205	0	2076.05	High	High	5.02
TRUE	High	AASDIAMTELPPTHPIR		1	2	25	P62258	0	1819.94	High	High	5.02
TRUE	High	WNTDNTLGTEIAIEDQICQGLK	1xCarbamidomethyl [C18]	1	4	1	A0A0A0MR02	0	2519.21	High	High	5.02
TRUE	High	VGINYQPPTVVPGGDLAK		3	11	21	F5H5D3; Q71U36; P68366	0	1824.99	High	High	5.01
TRUE	High	LAQQQAALLMQQEER		1	5	6	Q13435	0	1756.9	High	High	5.01
TRUE	High	AINCATSGVVGLVNCLR	2xCarbamidomethyl [C4; C15]	1	2	4	P49327	0	1803.92	High	High	5.01
TRUE	High	NENTFLDLTVQQIEHLNK		2	7	2	E7EUC7; C9JNZ1	0	2156.1	High	High	5.01
TRUE	High	ETFGVNNAVYGIDAMNPSSR		1	2	3	O75822	0	2141.99	High	High	5.01
TRUE	High	HQAQIDHYLGLANK		1	3	16	Q9NQC3	0	1607.83	High	High	5.01
TRUE	High	TDLNPDNLQGGDDLDPNYVLSSR		1	3	3	P12277	0	2518.17	High	High	5.01
TRUE	High	QAAPCVLFFDELDSIAK	1xCarbamidomethyl [C5]	1	1	6	P55072	0	1923.95	High	High	5.01
TRUE	High	SLDLFNCEITNLEDYR	1xCarbamidomethyl [C7]	1	2	4	Q9BTT0	0	2001.92	High	High	5.01
TRUE	High	IFYPEIEEVQALDDTER		1	4	9	P33316	0	2066.99	High	High	5.01
TRUE	High	DLDQASLAAVSQQLAPR		1	1	3	Q9Y490	0	1782.93	High	High	5.01
TRUE	High	TVAGGAWTYNTTSAVTVK		1	2	8	P61513	0	1826.93	High	High	5.01
TRUE	High	GFVPSPTSQPGGHESLVDR		1	2	3	P26640	0	1966.96	High	High	5.01
TRUE	High	RTELFIAAEGIHTGQFVYCGK	1xCarbamidomethyl [C19]	1	4	1	P62917	1	2397.2	High	High	5.01
TRUE	High	FDTGNLCMVTGGANLGR	1xCarbamidomethyl [C7]	1	1	7	P62701	0	1782.83	High	High	5.01
TRUE	High	LGGSLADSYLDEGFLLDK		1	3	5	P78371	0	1912.95	High	High	5.01
TRUE	High	RKPEDVLDDDDAGSAPLK		1	2	6	A0A087WUV8	1	1940.96	High	High	5.01
TRUE	High	LALPGHAESYNPPPEYLLSEEER		1	1	4	Q14137	0	2611.27	High	High	5.01
TRUE	High	LCEAICPAQAITIEAEPR	2xCarbamidomethyl [C2; C6]	1	3	6	O00217	0	2042	High	High	5.01
TRUE	High	LLQDSVDFSLADAINTEFK		1	4	2	P08670	0	2126.07	High	High	5.01
TRUE	High	GDTANEIGQVLHFENVK		1	2	5	P36952	0	1870.93	High	High	5.01
TRUE	High	GKEDEGEEAASPMLQIQR		1	3	2	Q14204	1	1987.94	High	High	5.01
TRUE	High	EYDLIVHQLATYPDVNNSIK		1	2	3	O75436	0	2332.18	High	High	5.01
TRUE	High	ETIELVHTEPTDVAQLPSR		1	3	4	Q6IBS0	0	2135.1	High	High	5.01
TRUE	High	GAAAAATGQPGTAPAGTPGAPPLAGMAIVK	1xOxidation [M26]	1	2	4	Q13263	0	2588.35	High	High	5
TRUE	High	VEPFLPGHYEVLDLKPNGK		1	3	2	P08243	0	2152.14	High	High	5
TRUE	High	QSLGELIGTLNAAK		1	1	13	P60174	0	1414.79	High	High	5
TRUE	High	APVGSVVSVPSQSSASSDK		1	1	5	P52594	0	1788.9	High	High	5
TRUE	High	HYGPGWVSMANAGK		1	1	25	P23284	0	1474.69	High	High	5
TRUE	High	SNELGDVGVHCVLQGLQTPSCK	2xCarbamidomethyl [C11; C21]	1	6	4	P13489	0	2398.15	High	High	5
TRUE	High	VILSTNIAETSITINDVVYVIDSCK	1xCarbamidomethyl [C24]	1	1	1	Q08211	0	2767.44	High	High	5
TRUE	High	MREDYDSVEQDGDEPGPQR		1	1	15	Q9Y5S9	1	2222.93	High	High	5
TRUE	High	VNNSSLIGLGYTQTLKPGIK		1	1	3	P21796	0	2103.18	High	High	5
TRUE	High	WNTDNTLGTEITVEDQLAR		1	2	5	P21796	0	2176.05	High	High	5
TRUE	High	HLAGLGLTEAIDK		1	2	9	P50454	0	1337.74	High	High	5
TRUE	High	LLSEEVFDFSSGQITQVK		1	1	5	O14980	0	2027.03	High	High	5
TRUE	High	MAGVEEVAASGSHLNGDLDPDDREEGAASTAEEAAK	1xMet-loss+Acetyl [N-Term]	1	6	1	F8VQZ7	1	3510.57	High	High	5
TRUE	High	GPFVEAEVPDVDLECPDAK	1xCarbamidomethyl [C15]	1	1	5	Q09666	0	2086.96	High	High	5
TRUE	High	TSEVPYAGINIGPVHK		1	2	5	O60841	0	1681.89	High	High	5
TRUE	High	GEELGGGQDPVQLLSGFPR		1	4	4	Q04323	0	1955.98	High	High	5
TRUE	High	LLGPDAAINLTDPDGALAK		1	4	5	Q13561	0	1865	High	High	4.99
TRUE	High	EAIVTSEELGQDLEHVEVLQK		1	3	2	Q13813	0	2366.21	High	High	4.99
TRUE	High	MELSDANLQTLTEYLK	1xAcetyl [N-Term]	1	1	3	P55060	0	1910.94	High	High	4.99
TRUE	High	SLVEASSSGVSVLSLCEK	1xCarbamidomethyl [C16]	1	4	6	Q9UQ80	0	1851.94	High	High	4.99
TRUE	High	LPQFGISTPGSDLHVNAK		1	1	2	Q09666	0	1880.99	High	High	4.99
TRUE	High	YLRPPNTSLFVR		1	4	8	O75494	0	1462.82	High	High	4.99
TRUE	High	NVASVCLQIGYPTVASVPHSIINGYK	1xCarbamidomethyl [C6]	1	6	3	P05388	0	2787.45	High	High	4.99
TRUE	High	GLGTDEESILTLLTSR		1	2	10	P08758	0	1704.9	High	High	4.99
TRUE	High	KYEQGFITDPVVLSPK		1	2	1	P12268	1	1820.98	High	High	4.99
TRUE	High	TNVNGGAIALGHPLGGSGSR		1	3	8	P42765	0	1834.95	High	High	4.99
TRUE	High	MTDQEAIQDLWQWR		1	1	3	P06748	0	1819.84	High	High	4.99
TRUE	High	VPLASQGLGPGSTVLLVVDK		1	3	1	A0A096LNZ9	0	1950.13	High	High	4.99
TRUE	High	GFEVVYMTEPIDEYCVQQLK	1xCarbamidomethyl [C15]	1	1	6	P08238	0	2448.15	High	High	4.99
TRUE	High	VFEVSLADLQNDEVAFR		1	10	9	P61247	0	1951.98	High	High	4.99
TRUE	High	IREDLPNLESSEETEQINK		1	1	6	Q96QK1	1	2244.1	High	High	4.99
TRUE	High	STAGDTHLGGEDFDNR		1	4	40	P11142	0	1691.73	High	High	4.99
TRUE	High	YPIEHGIITNWDDMEK		1	7	18	P68133	0	1960.91	High	High	4.99
TRUE	High	MDDDIAALVVDNGSGMCK	1xCarbamidomethyl [C17]; 1xOxidation [M16]; 1xMet-loss+Acetyl [N-Term]	1	8	16	P60709	0	1837.79	High	High	4.99
TRUE	High	GAGTNEDALIEILTTR		1	4	9	P12429	0	1673.87	High	High	4.99
TRUE	High	INQVFHGSCITEGNELTK	1xCarbamidomethyl [C9]	1	1	4	P78527	0	2046.99	High	High	4.99
TRUE	High	QTIDNSQGAYQEAFDISKK		1	1	3	P27348	1	2143.03	High	High	4.99
TRUE	High	GNENANGAPAITLLIR		1	1	1	Q9Y5B9	0	1623.88	High	High	4.99
TRUE	High	GNAGGIQPDLLISLTAPK		1	1	4	Q8NCW5	0	1764.99	High	High	4.99
TRUE	High	IGEEQSPEDAEDGPPELLFIHGGHTAK		1	5	3	Q09028	0	2873.36	High	High	4.99
TRUE	High	GDQENVHPDVMLVQPR		1	2	13	Q14974	0	1833.89	High	High	4.99
TRUE	High	VLSRPNAQELPSMYQR		1	5	11	Q99623	0	1888.97	High	High	4.99
TRUE	High	THFFLNAGNLCNLNYGEGPK	1xCarbamidomethyl [C11]	1	1	1	Q9Y512	0	2266.07	High	High	4.99
TRUE	High	VLLQASQDENFGNTTPR		1	2	5	P57740	0	1889.94	High	High	4.98
TRUE	High	GYSLVSGGTDNHLVLVDLRPK		1	3	8	P34897	0	2240.2	High	High	4.98
TRUE	High	GAALDVHESEPFSFAQGPLK		1	1	2	P56545	0	2100.04	High	High	4.98
TRUE	High	QMEQISQFLQAAER		1	2	7	P37802	0	1678.82	High	High	4.98
TRUE	High	LDINLLDNVVNCLYHGEGAQQR	1xCarbamidomethyl [C12]	1	9	1	O14980	0	2541.25	High	High	4.98
TRUE	High	EVSDGIIAPGYEEEALTILSK		1	1	5	P31939	0	2234.14	High	High	4.98
TRUE	High	STAISLFYELSENDLNFIK		1	1	2	P13639	0	2204.11	High	High	4.98
TRUE	High	SLVASLAEPDFVVTDFAK		1	1	7	P22314	0	1909	High	High	4.98
TRUE	High	DLEAEHVEVEDTTLNR		1	6	11	Q9H3K6	0	1869.88	High	High	4.98
TRUE	High	MPSQMEHAMETMMFTFHK	1xMet-loss [N-Term]	1	1	2	P60903	0	2082.89	High	High	4.98
TRUE	High	MAELSEEALLSVLPTIR	1xMet-loss+Acetyl [N-Term]	1	2	2	P45974	0	1782.98	High	High	4.98
TRUE	High	AQEAPGQAEPPAAAEVQGAGNENEPR		1	2	5	O14745	0	2588.2	High	High	4.98
TRUE	High	CTGGEVGATSALAPK	1xCarbamidomethyl [C1]	1	1	18	P30050	0	1418.69	High	High	4.98
TRUE	High	GVNTGAVGSYIYDRDPEGK		1	3	1	P52943	1	1997.96	High	High	4.98
TRUE	High	TVTNAVVTVPAYFNDSQR		2	7	15	P11142; E9PK54	0	1982	High	High	4.97
TRUE	High	MAMESTATAAVAAELVSADK	1xMet-loss+Acetyl [N-Term]	1	10	4	P49321	0	1877.92	High	High	4.97
TRUE	High	SNMGHPEPASGLAALAK		1	2	7	P49327	0	1650.83	High	High	4.97
TRUE	High	LEDVALQILLACPVSK	1xCarbamidomethyl [C12]	1	4	3	P42704	0	1768.99	High	High	4.97
TRUE	High	LHFFMPGFAPLTSR	1xOxidation [M5]	4	13	23	Q9BUF5; Q5JP53; P07437; P68371	0	1636.83	High	High	4.97
TRUE	High	TDTKPVQMMNMEATFCMGNIDSINCK	2xCarbamidomethyl [C16; C25]	1	1	1	P36952	0	3036.31	High	High	4.97
TRUE	High	LPAVSSVACGASVGYAVTK	1xCarbamidomethyl [C9]	1	1	5	P18754	0	1836.95	High	High	4.97
TRUE	High	AAAGELQEDSGLCVLAR	1xCarbamidomethyl [C13]	1	2	5	Q96C19	0	1759.86	High	High	4.97
TRUE	High	FSGWYDADLSPAGHEEAK		1	1	7	P18669	0	1979.88	High	High	4.97
TRUE	High	GEAVLRPGLDAEPELSPEEQR		1	2	5	Q9BRJ6	0	2292.15	High	High	4.97
TRUE	High	VLQLINDNTATALSYGVFR		1	7	6	Q9Y4L1	0	2095.12	High	High	4.97
TRUE	High	IGCLLSGGLDSSLVAATLLK	1xCarbamidomethyl [C3]	1	2	4	P08243	0	1988.11	High	High	4.97
TRUE	High	EEEHDCFLEEIMTK	1xCarbamidomethyl [C6]	1	3	4	P12268	0	1809.77	High	High	4.97
TRUE	High	MVSDINNGWQHLEQAEK		1	1	2	O43707	0	1998.93	High	High	4.97
TRUE	High	HPVTGQFLYQDSNWASK		1	2	11	P02786	0	1977.95	High	High	4.97
TRUE	High	HDIAFVEFENDGQAGAAR		1	1	4	P08579	0	1946.9	High	High	4.97
TRUE	High	VHSPSGAVEECHVSELEPDK	1xCarbamidomethyl [C11]	1	2	20	O75369	0	2206.01	High	High	4.97
TRUE	High	MSVPAFIDISEEDQAAELR	1xMet-loss+Acetyl [N-Term]	1	3	2	Q7L2H7	0	2031.99	High	High	4.97
TRUE	High	SIIPVVMAGIIAIYGLVVAVLIANSLNDDISLYK		1	2	4	H3BNI4	0	3558.03	High	High	4.97
TRUE	High	GNIELASSEPQHFTTTVTR		1	6	4	Q9UPQ0	0	2088.04	High	High	4.97
TRUE	High	SMLQATAEANNLAAAASAK	1xOxidation [M2]	1	2	4	Q6DD88	0	1848.91	High	High	4.96
TRUE	High	DPEEADYCIQTLDGR	1xCarbamidomethyl [C8]	1	1	3	O43719	0	1781.76	High	High	4.96
TRUE	High	VLAQNSGFDLQETLVK		1	1	7	P40227	0	1761.94	High	High	4.96
TRUE	High	KTEAPAAPAAQETK		1	1	20	P80723	1	1412.74	High	High	4.96
TRUE	High	TLAQAMLNNAQPDQYEAPDK		1	1	4	Q92973	0	2218.04	High	High	4.96
TRUE	High	IWCFGPDGTGPNILTDITK	1xCarbamidomethyl [C3]	1	1	4	P13639	0	2105.04	High	High	4.96
TRUE	High	LASQGDSISSQLGPIHPPPR		1	3	6	Q92945	0	2057.08	High	High	4.96
TRUE	High	LYGPTNFAPIINHVAR		1	7	4	B0QZ18	0	1782.96	High	High	4.96
TRUE	High	QGSGSSQPMEVQEGYGFGSGDDPYSSAEPHVSGVK		1	1	1	Q13263	0	3557.54	High	High	4.96
TRUE	High	GTVGEPTYDAEFQHFLR		1	4	3	Q14204	0	1966.93	High	High	4.96
TRUE	High	EKPSYDTETDPSEGLMNVLK		1	1	3	Q9HB71	0	2253.06	High	High	4.96
TRUE	High	MAGGEAGVTLGQPHLSR	1xMet-loss+Acetyl [N-Term]	1	2	14	P41091	0	1591.82	High	High	4.96
TRUE	High	HQTLQGVAFPISR		1	2	4	Q12792	0	1453.79	High	High	4.96
TRUE	High	QASIQHIQNAIDTEK		1	2	12	P24539	0	1695.87	High	High	4.96
TRUE	High	EGGLGPLNIPLLADVTR		1	2	13	P32119	0	1734.97	High	High	4.96
TRUE	High	GQVLNSDELQELYEGLR		1	2	1	O00764	0	1962.98	High	High	4.96
TRUE	High	ERLEQQVPVNQVFGQDEMIDVIGVTK	1xOxidation [M18]	1	5	2	P39023	1	2987.51	High	High	4.96
TRUE	High	GPQLFHMDPSGTFVQCDAR	1xCarbamidomethyl [C16]	1	1	3	P28066	0	2162.97	High	High	4.96
TRUE	High	TPIAAGHPSMNLLLR		1	4	3	P50213	0	1590.88	High	High	4.95
TRUE	High	LNLEAINYMAADGDFK		1	1	5	P09382	0	1784.85	High	High	4.95
TRUE	High	TEGDEEAEEEQEENLEASGDYK		1	1	16	P12956	0	2501	High	High	4.95
TRUE	High	GHVFEESQVAGTPMFVVK	1xOxidation [M14]	1	1	15	P13639	0	1977.97	High	High	4.95
TRUE	High	MTEWETAAPAVAETPDIK	1xAcetyl [N-Term]	1	4	2	M0R0F0	0	2001.95	High	High	4.95
TRUE	High	SHFEQWGTLTDCVVMR	1xCarbamidomethyl [C12]	1	5	2	F8W6I7	0	1965.89	High	High	4.95
TRUE	High	LGLGIDEDDPTADDTSAAVTEEMPPLEGDDDTSR	1xOxidation [M23]	1	1	2	P07900	0	3563.53	High	High	4.95
TRUE	High	LHISPSNMTNQNTPEYMEK		1	1	4	Q92769	0	2234.02	High	High	4.95
TRUE	High	IMDPNIVGSEHYDVAR	1xOxidation [M2]	1	2	14	P06576	0	1831.86	High	High	4.95
TRUE	High	LYGSAGPPPTGEEDTAEKDEL		1	1	18	P11021	1	2175.99	High	High	4.95
TRUE	High	GPPQEEEEEEDEEEEATK		1	1	10	P51858	0	2103.84	High	High	4.95
TRUE	High	ATIELCSTHANDASALR	1xCarbamidomethyl [C6]	1	1	9	P55060	0	1829.88	High	High	4.95
TRUE	High	TITLEVEPSDTIENVK		2	21	26	P62987; P62979	0	1787.93	High	High	4.95
TRUE	High	ATENDIYNFFSPLNPVR		2	7	11	P31943; P52597	0	1996.98	High	High	4.95
TRUE	High	HSQELPAILDDTTLSGSDR		1	2	3	Q15021	0	2055	High	High	4.95
TRUE	High	QLLQANPILEAFGNAK		1	6	5	P35579	0	1726.95	High	High	4.94
TRUE	High	HQTLQGLAFPLQPEAQR		1	3	2	Q6IBS0	0	1934.02	High	High	4.94
TRUE	High	MASQSQGIQQLLQAEK	1xMet-loss+Acetyl [N-Term]	1	3	4	O75348	0	1670.87	High	High	4.94
TRUE	High	DGDVTVTNDGATILSMMDVDHQIAK		1	3	2	P48643	0	2646.24	High	High	4.94
TRUE	High	HASPILPITEFSDIPR		1	3	5	P42167	0	1792.96	High	High	4.94
TRUE	High	GVTIASGGVLPNIHPELLAK		1	2	6	O75367	0	1986.14	High	High	4.94
TRUE	High	DLADELALVDVIEDK		1	7	17	P00338	0	1657.85	High	High	4.94
TRUE	High	ISNGGLEEGKPVDLVLSCVDNFEAR	1xCarbamidomethyl [C18]	1	4	1	E7EWE1	0	2718.34	High	High	4.94
TRUE	High	GESDPAYQQYQDAANNLR		1	2	5	P13667	0	2039.91	High	High	4.94
TRUE	High	MMGHRPVLVLSQNTK	1xAcetyl [N-Term]	1	4	3	P49368	0	1752.92	High	High	4.94
TRUE	High	GSGSQSSVPSVDQFTGVGIR		1	1	5	Q9UQE7	0	1964.97	High	High	4.94
TRUE	High	LHISPSNMTNQNTNEYLEK		1	1	5	Q13547	0	2233.06	High	High	4.94
TRUE	High	HLNEIDLFHCIDPNDSK	1xCarbamidomethyl [C10]	1	2	17	A0A087WYT3	0	2066.96	High	High	4.94
TRUE	High	MPPYDEQTQAFIDAAQEAR	1xOxidation [M1]	1	3	4	K7ELL7	0	2196.99	High	High	4.94
TRUE	High	YTPVQQGPVGVNVTYGGDPIPK		1	3	10	P21333	0	2286.18	High	High	4.94
TRUE	High	TPVEEVPAAIAPFQGR		1	1	5	Q15393	0	1681.89	High	High	4.94
TRUE	High	TPIGSFLGSLSLLPATK		1	6	5	P24752	0	1701.98	High	High	4.94
TRUE	High	LELLHPIIPEQSTFK		1	1	5	Q9Y2Z0	0	1764.99	High	High	4.93
TRUE	High	VTHAVVTVPAYFNDAQR		1	1	22	P11021	0	1887.97	High	High	4.93
TRUE	High	HTDVQFYTEVGEITTDLGK		1	1	2	Q9Y5B9	0	2153.04	High	High	4.93
TRUE	High	GITINAAHVEYSTAAR		1	1	14	P49411	0	1673.86	High	High	4.93
TRUE	High	LGFAGLVQEISFGTTK		1	4	3	P48643	0	1667.9	High	High	4.93
TRUE	High	QGGDVLQNEEGETTSHLMGMFYR		1	2	1	P39748	0	2599.16	High	High	4.93
TRUE	High	MAESGESGGPPGSQDSAAGAEGAGAPAAAASAEPK	1xMet-loss+Acetyl [N-Term]	1	1	3	Q9UMX0	0	2952.31	High	High	4.93
TRUE	High	VLPLEALVTDAGEVTEAGK		1	1	7	Q92616	0	1912.03	High	High	4.93
TRUE	High	VNIAFNYDMPEDSDTYLHR		1	5	4	Q13838	0	2300.03	High	High	4.93
TRUE	High	VETDHIVAAVGLEPNVELAK		1	2	4	O95831	0	2104.13	High	High	4.93
TRUE	High	VIAVYDLGGGTFDISILEIQK		1	1	3	P38646	0	2251.22	High	High	4.93
TRUE	High	DREAAEGLGSHDR		1	1	3	P17655	1	1412.65	High	High	4.93
TRUE	High	GGINLTATCPQSELDAETVK	1xCarbamidomethyl [C9]	1	1	4	Q9Y295	0	2104.02	High	High	4.93
TRUE	High	HYAHTDCPGHADYVK	1xCarbamidomethyl [C7]	1	1	4	P49411	0	1770.77	High	High	4.93
TRUE	High	HFIMQVVCEATQCPDTR	2xCarbamidomethyl [C8; C13]	1	2	2	Q14974	0	2091.94	High	High	4.92
TRUE	High	VNLQNNPGAMEHFHMK		1	7	3	P51572	0	1866.87	High	High	4.92
TRUE	High	RPACTLKPECVQQLLVCSQEAK	3xCarbamidomethyl [C4; C10; C17]	1	1	2	P32320	0	2615.31	High	High	4.92
TRUE	High	IATTTASAATAAAIGATPR		2	3	8	A0A087WY61; H0YFY6	0	1715.93	High	High	4.92
TRUE	High	TDQVIQSLIALVNDPQPEHPLR		1	2	1	P68036	0	2483.33	High	High	4.92
TRUE	High	GDVEEDETIPDSEQDIRPR		1	1	9	Q92973	0	2200	High	High	4.92
TRUE	High	QLQQAQAAGAEQEVEK		1	2	19	P39748	0	1727.86	High	High	4.92
TRUE	High	GVILTSDRPGVFSAGLDLTEMCGR	1xCarbamidomethyl [C22]	1	3	1	P42126	0	2551.26	High	High	4.92
TRUE	High	LAAVDATVNQVLASR		1	1	11	Q15084	0	1527.85	High	High	4.92
TRUE	High	EKEEEELFPESERPEMLSEQEHMSISGSSAR		1	5	1	A0A0J9YYL3	1	3607.62	High	High	4.92
TRUE	High	MRPGVACSVSQAQK	1xCarbamidomethyl [C7]	1	4	28	P32969	0	1518.75	High	High	4.92
TRUE	High	ITLPVDFVTADKFDENAK		1	1	13	P00558	1	2023.04	High	High	4.92
TRUE	High	SQEQLAAELAEYTAK		1	2	7	P15311	0	1651.82	High	High	4.92
TRUE	High	SLQDIIAILGMDELSEEDK		1	2	4	P06576	0	2119.05	High	High	4.92
TRUE	High	LEGDSTDLSDQIAELQAQIAELK		1	1	1	P35579	0	2487.25	High	High	4.92
TRUE	High	QTNPSAMEVEEDDPVPEIR		1	1	3	P55072	0	2155.98	High	High	4.92
TRUE	High	DGTVLCELINALYPEGQAPVK	1xCarbamidomethyl [C6]	1	2	7	P37802	0	2287.16	High	High	4.92
TRUE	High	ESGSLSPEHGPVVVHCSAGIGR	1xCarbamidomethyl [C16]	1	2	1	P18031	0	2232.08	High	High	4.92
TRUE	High	LVAGQQQVLQQLAEEEPK		1	1	3	Q01970	0	2008.07	High	High	4.92
TRUE	High	VEDMAELTCLNEASVLHNLK	1xCarbamidomethyl [C9]; 1xOxidation [M4]	2	5	1	P35580; P35579	0	2302.11	High	High	4.92
TRUE	High	GLGTDEDSLIEIICSR	1xCarbamidomethyl [C14]	1	14	12	P07355	0	1777.86	High	High	4.92
TRUE	High	HPHDIIDDINSGAVECPAS	1xCarbamidomethyl [C16]	1	1	29	P30050	0	2046.92	High	High	4.92
TRUE	High	ILHVDNHIGISIAGLTADAR		1	3	2	P25786	0	2086.14	High	High	4.92
TRUE	High	QAQIEVVPSASALIIK		1	1	13	P30050	0	1666.97	High	High	4.91
TRUE	High	VIHLSNLPHSGYSDSAVLK		1	6	13	A8MXP9	0	2037.08	High	High	4.91
TRUE	High	NQDECVIALHDCNGDVNR	2xCarbamidomethyl [C5; C12]	1	7	8	F8W726	0	2128.91	High	High	4.91
TRUE	High	EELQLLQEQGSYVGEVVR		1	6	4	P62195	0	2076.06	High	High	4.91
TRUE	High	KEDEIPETVSLEMLDAAK		1	3	2	F8W7Q4	1	2018	High	High	4.91
TRUE	High	IIGLDQVAGMSETALPGAFK		1	1	4	P35579	0	2018.06	High	High	4.91
TRUE	High	GYQLSDVDGVTCEDIDECALPTGGHICSYR	3xCarbamidomethyl [C12; C18; C27]	1	2	3	P23142	0	3387.46	High	High	4.91
TRUE	High	TVVVNCNPETVSTDFDECDK	2xCarbamidomethyl [C6; C18]	1	1	12	P31327	0	2329	High	High	4.91
TRUE	High	TCSPASLSQASADLEATLR	1xCarbamidomethyl [C2]	1	2	5	Q14258	0	1977.95	High	High	4.91
TRUE	High	AQIHEQNPSVEVVYYNK		1	2	4	A0A1P0AYU5	0	2018	High	High	4.91
TRUE	High	GIGMGNIGPAGMGMEGIGFGINK		2	4	3	M0QZM1; P52272	0	2178.05	High	High	4.91
TRUE	High	ANLQIDQINTDLNLER		1	1	3	P35579	0	1869.97	High	High	4.91
TRUE	High	VTNGAFTGEISPGMIK		1	1	12	P60174	0	1621.83	High	High	4.91
TRUE	High	MQQQLDEYQELLDIK	1xOxidation [M1]	2	3	4	P02545; Q3BDU5	0	1909.92	High	High	4.91
TRUE	High	QTQTFTTYSDNQPGVLIQVYEGER		2	5	5	E9PS65; P11142	0	2774.33	High	High	4.91
TRUE	High	LQQVLQMESHIQSTSDR		1	3	3	Q14974	0	1999.99	High	High	4.91
TRUE	High	DHFGLEGDEESTMLEDSVSPK		1	1	2	Q9Y490	0	2322.01	High	High	4.91
TRUE	High	VEDPTFLNQLQSGVNR		1	1	5	Q14204	0	1816.92	High	High	4.9
TRUE	High	MAKPEEVLVVENDQGEVVR		1	1	4	O14980	0	2141.09	High	High	4.9
TRUE	High	NAVTQFVSSMSASADVLALAK		1	2	3	P47985	0	2110.08	High	High	4.9
TRUE	High	IIANALSSEPACLAEIEEDK	1xCarbamidomethyl [C12]	1	1	9	P78527	0	2173.07	High	High	4.9
TRUE	High	LAMQEFMILPVGAANFR	1xOxidation [M]	2	3	16	A0A2R8Y6G6; P06733	0	1923.98	High	High	4.9
TRUE	High	LYIGLAGLATDVQTVAQR		1	4	6	P49720	0	1889.05	High	High	4.9
TRUE	High	MADHSFSDGVPSDSVEAAK	1xMet-loss+Acetyl [N-Term]	1	11	10	Q99733	0	1860.82	High	High	4.9
TRUE	High	DGQMLPGEDEPLHALVTANTMENVK		1	1	2	Q15637	0	2709.29	High	High	4.9
TRUE	High	TPAALAALSLTGSGTPPTAANYPSSSR		1	1	2	Q9UQ35	0	2559.3	High	High	4.9
TRUE	High	IINEPTAAAIAYGLDK		2	9	22	P11142; P11021	0	1659.9	High	High	4.9
TRUE	High	TGTAEMSSILEER		1	3	9	P25705	0	1423.67	High	High	4.9
TRUE	High	GSTGFGQDSILSLPGNVGHQDVK		1	2	5	P13798	0	2313.15	High	High	4.9
TRUE	High	DHAVVVGVYRPPPK		1	1	38	P22087	0	1533.85	High	High	4.9
TRUE	High	DVACGANHTLVLDSQK	1xCarbamidomethyl [C4]	1	1	21	Q9P258	0	1727.84	High	High	4.89
TRUE	High	ILNNSGLPITSAIDLEDAAK		1	2	5	Q96I99	0	2055.1	High	High	4.89
TRUE	High	DVVENGETADQTLSLMEQLR		1	7	3	P47897	0	2248.08	High	High	4.89
TRUE	High	GHAYSVTGAEEVESNGSLQK		1	1	4	P17655	0	2062.97	High	High	4.89
TRUE	High	AVTEQGHELSNEER		1	5	18	P31946	0	1598.74	High	High	4.89
TRUE	High	GLVVLGFPCNQFGHQENAK	1xCarbamidomethyl [C9]	1	2	2	A0A087WUQ6	0	2115.04	High	High	4.89
TRUE	High	EELNAISGPNEFAEFYNR		1	1	4	Q12874	0	2099.97	High	High	4.89
TRUE	High	TDMDNQIVVSDYAQMDR		1	1	2	P50991	0	2000.87	High	High	4.89
TRUE	High	LPRPPPPEMPESLK		2	2	36	F8VVM2; Q00325	0	1587.86	High	High	4.89
TRUE	High	AAVENLPTFLVELSR		1	2	10	Q14974	0	1658.91	High	High	4.89
TRUE	High	LDDYASAFQGHDVGFCCLGTTR	2xCarbamidomethyl [C16; C17]	1	2	3	Q9BUP3	0	2490.08	High	High	4.89
TRUE	High	MSVELEEALPVTTAEGMAK	1xMet-loss+Acetyl [N-Term]	1	1	5	Q92522	0	1916.95	High	High	4.89
TRUE	High	LIANMPESGPSYEFHLTR	1xOxidation [M5]	1	1	3	Q96HE7	0	2078	High	High	4.89
TRUE	High	VGLADLHPDVFATAPR		1	6	3	K7ELF1	0	1678.89	High	High	4.89
TRUE	High	QIWTLEQPPDEAGSAAVCLR	1xCarbamidomethyl [C18]	1	1	2	Q16658	0	2241.1	High	High	4.89
TRUE	High	IPSAVGYQPTLATDMGTMQER	2xOxidation [M15; M18]	1	5	7	P06576	0	2298.07	High	High	4.89
TRUE	High	NMVHPNVICDGCNGPVVGTR	2xCarbamidomethyl [C9; C12]	1	5	1	Q13501	0	2196.01	High	High	4.89
TRUE	High	LYGAQFHPEVGLTENGK		1	1	4	P49915	0	1859.93	High	High	4.88
TRUE	High	LVTSPCCIVTSTYGWTANMER	2xCarbamidomethyl [C6; C7]	1	1	2	P07900	0	2446.12	High	High	4.88
TRUE	High	YIDSADLEPITSQEEPVR		1	5	8	P17812	0	2062	High	High	4.88
TRUE	High	MADVLDLHEAGGEDFAMDEDGDESIHK	1xOxidation [M17]; 1xMet-loss+Acetyl [N-Term]	1	1	4	Q9Y5S9	0	2873.21	High	High	4.88
TRUE	High	SGDAAIVDMVPGKPMCVESFSDYPPLGR	1xCarbamidomethyl [C16]; 2xOxidation [M9; M15]	1	3	4	P68104	0	3027.39	High	High	4.88
TRUE	High	MVNPTVFFDIAVDGEPLGR	1xMet-loss [N-Term]	1	4	10	P62937	0	1946	High	High	4.88
TRUE	High	AITHLNNNFMFGQK		1	4	6	P14866	0	1634.81	High	High	4.88
TRUE	High	KQELEEICHDLEAR	1xCarbamidomethyl [C8]	1	1	9	P35579	1	1769.85	High	High	4.88
TRUE	High	NVIIWGNHSSTQYPDVNHAK		2	4	8	B9A041; P40925	0	2280.12	High	High	4.88
TRUE	High	LQQELDDLLVDLDHQR		1	1	4	P35579	0	1949.99	High	High	4.88
TRUE	High	SSEHINEGETAMLVCK	1xCarbamidomethyl [C15]	2	6	18	A0A087WUV8; R4GMX5	0	1804.82	High	High	4.88
TRUE	High	AVCMLSNTTAIAEAWAR	1xCarbamidomethyl [C3]	2	8	4	Q71U36; P68366	0	1864.9	High	High	4.88
TRUE	High	SCILRPGGSEDASAMLR	1xCarbamidomethyl [C2]	1	3	5	P52888	0	1819.88	High	High	4.88
TRUE	High	SPASDTYIVFGEAK		1	7	15	H0YHX9	0	1484.73	High	High	4.88
TRUE	High	EHGLNPDVVQNIQDICNSK	1xCarbamidomethyl [C16]	1	2	2	Q7Z2W4	0	2180.04	High	High	4.87
TRUE	High	QSGEAFVELGSEDDVK		1	2	2	P52597	0	1709.79	High	High	4.87
TRUE	High	WQHDLFDSGFGGGAGVETGGK		1	2	1	E9PB61	0	2121.96	High	High	4.87
TRUE	High	AEYEGDGIPTVFVAVAGR		1	3	5	E9PBS1	0	1850.93	High	High	4.87
TRUE	High	KLDVEEPDSANSSFYSTR		2	3	4	A0A087WY61; H0YFY6	1	2044.95	High	High	4.87
TRUE	High	VFQSLPHENKPLTLSNYQTNK		1	2	5	P04080	0	2458.27	High	High	4.87
TRUE	High	DWILPSDYDHAEAEAR		1	2	2	O43852	0	1887.85	High	High	4.87
TRUE	High	AEQINQAAGEASAVLAK		1	3	7	Q9UJZ1	0	1670.87	High	High	4.87
TRUE	High	MAAGVEAAAEVAATEIK	1xMet-loss+Acetyl [N-Term]	1	7	3	P52272	0	1542.8	High	High	4.87
TRUE	High	NATNVEQAFMTMAAEIK		1	3	7	Q9H0U4	0	1868.89	High	High	4.87
TRUE	High	VSGLQGSDALNIQQNQTSGGSLQAGQQK		1	1	1	P08047	0	2814.4	High	High	4.87
TRUE	High	GIEILTDMSRPVELSDR		1	1	8	P50991	0	1930.99	High	High	4.87
TRUE	High	LDGNELDLSLSDLNEVPVK		1	2	4	Q96AG4	0	2070.06	High	High	4.87
TRUE	High	NSCIVCNMGHSNTEIDVTSLR	2xCarbamidomethyl [C3; C6]	1	1	1	O43865	0	2407.08	High	High	4.87
TRUE	High	VLGQLTETGVVSPEQFMK		1	2	1	Q96EK6	0	1963.02	High	High	4.87
TRUE	High	VVETDPSPYCIVAPDTVIHCEGEPIK	2xCarbamidomethyl [C10; C20]	1	2	3	P55072	0	2925.4	High	High	4.87
TRUE	High	LPSRPPLPGSGGSQSGAK		1	1	7	Q9Y570	0	1692.9	High	High	4.87
TRUE	High	LQEVPHEGPMCDLLWSDPDDR	1xCarbamidomethyl [C11]	1	4	1	P62714	0	2509.11	High	High	4.87
TRUE	High	VPFDAATLHTSTAMAAQHGMDDDGTGQK		1	3	2	A0A0A0MT01	0	2873.28	High	High	4.87
TRUE	High	FSPDGELYASGSEDGTLR		1	2	5	Q9Y3F4	0	1900.86	High	High	4.87
TRUE	High	IPGMLIIDTPGHESFSNLR		1	2	1	O60841	0	2097.08	High	High	4.87
TRUE	High	GHDLNEDGLVSWEEYK		1	1	2	O43852	0	1890.85	High	High	4.87
TRUE	High	MNGTLDHPDQPDLDAIK	1xAcetyl [N-Term]	1	5	1	Q92879	0	1921.9	High	High	4.87
TRUE	High	DWCYEATYSQLAHPIQQAK	1xCarbamidomethyl [C3]	1	1	1	O43615	0	2309.07	High	High	4.86
TRUE	High	ITENIGCVMTGMTADSR	1xCarbamidomethyl [C7]	1	4	6	P60900	0	1855.83	High	High	4.86
TRUE	High	LEGSDVQLLEYEASAAGLIR		1	3	2	G3V180	0	2134.1	High	High	4.86
TRUE	High	NFQNIFPPSATLHLSNIPPSVSEEDLK		1	4	9	P26599	0	2994.52	High	High	4.86
TRUE	High	TFHIFYYLLSGAGEHLK		1	1	2	P35579	0	1996.03	High	High	4.86
TRUE	High	ATENDIANFFSPLNPIR		1	1	5	P31942	0	1918.97	High	High	4.86
TRUE	High	TTFDEAMADLHTLSEDSYK		1	1	7	P31947	0	2173.96	High	High	4.86
TRUE	High	HHNQPYCGIAPYIR	1xCarbamidomethyl [C7]	1	1	1	P08621	0	1725.83	High	High	4.86
TRUE	High	GILAVLDEACSSAGTITDR	1xCarbamidomethyl [C10]	1	2	3	B0I1T2	0	1948.96	High	High	4.86
TRUE	High	LASALAPSIYEHEDIK		1	7	7	P33991	0	1756.91	High	High	4.86
TRUE	High	HLPTLDHPIIPADYVAIK		1	1	10	P31327	0	2013.12	High	High	4.86
TRUE	High	MWDLSSNQAIQIAQHDAPVK		1	4	1	P78406	0	2252.11	High	High	4.86
TRUE	High	GHFEAFGTLTDCVVVVNPQTK	1xCarbamidomethyl [C12]	1	1	3	Q13151	0	2319.14	High	High	4.86
TRUE	High	HECMAPLTALVK	1xCarbamidomethyl [C3]	1	1	4	P78527	0	1369.7	High	High	4.86
TRUE	High	VSALDLAVLDQVEAR		1	3	5	Q13561	0	1598.87	High	High	4.86
TRUE	High	KGDECELLGHSK	1xCarbamidomethyl [C5]	1	1	9	P49411	1	1372.65	High	High	4.85
TRUE	High	IGIIGGTGLDDPEILEGR		2	5	4	Q13126; F8WES2	0	1824.97	High	High	4.85
TRUE	High	WFNGQPIHAELSPVTDFR		1	1	2	Q01081	0	2114.05	High	High	4.85
TRUE	High	AFGFSHLEALLDDSK		1	5	4	J3KR44	0	1649.82	High	High	4.85
TRUE	High	HGDEIITSTTSNYETQTFSSK		1	1	3	Q6P2Q9	0	2346.07	High	High	4.85
TRUE	High	NDFQLIGIQDGYLSLLQDSGEVR		1	3	2	P63241	0	2580.29	High	High	4.85
TRUE	High	EYFGGFGEVESIELPMDNK		1	4	3	H0Y8G5	0	2160.98	High	High	4.85
TRUE	High	MSATFIGNSTAIQELFK		1	3	7	P68371	0	1857.94	High	High	4.85
TRUE	High	IVAPISDSPKPPPQR		1	2	18	O95336	0	1601.9	High	High	4.85
TRUE	High	LGFSEVELVQMVVDGVK		1	2	4	P12277	0	1848.98	High	High	4.85
TRUE	High	TRPVVAAGAVGLAQR		1	4	1	Q5T4U5	0	1465.86	High	High	4.85
TRUE	High	SQEATEAAPSCVGDMADTPR	1xCarbamidomethyl [C11]	1	3	7	Q9UHD8	0	2092.89	High	High	4.85
TRUE	High	IPDPEAVKPDDWDEDAPAK		1	2	5	P27824	0	2107.98	High	High	4.84
TRUE	High	NVMLLPVGSADDGAHSQNEK		1	1	5	Q96KP4	0	2081.99	High	High	4.84
TRUE	High	ESDLPSAILQTSGVSEFTK		1	1	1	Q99459	0	2009.01	High	High	4.84
TRUE	High	GPGDTSNFDDYEEEEIR		1	2	5	P17612	0	1972.8	High	High	4.84
TRUE	High	LLGGVTIAQGGVLPNIQAVLLPK		1	3	6	Q8IUE6	0	2271.38	High	High	4.84
TRUE	High	LAATNALLNSLEFTK		1	2	7	Q14974	0	1605.88	High	High	4.84
TRUE	High	MSELDQLRQEAEQLK	1xMet-loss+Acetyl [N-Term]	1	4	4	P62873	1	1728.88	High	High	4.84
TRUE	High	SEQDQAENEGEDSAVLMER		1	2	7	Q99613	0	2136.9	High	High	4.84
TRUE	High	VASVSQNAIVSAAGNIAR		1	2	4	O75694	0	1727.94	High	High	4.84
TRUE	High	KPSISITTESLK		1	5	3	S4R3H4	0	1303.75	High	High	4.84
TRUE	High	AHQLVMEGYNWCHDR	1xCarbamidomethyl [C12]	1	3	1	P62714	0	1915.83	High	High	4.84
TRUE	High	KLETNPDIKPSNVEPMEK		1	4	4	Q9BVP2	1	2069.06	High	High	4.84
TRUE	High	LGADAVGMSTVPEVIVAR		1	1	5	P00491	0	1784.96	High	High	4.84
TRUE	High	MLDAEDIVNTARPDEK		1	1	9	O43707	0	1816.87	High	High	4.84
TRUE	High	LAGTQPLEVLEAVQR		1	2	15	P22314	0	1623.91	High	High	4.84
TRUE	High	FHTEALTALLSDDSK		1	4	5	P62495	0	1647.82	High	High	4.84
TRUE	High	YPSLSLHGIEGAFSGSGAK		1	1	2	Q96KP4	0	1877.94	High	High	4.84
TRUE	High	LCPGGQLPFLLYGTEVHTDTNK	1xCarbamidomethyl [C2]	1	1	4	O00299	0	2460.22	High	High	4.83
TRUE	High	LYGPTNFSPIINHVAR		1	1	1	O75131	0	1798.96	High	High	4.83
TRUE	High	HVSIQEAESYAESVGAK		1	1	2	Q9UL25	0	1804.87	High	High	4.83
TRUE	High	DRDNDSDDVESNLLLPAGIALR		1	1	1	Q9NZM1	1	2398.18	High	High	4.83
TRUE	High	MVSDEYEQLSSEALEAAR		1	1	9	F8W7C6	0	2027.92	High	High	4.83
TRUE	High	IWSTVPTDEEDEMEESTNRPR		1	1	1	Q9GZL7	0	2521.11	High	High	4.83
TRUE	High	WTNQLNSLNQAVVSK		1	2	5	P61201	0	1701.89	High	High	4.83
TRUE	High	IMLFTNEDNPHGNDSAK		1	2	16	P12956	0	1902.87	High	High	4.83
TRUE	High	HDADGQATLLNLLLR		1	1	5	O43242	0	1649.9	High	High	4.83
TRUE	High	AEVLISTVGPEDCVVPFLTRPK	1xCarbamidomethyl [C13]	1	6	2	P56192	0	2427.3	High	High	4.83
TRUE	High	EAFLNTEDKGDSLDSVEALIK		1	3	2	Q13813	1	2294.14	High	High	4.83
TRUE	High	EVIAVSCGPAQCQETIR	2xCarbamidomethyl [C7; C12]	1	1	4	P38117	0	1917.92	High	High	4.83
TRUE	High	QGAIVAVTGDGVNDSPALK		1	8	6	P05023	0	1811.95	High	High	4.83
TRUE	High	QTQAASASQGSASAAEVLLR		2	2	1	K7EMW4; Q969V3	0	1945.99	High	High	4.83
TRUE	High	DTMSDQALEALSASLGTR	1xOxidation [M3]	1	10	2	A0A0C4DGB5	0	1881.89	High	High	4.83
TRUE	High	GAEVHLVPWNHDFTK		1	2	4	P31327	0	1749.87	High	High	4.83
TRUE	High	RGQTCVVHYTGMLEDGK	1xCarbamidomethyl [C5]	1	3	7	P62942	1	1950.92	High	High	4.83
TRUE	High	YAACNAVGQMATDFAPGFQK	1xCarbamidomethyl [C4]	1	2	1	O00410	0	2146.97	High	High	4.83
TRUE	High	SSLSSAQADFNQLAELDR		1	3	2	Q13813	0	1951.94	High	High	4.83
TRUE	High	DTIVLLCKPEPELNAAIPSANPAK	1xCarbamidomethyl [C7]	1	1	4	Q8WUM4	0	2561.36	High	High	4.83
TRUE	High	GMSLNLEPDNVGVVVFGNDK		1	5	5	P25705	0	2104.04	High	High	4.83
TRUE	High	MAATFIGNSTAIQELFK	1xOxidation [M1]	0	1	7		0	1857.94	High	High	4.82
TRUE	High	FVESILSNNTTDDHCQEFVNQK	1xCarbamidomethyl [C15]	1	1	5	Q7Z6Z7	0	2625.19	High	High	4.82
TRUE	High	SVIEQGGIQTVDQLIK		1	1	5	Q8WUM4	0	1727.95	High	High	4.82
TRUE	High	VADPDHDHTGFLTEYVATR		1	1	1	P28482	0	2144	High	High	4.82
TRUE	High	QLQEERPELSESELTR		1	3	2	E9PKP7	0	1943.97	High	High	4.82
TRUE	High	MSQVAPSLSALIGEAVGAR	1xOxidation [M1]	1	4	4	O00567	0	1872.98	High	High	4.82
TRUE	High	ARPFPDGLAEDIDK		1	2	31	P13639	0	1543.78	High	High	4.82
TRUE	High	LDVTLGPVPEIGGSEAPAPQNK		1	2	5	Q99848	0	2189.14	High	High	4.82
TRUE	High	TYFPHFDLSHGSAQVK		1	3	58	P69905	0	1833.89	High	High	4.82
TRUE	High	ALQAAIQQLAEAQPEATAK		1	1	5	Q92616	0	1952.04	High	High	4.82
TRUE	High	THSVPATPTSTPVPNPEAESSSK		1	2	3	B5MBX0	0	2321.13	High	High	4.82
TRUE	High	DVFHNHGIHATTIQPEFASVGSK		1	1	1	Q9Y6M5	0	2492.23	High	High	4.82
TRUE	High	MPEIVDTCSLASPASVCR	2xCarbamidomethyl [C8; C17]; 1xMet-loss [N-Term]	1	2	11	P09960	0	1861.88	High	High	4.82
TRUE	High	LAASGEGGLQELSGHFENQK		1	2	2	Q16643	0	2072	High	High	4.82
TRUE	High	AALETDENLLLCAPTGAGK	1xCarbamidomethyl [C12]	1	2	1	O75643	0	1943.97	High	High	4.82
TRUE	High	AGGSASAMLQPLLDNQVGFK		1	1	7	P20618	0	2004.02	High	High	4.82
TRUE	High	DELHIVEAEAMNYEGSPIK	1xOxidation [M11]	1	1	18	P06748	0	2161.01	High	High	4.82
TRUE	High	MTLSNPSELDELMSEEAYEK		1	3	1	A0A1W2PQV2	0	2316.03	High	High	4.82
TRUE	High	SAFSNLFGGEPLSYTR		1	2	1	P02786	0	1745.85	High	High	4.82
TRUE	High	IEIESFYEGEDFSETLTR		1	1	4	P11021	0	2164.99	High	High	4.82
TRUE	High	HVFGESDELIGQK		1	4	44	P60174	0	1458.72	High	High	4.82
TRUE	High	CPNLTHLNLSGNK	1xCarbamidomethyl [C1]	1	2	12	P39687	0	1467.74	High	High	4.82
TRUE	High	EGVILTNESAASTGQPDNDVTEGQR		1	1	4	Q08J23	0	2588.21	High	High	4.82
TRUE	High	VQAHAAAALINFTEDCPK	1xCarbamidomethyl [C16]	1	2	3	O00410	0	1955.96	High	High	4.82
TRUE	High	AMGAAQVVVTDLSATR		1	2	6	Q00796	0	1589.83	High	High	4.82
TRUE	High	EEEEFNTGPLSVLTQSVK		1	2	7	P62316	0	2006.99	High	High	4.81
TRUE	High	TDASSASSFLDSDELER		1	5	6	Q14498	0	1829.8	High	High	4.81
TRUE	High	NMDPLNDNIATLLHQSSDK		1	1	2	P35579	0	2126.02	High	High	4.81
TRUE	High	NDGAAILAAVSSIAQK		1	2	2	P28331	0	1528.83	High	High	4.81
TRUE	High	LEEDISSSMTNSTAASRPPVTLR		1	7	7	F8VZX2	0	2462.22	High	High	4.81
TRUE	High	GTVVYGEPITASLGTDGSHYWSK		1	2	1	Q16555	0	2425.17	High	High	4.81
TRUE	High	FGVVLDEIKPSSAPELQAVR		1	3	3	O14579	0	2155.18	High	High	4.81
TRUE	High	VTEGLVDVILYHQPDDK		1	2	5	O43390	0	1941	High	High	4.81
TRUE	High	ALNALCDGLIDELNQALK	1xCarbamidomethyl [C6]	1	1	4	P30084	0	1971.02	High	High	4.81
TRUE	High	SINPDEAVAYGAAVQAAILMGDK	1xOxidation [M20]	1	5	5	A0A0G2JIW1	0	2320.15	High	High	4.81
TRUE	High	LAALNPESNTAGLDIFAK		1	1	7	O00299	0	1844.98	High	High	4.8
TRUE	High	LGLEALAANHQQLFTDGR		1	2	1	Q9Y2Z4	0	1954.01	High	High	4.8
TRUE	High	HTLADNFNPVSEER		1	2	8	P20645	0	1628.77	High	High	4.8
TRUE	High	VFPGSTTEDYNLIVIER		1	2	4	Q13263	0	1953	High	High	4.8
TRUE	High	GQETSTNPIASIFAWTR		1	1	2	O75874	0	1878.93	High	High	4.8
TRUE	High	LNIISNLDCVNEVIGIR	1xCarbamidomethyl [C9]	1	4	4	P30153	0	1942.04	High	High	4.8
TRUE	High	LETGAPRPPATVTNAVSWR		1	4	1	Q9BXS5	0	2023.07	High	High	4.8
TRUE	High	VVNVANVGAVPSGQDNIHR		1	2	2	O00203	0	1946.02	High	High	4.8
TRUE	High	THYSNIEANESEEVR		1	7	9	P04632	0	1777.8	High	High	4.8
TRUE	High	GEDVPLTEQTVSQVLQSAK		1	4	5	F8W651	0	2029.04	High	High	4.8
TRUE	High	DAEDAMDAMDGAVLDGR		1	3	4	J3KP15	0	1751.72	High	High	4.8
TRUE	High	VLILGSGGLSIGQAGEFDYSGSQAVK		1	2	1	P31327	0	2553.32	High	High	4.8
TRUE	High	DGTTHQTSLELFMYLNEVAGK	1xOxidation [M13]	1	1	3	P00966	0	2370.13	High	High	4.8
TRUE	High	HVGDLGNVTADK		1	2	22	P00441	0	1225.62	High	High	4.8
TRUE	High	GPAFNMASPESDFGINLK		1	1	1	Q09666	0	1894.9	High	High	4.8
TRUE	High	GIEQAVQSHAVAEEEAR		2	4	13	C9J406; Q16891	0	1823.89	High	High	4.79
TRUE	High	AIVDALPPPCESACTVPTDVDK	2xCarbamidomethyl [C10; C14]	1	1	9	Q15181	0	2355.12	High	High	4.79
TRUE	High	MAVTFIGNSTAIQELFK		2	3	5	Q5JP53; P07437	0	1869.98	High	High	4.79
TRUE	High	DLTLDQAYSYAVENAK		1	3	1	P23381	0	1800.87	High	High	4.79
TRUE	High	LESPSFTGTGDTEIAHATEDLENNGSK		1	1	4	Q08J23	0	2820.28	High	High	4.79
TRUE	High	SCSFTAACCSHFSSVLAQNR	3xCarbamidomethyl [C2; C8; C9]	1	2	1	P13489	0	2289.98	High	High	4.79
TRUE	High	YGETANECGEAFFFYGK	1xCarbamidomethyl [C8]	1	4	3	P49321	0	1989.83	High	High	4.79
TRUE	High	ATESGAQSAPLPMEGVDISPK		1	2	7	Q02790	0	2085.02	High	High	4.79
TRUE	High	VIQGDGVDINTLQEIVEGMK		1	1	3	P43490	0	2158.11	High	High	4.79
TRUE	High	ICPVETLVEEAIQCAEK	2xCarbamidomethyl [C2; C14]	1	1	9	P30084	0	1988.97	High	High	4.79
TRUE	High	EATTDFTVDSRPLTQVGGDHIK		1	2	7	O75369	0	2387.18	High	High	4.79
TRUE	High	RDHALLEEQSK		1	3	10	O43707	1	1325.68	High	High	4.79
TRUE	High	EHINLGCDMDFDIAGPSIR	1xCarbamidomethyl [C7]; 1xOxidation [M9]	1	2	3	P21796	0	2175.98	High	High	4.79
TRUE	High	IVSRPEELREDDVGTGAGLLEIK		1	2	9	P49368	1	2496.33	High	High	4.79
TRUE	High	ILEDQEENPLPAALVQPHTGK		1	2	3	O95336	0	2299.19	High	High	4.79
TRUE	High	APVPASELLASGVLSR		1	2	9	Q15149	0	1566.88	High	High	4.79
TRUE	High	FIQLLSDQSDQSVLIQK		1	1	5	O95373	0	1962.05	High	High	4.79
TRUE	High	ICDQWDALGSLTHSR	1xCarbamidomethyl [C2]	1	2	1	O43707	0	1758.82	High	High	4.79
TRUE	High	IRDEMVATEQER		1	2	7	P16615	1	1476.71	High	High	4.79
TRUE	High	GTADVTHDLQEMK		1	1	7	P11166	0	1444.67	High	High	4.78
TRUE	High	FSHEEIAMATVTALR		1	5	11	P04075	0	1675.85	High	High	4.78
TRUE	High	VDIDVPDVDVQGPDWHLK		1	1	2	Q09666	0	2047.01	High	High	4.78
TRUE	High	IANDNSLNHEYLPILGLAEFR		1	1	2	P17174	0	2399.24	High	High	4.78
TRUE	High	VTYLVHNFEEGGGVAMGMYNQDK		1	1	1	O75874	0	2559.16	High	High	4.78
TRUE	High	LAGSLLTQALESHAEGFR		1	4	1	A0A3B3IRK6	0	1899.99	High	High	4.78
TRUE	High	DKDDDGGEDDDANCNLICGDEYGPETR	2xCarbamidomethyl [C14; C18]	1	1	6	Q08211	1	3045.16	High	High	4.78
TRUE	High	EGMAALQSDPWQQELYR		1	2	1	P49748	0	2021.94	High	High	4.78
TRUE	High	AEAGAGSATEFQFR		1	2	17	P46783	0	1441.67	High	High	4.78
TRUE	High	GPLLVQDVVFTDEMAHFDR		1	1	1	P04040	0	2189.07	High	High	4.78
TRUE	High	LATQSNEITIPVTFESR		1	2	7	P04792	0	1905.99	High	High	4.78
TRUE	High	MMCGAPSATQPATAETQHIADQVR	1xAcetyl [N-Term]; 1xCarbamidomethyl [C3]; 1xOxidation [M2]	1	2	7	P04080	0	2629.18	High	High	4.78
TRUE	High	VMTIAPGLFGTPLLTSLPEK		1	1	6	Q99714	0	2085.17	High	High	4.78
TRUE	High	VDNDENEHQLSLR		1	2	60	P06748	0	1568.73	High	High	4.78
TRUE	High	FTPGTFTNQIQAAFR		1	3	18	P08865	0	1698.86	High	High	4.78
TRUE	High	EESSELEQPFAQDTSSVGPDRK		2	2	5	Q15424; Q14151	1	2436.12	High	High	4.78
TRUE	High	TTGLVGLAVCNTPHER	1xCarbamidomethyl [C10]	1	2	6	Q16718	0	1724.87	High	High	4.77
TRUE	High	NLDIERPTYTNLNR		3	12	49	F5H5D3; Q71U36; P68366	0	1718.88	High	High	4.77
TRUE	High	CIQMWFDPAQGNPNEEVAR	1xCarbamidomethyl [C1]	1	1	2	P15328	0	2262.01	High	High	4.77
TRUE	High	LGAASLGAEDPETQVVLINAVK		1	1	1	Q9Y490	0	2195.19	High	High	4.77
TRUE	High	AGGAGVPAFYTPTGYGTLVQEGGSPIK		1	1	4	P55809	0	2595.31	High	High	4.77
TRUE	High	VAGALAEAGVGLEEIAK		1	2	5	Q3LXA3	0	1597.88	High	High	4.77
TRUE	High	MGLVDQLVEPLGPGLKPPEER		1	5	3	H0YFD6	0	2274.22	High	High	4.77
TRUE	High	VEAGDVIYIEANSGAVK		1	3	2	Q9Y265	0	1734.89	High	High	4.77
TRUE	High	LTQAQIFDYGEIPNFPR		1	3	6	P00491	0	2009.01	High	High	4.77
TRUE	High	GPDGLTAFEATDNQAIK		1	2	8	P58546	0	1747.85	High	High	4.77
TRUE	High	EVEEISLLQPQVEESVLNLGK		1	3	6	O00567	0	2353.25	High	High	4.77
TRUE	High	FHQFLVSETESGNISR		1	2	7	Q08J23	0	1850.9	High	High	4.77
TRUE	High	VQDTSNTGLGEDIIHQLSK		1	1	1	Q8IWA0	0	2055.04	High	High	4.77
TRUE	High	IQEGVFDINNEANGIK		1	1	5	P61019	0	1760.88	High	High	4.77
TRUE	High	NGNHVANSPVSIMVVQSEIGDAR	1xOxidation [M13]	1	2	2	O75369	0	2410.18	High	High	4.77
TRUE	High	SINPLGGFVHYGEVTNDFVMLK		1	2	3	P39023	0	2437.22	High	High	4.77
TRUE	High	MQDAENVAVPEAAEER	1xAcetyl [N-Term]	1	2	2	P55884	0	1800.81	High	High	4.77
TRUE	High	SCVEEPEPEPEAAEGDGDKK	1xCarbamidomethyl [C2]	1	1	12	P51858	1	2172.92	High	High	4.77
TRUE	High	LVHSLFESIMSTQESSNPNNVLK		1	1	2	O15067	0	2574.29	High	High	4.77
TRUE	High	VPTANVSVVDLTCR	1xCarbamidomethyl [C13]	1	2	48	P04406	0	1530.79	High	High	4.77
TRUE	High	VHIPNDDAQFDASHCDSDK	1xCarbamidomethyl [C15]	1	4	17	Q16576	0	2170.91	High	High	4.77
TRUE	High	LLVFSTDAGFHFAGDGK		1	1	1	P05556	0	1781.89	High	High	4.77
TRUE	High	NITLNFGPQHPAAHGVLR		1	1	1	O75306	0	1942.04	High	High	4.77
TRUE	High	SVLDAAQIVGLNCLR	1xCarbamidomethyl [C13]	1	1	7	Q92598	0	1628.88	High	High	4.77
TRUE	High	REPWLLPSQHNDIIR		2	3	1	E9PKU7; Q14697	1	1874	High	High	4.77
TRUE	High	TEEIAEEEETVFPK		1	1	8	Q9NR30	0	1650.77	High	High	4.77
TRUE	High	ISNTAISISDHTALAQFCK	1xCarbamidomethyl [C18]	1	6	2	P22102	0	2077.04	High	High	4.77
TRUE	High	GHVTQDAPIPGSPLYTIK		1	1	4	Q15029	0	1894.01	High	High	4.77
TRUE	High	VGEVTYVELLMDAEGK		1	5	5	P52272	0	1752.87	High	High	4.76
TRUE	High	IMDPNIVGSEHYDVAR		1	2	21	P06576	0	1815.87	High	High	4.76
TRUE	High	RGDACEGDSGGPFVMK	1xCarbamidomethyl [C5]	1	2	14	P00734	1	1682.73	High	High	4.76
TRUE	High	RFDDAVVQSDMK		2	10	47	P11142; E9PK54	1	1410.67	High	High	4.76
TRUE	High	MTDSFTEQADQVTAEVGK		1	4	2	P09417	0	1956.89	High	High	4.76
TRUE	High	FLQEHGSDSFLAEHK		1	1	10	Q00688	0	1744.83	High	High	4.76
TRUE	High	ATQQQHDFTLTQTADGR		1	1	16	P78527	0	1917.9	High	High	4.76
TRUE	High	AENLQLLTENELHR		1	1	2	O94992	0	1679.87	High	High	4.76
TRUE	High	YALQMEQLNGILLHLESELAQTR	1xOxidation [M5]	1	2	1	P05783	0	2686.39	High	High	4.76
TRUE	High	VDIDAPDVDVHGPDWHLK		1	1	6	Q09666	0	2027.98	High	High	4.76
TRUE	High	VANPSGNLTETYVQDR		1	3	13	P21333	0	1763.86	High	High	4.76
TRUE	High	MMDYLQGSGETPQTDVR		2	3	8	E9PKU7; Q14697	0	1927.85	High	High	4.76
TRUE	High	RAGELTEDEVER		1	1	18	P62269	1	1403.68	High	High	4.75
TRUE	High	VFQGTDEQLNDLYHNHQR		1	8	1	Q92878	0	2214.03	High	High	4.75
TRUE	High	SNTGGQAFPQCVFDHWQILPGDPFDNSSRPSQVVAETR	1xCarbamidomethyl [C11]	1	1	1	P13639	0	4244.98	High	High	4.75
TRUE	High	TQTAIASEDMPNTLTEAEK		1	2	5	Q01082	0	2049.96	High	High	4.75
TRUE	High	SLGTIQQCCDAIDHLCR	3xCarbamidomethyl [C8; C9; C16]	1	1	6	P78527	0	2046.92	High	High	4.75
TRUE	High	SEDFGVNEDLADSDAR		1	1	12	P04083	0	1739.74	High	High	4.75
TRUE	High	SAAEMYGSSFDLDYDFQR		1	8	3	B4DY08	0	2101.88	High	High	4.75
TRUE	High	MATEVAADALGEEWK		1	3	5	P62753	0	1620.76	High	High	4.75
TRUE	High	FQGQTCEMCQTCLGVCAEHK	4xCarbamidomethyl [C6; C9; C12; C16]	1	1	7	P05556	0	2443.99	High	High	4.75
TRUE	High	EPPTDVTPTFLTTGVLSTLR		1	1	9	P49915	0	2145.14	High	High	4.75
TRUE	High	AENNSEVGASGYGVPGPTWDR		1	1	5	Q08211	0	2162.97	High	High	4.75
TRUE	High	MAANATTNPSQLLPLELVDK	1xMet-loss+Acetyl [N-Term]	1	2	8	Q9Y4Y9	0	2037.09	High	High	4.75
TRUE	High	RNFILDQTNVSAAAQR		1	12	1	Q00839	1	1803.95	High	High	4.75
TRUE	High	SGERPVTAGEEDEQVPDSIDAR		1	2	5	H3BNV7	0	2357.09	High	High	4.75
TRUE	High	NALGPGLSPELGPLPALR		1	1	2	Q8N1G4	0	1772.01	High	High	4.75
TRUE	High	VDIETPNLEGTLTGPR		1	1	4	Q09666	0	1711.89	High	High	4.75
TRUE	High	LERPPETPTVDPTVK		1	19	5	A0A2U3TZM0	0	1678.9	High	High	4.75
TRUE	High	TMMACGGSIQTSVNALSADVLGR	1xCarbamidomethyl [C5]	1	1	1	Q99832	0	2339.12	High	High	4.75
TRUE	High	LLAVAATAPPDAPNREEVFDER		1	1	4	P18206	1	2381.21	High	High	4.75
TRUE	High	LEDIANAALAASAVTQVAK		1	2	2	Q8WVM8	0	1856.01	High	High	4.75
TRUE	High	FNKEKLGLLLLTFLGIVAAVLVK		1	7	1	P51648	2	2499.57	High	High	4.74
TRUE	High	VNVDIINFGEEEVNTEK		2	4	3	P55036; A2A3N6	0	1948.95	High	High	4.74
TRUE	High	VFSDEVQQQAQLSTIR		1	3	5	Q9Y262	0	1848.95	High	High	4.74
TRUE	High	SQAPLESSLDSLGDVFLDSGR		2	3	1	A0A087WY61; H0YFY6	0	2193.07	High	High	4.74
TRUE	High	RQLEEAEEEAQR		1	1	7	P35579	1	1487.71	High	High	4.74
TRUE	High	YNSMPVPGPNGTILMETHK		1	1	1	O15431	0	2086.01	High	High	4.74
TRUE	High	SSQIGAVVSHQSSVIPDR		1	3	4	J3QQZ9	0	1866.97	High	High	4.74
TRUE	High	SNFLNCYVSGFHPSDIEVDLLK	1xCarbamidomethyl [C6]	1	1	3	P61769	0	2554.23	High	High	4.74
TRUE	High	VLTEDEMGHPEIGDAIAR		2	4	8	A0A087WTP2; P14324	0	1952.94	High	High	4.74
TRUE	High	LSLDGQNIYNACCTLR	2xCarbamidomethyl [C12; C13]	1	5	7	P26599	0	1897.89	High	High	4.74
TRUE	High	NLAMEATYINHNFSQQCLR	1xCarbamidomethyl [C17]	1	1	1	O15371	0	2310.08	High	High	4.74
TRUE	High	NAGNCLSPAVIVGLLK	1xCarbamidomethyl [C5]	1	3	14	O43175	0	1625.9	High	High	4.74
TRUE	High	RGFAFVTFDDHDTVDK		1	1	1	P51991	1	1869.88	High	High	4.74
TRUE	High	GYPHLCSICDLPVHSNK	2xCarbamidomethyl [C6; C9]	1	5	2	A8MXP9	0	1996.94	High	High	4.74
TRUE	High	NLLHVTDTGVGMTR		1	3	24	P14625	0	1513.78	High	High	4.74
TRUE	High	ETDCGVHINAGPEIGVASTK	1xCarbamidomethyl [C4]	1	2	4	Q06210	0	2054.98	High	High	4.74
TRUE	High	SADGSAPAGEGEGVTLQR		1	1	17	Q01650	0	1701.8	High	High	4.74
TRUE	High	HQALQAEIAGHEPR		1	3	13	Q13813	0	1556.79	High	High	4.74
TRUE	High	DGLLENQTPEFFQDVCKPK	1xCarbamidomethyl [C16]	1	2	2	P49327	0	2265.09	High	High	4.74
TRUE	High	IEWLESHQDADIEDFK		1	1	4	P11021	0	1974.91	High	High	4.74
TRUE	High	DQLRPTQLLQNVAR		1	2	1	Q9NZM1	0	1651.92	High	High	4.74
TRUE	High	HPDSSVNFAEFSK		1	2	7	P26583	0	1464.68	High	High	4.74
TRUE	High	TTTHVPPELGQIMDSETFEK		1	1	4	O75844	0	2260.08	High	High	4.74
TRUE	High	VLAGQTLDINMAGEPKPDRPK		1	3	1	Q5QPL9	0	2250.19	High	High	4.74
TRUE	High	YGDGGSTFQSTTGHCVHMR	1xCarbamidomethyl [C15]	1	7	12	P31943	0	2097.89	High	High	4.74
TRUE	High	DQGPNVCALQQILGTK	1xCarbamidomethyl [C7]	1	2	5	Q15063	0	1741.89	High	High	4.73
TRUE	High	VIVVGNPANTNCLTASK	1xCarbamidomethyl [C12]	1	3	14	P40925	0	1757.92	High	High	4.73
TRUE	High	MVIVVGNPANTNCLTASK	1xCarbamidomethyl [C13]; 1xMet-loss [N-Term]	1	1	14	B9A041	0	1757.92	High	High	4.73
TRUE	High	GSDCGIVNVNIPTSGAEIGGAFGGEK	1xCarbamidomethyl [C4]	1	8	2	A0A1B0GTG2	0	2506.19	High	High	4.73
TRUE	High	GAGIGGLGITVEGPSESK		1	2	5	O75369	0	1628.85	High	High	4.73
TRUE	High	ALEHFTDLYDIK		1	2	10	A0A087WVQ6	0	1464.74	High	High	4.73
TRUE	High	DRDVTFSPATIENELIK		1	3	2	P55145	1	1948	High	High	4.73
TRUE	High	FVHLLDQSDQDFQEELDLMK	1xOxidation [M19]	1	3	1	P46940	0	2466.15	High	High	4.73
TRUE	High	YSEEANNLIEECEQAER	1xCarbamidomethyl [C12]	1	3	7	Q96HE7	0	2083.89	High	High	4.73
TRUE	High	EEEEPMDTSSVTHTEHYK		1	1	12	O43390	0	2148.9	High	High	4.73
TRUE	High	YWPQEAGEYAVHVLCNSEDIR	1xCarbamidomethyl [C15]	1	3	2	P21333	0	2536.16	High	High	4.73
TRUE	High	MAVTFIGNSTAIQELFK	1xOxidation [M1]	2	3	4	Q5JP53; P07437	0	1885.97	High	High	4.73
TRUE	High	IPVDTYNNILTVLK		1	1	5	Q96QK1	0	1602.91	High	High	4.73
TRUE	High	TVLQIDDNVTSAVEGINR		1	1	5	Q15785	0	1944	High	High	4.73
TRUE	High	LDSGDLLQQAQEIR		1	3	2	Q6XQN6	0	1585.82	High	High	4.73
TRUE	High	YMHSGPVVAMVWEGLNVVK		1	4	1	P15531	0	2116.07	High	High	4.73
TRUE	High	MEGNAEESTLFCFAVR	1xCarbamidomethyl [C12]; 1xOxidation [M1]	1	2	1	A0A087WVQ6	0	1876.82	High	High	4.73
TRUE	High	LPLMECVQMTQDVQK	1xCarbamidomethyl [C6]	1	2	1	Q01813	0	1819.88	High	High	4.73
TRUE	High	MASGADSKGDDLSTAILK	1xMet-loss+Acetyl [N-Term]	1	1	5	P55072	1	1690.85	High	High	4.73
TRUE	High	HCECSTDEVNSEDMDAYCR	3xCarbamidomethyl [C2; C4; C18]	1	1	11	P05556	0	2377.84	High	High	4.73
TRUE	High	VADNLAIQLAAVTEDK		1	5	9	Q12906	0	1670.9	High	High	4.73
TRUE	High	QDLMNIAGTTLSSK		1	3	1	P78371	0	1478.75	High	High	4.72
TRUE	High	AGGSASAMLQPLLDNQVGFK	1xOxidation [M8]	1	1	4	P20618	0	2020.02	High	High	4.72
TRUE	High	NASNPLAHYDTTADEILQQCDGK	1xCarbamidomethyl [C20]	1	1	1	P0DN79	0	2561.16	High	High	4.72
TRUE	High	HALIIYDDLSK		1	1	13	P25705	0	1287.69	High	High	4.72
TRUE	High	MIAGQVLDINLAAEPK		1	13	8	B4DY08	0	1682.91	High	High	4.72
TRUE	High	SYIYSGSHDGHINYWDSETGENDSFAGK		1	1	1	O75083	0	3136.32	High	High	4.72
TRUE	High	HRPQLLVER		1	9	1	P47897	0	1147.67	High	High	4.72
TRUE	High	TDYNASVSVPDSSGPER		2	2	27	P61978; Q5T6W2	0	1780.8	High	High	4.72
TRUE	High	VLNNMEIGTSLFDEEGAK	1xOxidation [M5]	1	1	16	P00558	0	1982.94	High	High	4.72
TRUE	High	ITSEAEDLVANFFPK		1	5	8	P61289	0	1680.85	High	High	4.72
TRUE	High	KFEEFQTDMAAHEER		1	3	5	Q13813	1	1867.83	High	High	4.72
TRUE	High	VSPETVDSVIMGNVLQSSSDAIYLAR		1	2	2	P42765	0	2751.39	High	High	4.72
TRUE	High	YWTLTATGGVQSTASSK		1	4	4	Q16658	0	1757.87	High	High	4.72
TRUE	High	GEVITTYCPANNEPIAR	1xCarbamidomethyl [C8]	1	10	7	A0A1B0GTG2	0	1904.92	High	High	4.72
TRUE	High	ETLLNGVGYLHEGLSPMER		1	1	1	O75643	0	2115.05	High	High	4.72
TRUE	High	SQIDVALSQDSTYQGER		1	1	5	Q92900	0	1896.89	High	High	4.72
TRUE	High	SGGNSYGSGGASYNPGSHGGYGGGSGGGSSYQGK		1	2	5	Q12906	0	3012.24	High	High	4.72
TRUE	High	LQAEVLECVSLVELTSLK	1xCarbamidomethyl [C8]	1	2	1	P07741	0	2031.1	High	High	4.72
TRUE	High	EHALLAYTLGVK		2	7	49	Q05639; P68104	0	1314.74	High	High	4.72
TRUE	High	MQEVYNFNAINNSEIR		1	1	1	P09960	0	1941.91	High	High	4.72
TRUE	High	ALMLQGVDLLADAVAVTMGPK	1xOxidation [M]	1	7	7	P10809	0	2129.13	High	High	4.72
TRUE	High	FAGGDYTTTIEAFISASGR		1	1	2	P07814	0	1963.94	High	High	4.71
TRUE	High	GPPQSPVFEGVYNNSR		1	3	4	Q8WWM7	0	1747.84	High	High	4.71
TRUE	High	DDGISFSNQTGPAWAGSER		1	1	6	P20042	0	1994.88	High	High	4.71
TRUE	High	LDALVAEEHLTVDAR		1	2	6	A6NFX8	0	1651.86	High	High	4.71
TRUE	High	VTEGLTDVILYHQPDDK		1	2	6	O60506	0	1942.98	High	High	4.71
TRUE	High	TGTITTFEHAHNMR		1	1	41	P13639	0	1615.76	High	High	4.71
TRUE	High	VTSAVEALLSADSASR		1	1	5	P45974	0	1576.82	High	High	4.71
TRUE	High	LALVTGGEIASTFDHPELVK		1	3	7	P78371	0	2097.12	High	High	4.71
TRUE	High	ALIEVLQPLIAEHQAR		1	1	9	P23381	0	1801.03	High	High	4.71
TRUE	High	QILVGDIGDTVEDPYTSFVK		1	1	3	Q9Y281	0	2196.11	High	High	4.71
TRUE	High	GFLNSSELSGLPAGPDR		1	5	4	P43897	0	1716.86	High	High	4.71
TRUE	High	QLEVYTSGGDPESVAGEYGR		1	3	3	Q9Y262	0	2113.97	High	High	4.71
TRUE	High	GPQLFHMDPSGTFVQCDAR	1xCarbamidomethyl [C16]; 1xOxidation [M7]	1	1	7	P28066	0	2178.97	High	High	4.71
TRUE	High	TVSLLDENNVSSYLSK		1	1	3	P78527	0	1768.9	High	High	4.71
TRUE	High	EAINVEQAFQTIAR		1	4	5	P51149	0	1589.83	High	High	4.71
TRUE	High	AQLADSFHLQQFFR		1	3	5	Q13813	0	1707.86	High	High	4.71
TRUE	High	VISHAISEHVEDAGVHSGDATLMLPTQTISQGAIEK	1xOxidation [M23]	1	1	1	P31327	0	3757.87	High	High	4.71
TRUE	High	ITSEALLVTQQLVK		1	2	8	Q86VP6	0	1542.91	High	High	4.71
TRUE	High	VDINAPDVDVHGPDWHLK		1	1	1	Q09666	0	2027	High	High	4.71
TRUE	High	SQIHDIVLVGGSTR		1	5	43	P11142	0	1481.81	High	High	4.71
TRUE	High	ITGEAFVQFASQELAEK		1	1	3	P52597	0	1867.94	High	High	4.71
TRUE	High	AEDNADTLALVFEAPNQEK		1	1	10	P12004	0	2074.99	High	High	4.7
TRUE	High	TFEEDPAVGAIVLTGGDK		1	1	5	P30084	0	1818.91	High	High	4.7
TRUE	High	AETECQNTEYQQLLDIK	1xCarbamidomethyl [C5]	1	1	4	P13645	0	2082.96	High	High	4.7
TRUE	High	TFVNITPAEVGVLVGK		1	2	21	P07737	0	1643.94	High	High	4.7
TRUE	High	LPYDVTPEQALAHEEVK		1	3	5	P46940	0	1938.98	High	High	4.7
TRUE	High	SLYQSAGVAPESFEYIEAHGTGTK		1	2	5	P49327	0	2542.21	High	High	4.7
TRUE	High	SFGGGTGSGFTSLLMER		1	1	5	A6NHL2	0	1703.81	High	High	4.7
TRUE	High	DLSAAGIGLLAAATQSLSMPASLGR	1xOxidation [M19]	1	11	3	A8MXP9	0	2387.26	High	High	4.7
TRUE	High	LTTPTYGDLNHLVSATMSGVTTCLR	1xCarbamidomethyl [C23]; 1xOxidation [M17]	3	8	9	Q5JP53; P07437; P68371	0	2724.33	High	High	4.7
TRUE	High	ISTEVGITNVDLSTVDK		1	1	4	P04844	0	1790.94	High	High	4.7
TRUE	High	NSGPLGTEMNTGFSSEVK		1	1	5	Q9UQ35	0	1854.85	High	High	4.7
TRUE	High	ESPFSTSASPLLSGSQHFDVPPR		1	1	6	O14980	0	2443.19	High	High	4.7
TRUE	High	QAWFIENEEQEYVQTVK		1	3	1	P04083	0	2141.02	High	High	4.7
TRUE	High	RPVHGESDTEQLQDDDIETTK		1	5	1	Q9BW27	0	2413.11	High	High	4.7
TRUE	High	TGGAYGEDLGADYNLSQVCDGK	1xCarbamidomethyl [C19]	1	2	2	P49327	0	2289.99	High	High	4.7
TRUE	High	AIEPPPLDAVIEAEHTLR		1	1	11	Q08211	0	1971.05	High	High	4.7
TRUE	High	QAHLCVLASNCDEPMYVK	2xCarbamidomethyl [C5; C11]; 1xOxidation [M15]	1	1	8	P25398	0	2150.97	High	High	4.7
TRUE	High	GCNIENACYPLGICAER	3xCarbamidomethyl [C2; C8; C14]	1	1	5	P32320	0	1996.87	High	High	4.7
TRUE	High	NGGLGHMNIALLSDLTK	1xOxidation [M7]	1	1	4	P30048	0	1769.92	High	High	4.7
TRUE	High	ALPAVQQNNLDEDLIR		1	1	10	P22314	0	1808.95	High	High	4.7
TRUE	High	QLSQSLLPAIVELAEDAK		1	4	4	P30153	0	1925.06	High	High	4.7
TRUE	High	FDVNTSAVQVLIEHIGNLDR		1	2	1	A0A087WVQ6	0	2240.17	High	High	4.7
TRUE	High	AGKPVICATQMLESMIK	1xCarbamidomethyl [C7]; 2xOxidation [M11; M15]	2	4	14	H3BR70; P14618	0	1908.96	High	High	4.7
TRUE	High	FGAVWTGDNTAEWDHLK		2	3	2	E9PKU7; Q14697	0	1946.9	High	High	4.7
TRUE	High	YAPTEAQLNAVDALIDSMSLAK		1	1	6	P13010	0	2321.17	High	High	4.7
TRUE	High	GADSLEDFLYHEGYACTSIHGDR	1xCarbamidomethyl [C16]	1	18	1	O00571	0	2613.13	High	High	4.69
TRUE	High	GCIVDANLSVLNLVIVK	1xCarbamidomethyl [C2]	1	2	3	P62753	0	1827.04	High	High	4.69
TRUE	High	DAQHYGGWEHR		2	3	7	E9PKU7; Q14697	0	1355.59	High	High	4.69
TRUE	High	VPEDPTQCFLLFANQTEK	1xCarbamidomethyl [C8]	1	2	2	Q9UHQ9	0	2137.03	High	High	4.69
TRUE	High	WVTTASLLDYDTVAGADK		1	1	1	Q15393	0	1925.95	High	High	4.69
TRUE	High	GPTEQLVSPEPEVHDIER		1	1	4	P35813	0	2032	High	High	4.69
TRUE	High	LELSDNIISGGLEVLAEK		1	3	5	Q9BTT0	0	1900.03	High	High	4.69
TRUE	High	QVLVAPGNAGTACSEK	1xCarbamidomethyl [C13]	1	6	16	P22102	0	1601.8	High	High	4.69
TRUE	High	SPDTNYLFMGDYVDR		1	6	1	P62714	0	1792.78	High	High	4.69
TRUE	High	GSGVTTYSVHPGTVQSELVR		1	3	4	Q8TC12	0	2074.06	High	High	4.69
TRUE	High	TCFYAEQGGQIYDEGYLVK	1xCarbamidomethyl [C2]	1	1	1	P49588	0	2241.02	High	High	4.69
TRUE	High	DALDGPAAEAEPEHSFDGLR		1	2	7	Q15149	0	2096.95	High	High	4.69
TRUE	High	SYGPAPGAGHVQEESNLSLQALESR		1	1	2	Q13155	0	2597.26	High	High	4.69
TRUE	High	MYSTDDGVQFHAFGR		1	1	5	Q15029	0	1730.76	High	High	4.69
TRUE	High	YHTVNGHNCEVR	1xCarbamidomethyl [C9]	1	6	27	F8W6I7	0	1485.67	High	High	4.69
TRUE	High	SPPYTAFLGNLPYDVTEESIK		1	8	2	E7EX17	0	2341.16	High	High	4.69
TRUE	High	GVDEVTIVNILTNR		1	14	20	P07355	0	1542.85	High	High	4.69
TRUE	High	RFDEILEASDGIMVAR	1xOxidation [M13]	2	4	13	H3BR70; P14618	1	1837.91	High	High	4.69
TRUE	High	TQAIVCQQLDLTHLK	1xCarbamidomethyl [C6]	1	3	6	P61221	0	1767.94	High	High	4.69
TRUE	High	VISTMSVGIDHLALDEIK		1	2	1	Q9UBQ7	0	1941.04	High	High	4.69
TRUE	High	SPLVMDVLNIQGVQR		1	1	5	Q14204	0	1668.91	High	High	4.69
TRUE	High	DGHFTLFAPTNEAFEK		1	2	5	Q15063	0	1823.86	High	High	4.69
TRUE	High	IVKPNGEKPDEFESGISQALLELEMNSDLK		1	3	1	P62081	0	3330.68	High	High	4.68
TRUE	High	LPLQLDDAVRPEAEGEEEGR		1	3	8	P14868	0	2223.09	High	High	4.68
TRUE	High	EELMSSDLEETAGSTSIPK		1	1	2	O00567	0	2023.94	High	High	4.68
TRUE	High	ELLNPVVEFVSHPSTTCR	1xCarbamidomethyl [C17]	1	1	8	P78527	0	2085.04	High	High	4.68
TRUE	High	GQAAVQQLQAEGLSPR		2	4	9	O75828; P16152	0	1652.87	High	High	4.68
TRUE	High	NAEQNGPVDGQGDNPGPQAAEQGTDTAVPSDSDK		1	1	3	P34932	0	3366.46	High	High	4.68
TRUE	High	HIQQVDCSGNDLEQLHIK	1xCarbamidomethyl [C7]	1	3	1	P52948	0	2134.03	High	High	4.68
TRUE	High	SKPGAAMVEMADGYAVDR		1	4	9	P14866	0	1867.87	High	High	4.68
TRUE	High	VEEEDDAEHVLALTMLCLTEGAK	1xCarbamidomethyl [C17]	1	1	1	O75607	0	2573.21	High	High	4.68
TRUE	High	KPPLLNNADSVQAK		1	1	24	P09874	0	1494.83	High	High	4.68
TRUE	High	AKPYEGSILEADCDILIPAASEK	1xCarbamidomethyl [C13]	1	1	1	P00367	0	2490.24	High	High	4.68
TRUE	High	LLDFGSLSNLQVTQPTVGMNFK	1xOxidation [M19]	1	2	7	H3BNC9	0	2425.24	High	High	4.68
TRUE	High	GHTVTEPIQPLEPELPGEGQPEAR		1	1	2	O15446	0	2581.29	High	High	4.68
TRUE	High	SVTEQGAELSNEER		1	7	23	P63104	0	1548.71	High	High	4.68
TRUE	High	HSMNPFCEIAVEEAVR	1xCarbamidomethyl [C7]; 1xOxidation [M3]	1	2	5	P38117	0	1904.86	High	High	4.68
TRUE	High	LLGTIYTAAEEIEAVGGK		1	1	5	Q6YN16	0	1834.98	High	High	4.68
TRUE	High	MENGVLGNALEGVHVEEEEGEK		1	6	1	P49321	0	2369.09	High	High	4.68
TRUE	High	NALLQLTDSQIADVAR		1	1	6	O75643	0	1727.93	High	High	4.68
TRUE	High	LVSDGQALPEMEIHLQTNAEK		1	1	4	Q12931	0	2323.16	High	High	4.68
TRUE	High	AFCEPGNVENNGVLSFIK	1xCarbamidomethyl [C3]	1	2	4	P54577	0	1994.96	High	High	4.68
TRUE	High	NGVQAMVEFDSVQSAQR		1	6	6	P14866	0	1865.88	High	High	4.68
TRUE	High	LLQQVSQIYQSIEFSR		1	1	3	Q14152	0	1939.03	High	High	4.68
TRUE	High	MEYDGILIAGGPGNPALAEPLIQNVR	1xOxidation [M1]	1	2	1	P31327	0	2724.4	High	High	4.67
TRUE	High	MAKPEEVLVVENDQGEVVR	1xOxidation [M1]	1	1	3	O14980	0	2157.09	High	High	4.67
TRUE	High	SELVANNVTLPAGEQR		2	3	6	P42167; P42166	0	1697.88	High	High	4.67
TRUE	High	VCSTLLGLEEHLNALDR	1xCarbamidomethyl [C2]	1	3	2	Q3LXA3	0	1939.99	High	High	4.67
TRUE	High	LVPLLLEDGGEAPAALEAALEEK		1	1	2	Q14204	0	2348.26	High	High	4.67
TRUE	High	VSQPIEGHAASFAQFK		1	2	11	A0A087WVQ6	0	1716.87	High	High	4.67
TRUE	High	TPSSDVLVFDYTK		2	5	5	Q16576; Q09028	0	1471.73	High	High	4.67
TRUE	High	LTAIDILTTCAADIQR	1xCarbamidomethyl [C10]	1	1	5	O75643	0	1774.94	High	High	4.67
TRUE	High	VMLGETNPADSKPGTIR	1xOxidation [M2]	2	6	27	P15531; O60361	0	1801.91	High	High	4.67
TRUE	High	AACEQQAVALTLQEDR	1xCarbamidomethyl [C3]	1	1	3	Q9BUH6	0	1802.87	High	High	4.67
TRUE	High	IFVGNVSAACTSQELR	1xCarbamidomethyl [C10]	1	5	8	Q96PK6	0	1751.87	High	High	4.67
TRUE	High	IYADTFGDINYQEFAK		1	1	5	Q15029	0	1894.89	High	High	4.67
TRUE	High	GRFPESSAVQSSSFER		1	3	4	Q9NWH9	1	1770.84	High	High	4.67
TRUE	High	DHINLPGFSGQNPLR		1	2	12	P00491	0	1664.85	High	High	4.67
TRUE	High	TGVELGKPTHFTVNAK		1	3	11	P21333	0	1698.92	High	High	4.67
TRUE	High	VWDAVSGDELMTLAHK		1	1	1	Q9Y3F4	0	1771.87	High	High	4.67
TRUE	High	SAYDSTMETMNYAQIR		1	1	4	P53396	0	1880.82	High	High	4.67
TRUE	High	MSEAGEATTTTTTTLPQAPTEAAAAAPQDPAPK	1xMet-loss+Acetyl [N-Term]	1	1	1	P16989	0	3137.51	High	High	4.67
TRUE	High	NASTFEDVTQVSSAYQK		1	1	6	Q14247	0	1874.88	High	High	4.67
TRUE	High	LLLQGEADQSLLTFIDK		1	1	5	P78527	0	1904.04	High	High	4.67
TRUE	High	EASDIILTDDNFTSIVK		2	4	3	P20020; P23634	0	1880.95	High	High	4.67
TRUE	High	IDNSQVESGSLEDDWDFLPPK		1	2	3	P27797	0	2391.1	High	High	4.67
TRUE	High	EQTLSPTITSGLHNIAR		1	4	3	D6REX3	0	1837.98	High	High	4.67
TRUE	High	SPQPPVEEEDEHFDDTVVCLDTYNCDLHFK	2xCarbamidomethyl [C19; C25]	1	5	1	Q00839	0	3635.56	High	High	4.67
TRUE	High	QDLPNAMNAAEITDK		1	3	10	P61204	0	1630.77	High	High	4.67
TRUE	High	HVDNIMFENHTVADR		1	1	1	Q8TAT6	0	1797.83	High	High	4.67
TRUE	High	ELESQISELQEDLESER		1	1	3	P35579	0	2033.95	High	High	4.67
TRUE	High	GNSLTLIDLPGHESLR		1	1	4	Q9Y5M8	0	1721.92	High	High	4.67
TRUE	High	MIAGQVLDINLAAEPK	1xOxidation [M1]	1	13	11	B4DY08	0	1698.91	High	High	4.66
TRUE	High	MTNGFSGADLTEICQR	1xCarbamidomethyl [C14]	1	1	1	P55072	0	1799.81	High	High	4.66
TRUE	High	LIEGLSHEVIVSAACGR	1xCarbamidomethyl [C15]	1	1	10	Q9P258	0	1810.95	High	High	4.66
TRUE	High	HEPLVLFCESCDTLTCR	3xCarbamidomethyl [C8; C11; C16]	1	3	4	Q13263	0	2136.95	High	High	4.66
TRUE	High	LLEAQACTGGIIDPSTGER	1xCarbamidomethyl [C7]	1	2	6	Q15149	0	1987.98	High	High	4.66
TRUE	High	KQELLEALTK		1	2	11	P12956	1	1172.69	High	High	4.66
TRUE	High	LSTDDLNSLIAHAHR		2	4	12	C9J406; Q16891	0	1662.86	High	High	4.66
TRUE	High	GNLYSFGCPEYGQLGHNSDGK	1xCarbamidomethyl [C8]	1	1	5	Q9P258	0	2300	High	High	4.66
TRUE	High	WANFHLENSGWQK		1	2	1	P13797	0	1616.76	High	High	4.66
TRUE	High	CPEALFQPSFLGMESCGIHETTFNSIMK	2xCarbamidomethyl [C1; C16]; 2xOxidation [M13; M27]	2	3	4	P60709; P63261	0	3263.45	High	High	4.66
TRUE	High	GLPTGDSPLGPMTHR		1	2	4	J3QQZ9	0	1535.76	High	High	4.66
TRUE	High	APNTPDILEIEFKK		1	1	5	P00966	1	1614.87	High	High	4.66
TRUE	High	QIIQQNPSLLPALLQQIGR		1	1	2	P54727	0	2130.24	High	High	4.66
TRUE	High	HQILEQAVEDYAETVHQLSK		1	2	2	Q01082	0	2338.17	High	High	4.66
TRUE	High	EAATLEVERPLPMEVEK	1xOxidation [M13]	1	1	11	P51858	0	1956.99	High	High	4.66
TRUE	High	VMTIAPGLFGTPLLTSLPEK	1xOxidation [M2]	1	1	4	Q99714	0	2101.16	High	High	4.66
TRUE	High	VLALSVETDYTFPLAEK		1	5	5	P05388	0	1896	High	High	4.66
TRUE	High	GADFLVTEVENGGSLGSK		1	4	17	P14618	0	1779.88	High	High	4.66
TRUE	High	EASMVITESPAALQLR		1	1	1	P27105	0	1715.9	High	High	4.66
TRUE	High	SIQEIQELDKDDESLRK		1	6	14	P52565	2	2046.03	High	High	4.66
TRUE	High	SPQELLCGASLISDR	1xCarbamidomethyl [C7]	1	2	10	P00734	0	1645.82	High	High	4.65
TRUE	High	AVEYYFASDASAVIEHTNR		1	1	1	Q06210	0	2143.01	High	High	4.65
TRUE	High	SVGYKPDFVGFEIPDK		1	1	5	P00492	0	1797.91	High	High	4.65
TRUE	High	VNINGGAVSLGHPIGMSGAR		1	4	1	P24752	0	1906.99	High	High	4.65
TRUE	High	LLDAQLSTGGIVDPSK		1	2	5	Q15149	0	1613.87	High	High	4.65
TRUE	High	IEFLQSHENQEIYQK		2	3	3	O60684; P52294	0	1905.93	High	High	4.65
TRUE	High	VINEPTAAALAYGLDK		1	1	8	P38646	0	1645.88	High	High	4.65
TRUE	High	DKLDGNELDLSLSDLNEVPVK		1	2	4	Q96AG4	1	2313.18	High	High	4.65
TRUE	High	AVCMLSNTTAVAEAWAR	1xCarbamidomethyl [C3]	1	3	3	F5H5D3	0	1850.89	High	High	4.65
TRUE	High	LLPQLTYLDGYDRDDK		1	2	6	P39687	1	1924.97	High	High	4.65
TRUE	High	HHGPQTLYLPVTLSSIPVFQR		2	3	3	E9PKU7; Q14697	0	2390.3	High	High	4.65
TRUE	High	MQVDQEEPHVEEQQQQTPAENK		1	2	8	P34932	0	2622.17	High	High	4.65
TRUE	High	VIAALLQTMEDQGNQR		1	2	8	O00410	0	1786.91	High	High	4.65
TRUE	High	MSSGIHVALVTGGNK	1xMet-loss+Acetyl [N-Term]	1	3	6	P16152	0	1381.74	High	High	4.65
TRUE	High	SMAASGNLGHTPFVDEL		1	1	1	P22695	0	1745.82	High	High	4.65
TRUE	High	GEMMDLQHGSLFLQTPK	2xOxidation [M3; M4]	1	6	16	A0A5F9ZHM4	0	1963.93	High	High	4.65
TRUE	High	MPLENLEEEGLPK	1xMet-loss [N-Term]	1	2	5	Q15008	0	1367.71	High	High	4.65
TRUE	High	DFNHINVELSLLGK		1	4	8	P32969	0	1598.85	High	High	4.65
TRUE	High	AADEEAFEDNSEEYIR		1	1	9	P55060	0	1887.79	High	High	4.65
TRUE	High	VDEFVTHNLSFDEINK		1	1	3	P11766	0	1906.92	High	High	4.65
TRUE	High	NPDDITNEEYGEFYK		1	1	14	P07900	0	1833.78	High	High	4.65
TRUE	High	SAAEMYGSSFDLDYDFQR	1xOxidation [M5]	1	8	4	B4DY08	0	2117.88	High	High	4.65
TRUE	High	SNMDNMFESYINNLR		1	4	6	P05787	0	1847.81	High	High	4.65
TRUE	High	LLDFGSLSNLQVTQPTVGMNFK		1	2	6	H3BNC9	0	2409.25	High	High	4.65
TRUE	High	AMGIMNSFVNDIFER		2	15	12	Q16778; Q5QNW6	0	1743.82	High	High	4.65
TRUE	High	ESAAPAAAPTAEAPPPSVVTRPEPQALPSPAIR		1	4	3	A0A1W2PQ51	0	3246.71	High	High	4.65
TRUE	High	LLEGDGGPNTGGMGAYCPAPQVSNDLLLK	1xCarbamidomethyl [C17]; 1xOxidation [M13]	1	2	2	P22102	0	2960.41	High	High	4.65
TRUE	High	GPDALTLLEYTETR		1	2	2	Q96JB5	0	1578.8	High	High	4.64
TRUE	High	GIRPFPSEETTENDDDVYR		1	1	3	P52735	0	2240.01	High	High	4.64
TRUE	High	QATINIGTIGHVAHGK		1	3	3	P41091	0	1616.89	High	High	4.64
TRUE	High	AGVVGPELHEQLLSAEK		1	2	7	Q15149	0	1776.95	High	High	4.64
TRUE	High	VTAVDWHFEEAVDGECPPQR	1xCarbamidomethyl [C16]	1	3	1	P27708	0	2342.05	High	High	4.64
TRUE	High	RPISADSAIMNPASK		1	5	35	A0A087WVQ6	0	1557.81	High	High	4.64
TRUE	High	AFLDALQNQAEASSK		1	1	5	Q12931	0	1592.79	High	High	4.64
TRUE	High	EEEAIQLDGLNASQIR		1	3	5	P14625	0	1785.9	High	High	4.64
TRUE	High	AAPTAASDQPDSAATTEK		1	1	4	Q9BRP8	0	1731.8	High	High	4.64
TRUE	High	EIVVTDYSDQNLQELEK		1	1	5	P40261	0	2022.99	High	High	4.64
TRUE	High	VAILVDDMADTCGTICHAADK	2xCarbamidomethyl [C12; C16]; 1xOxidation [M8]	2	5	5	P11908; P60891	0	2292.03	High	High	4.64
TRUE	High	APGEQTVPALNLQNAFR		1	1	5	Q9Y5B9	0	1825.96	High	High	4.64
TRUE	High	NGQLAASVETAGDSELFLMK		1	4	1	Q16658	0	2081.02	High	High	4.64
TRUE	High	SAATSGAGSTTSGVVSGSLGSR		1	1	11	Q7Z6Z7	0	1896.93	High	High	4.64
TRUE	High	THVADFAPEVAWVTR		1	1	1	P07814	0	1698.86	High	High	4.64
TRUE	High	NPVTIFSLATNEMWR		1	4	1	Q04837	0	1778.89	High	High	4.64
TRUE	High	FMQTFVLAPEGSVANK		1	2	2	Q13283	0	1738.88	High	High	4.64
TRUE	High	INPDGSQSVVEVPYAR		1	4	6	Q9Y2B0	0	1730.87	High	High	4.64
TRUE	High	IEGDMIVCAAYAHELPK	1xCarbamidomethyl [C8]	1	4	2	P46777	0	1916.92	High	High	4.64
TRUE	High	VTTMDAELEFAIQPNTTGK		3	7	4	P35241; P26038; P15311	0	2066.01	High	High	4.64
TRUE	High	MAAAAAAAGDSDSWDADAFSVEDPVRK	1xMet-loss+Acetyl [N-Term]	1	1	1	O75822	1	2635.19	High	High	4.64
TRUE	High	TAESQTPTPSATSFFSGK		1	4	5	P55265	0	1843.87	High	High	4.64
TRUE	High	ALSNLESIPGGYNALR		2	3	4	Q9UMX0; Q9NRR5	0	1674.88	High	High	4.64
TRUE	High	EIEGEEIEIVLAKPPDKK		1	3	1	O43390	1	2037.11	High	High	4.64
TRUE	High	IHTEPQLSAALEYVR		1	8	1	P47897	0	1726.91	High	High	4.64
TRUE	High	TLTAAAVSGAQPILSK		1	3	9	O60664	0	1527.87	High	High	4.64
TRUE	High	RGEAHLAVNDFELAR		1	1	5	Q02790	1	1697.87	High	High	4.64
TRUE	High	SGCIVNNLAEFTVDPK	1xCarbamidomethyl [C3]	1	2	6	O75369	0	1763.86	High	High	4.63
TRUE	High	DQLQTFSEEHPVLLTEAPLNPR		1	3	4	P61163	0	2534.29	High	High	4.63
TRUE	High	ENTEGEYSGIEHVIVDGVVQSIK		1	4	1	P50213	0	2502.24	High	High	4.63
TRUE	High	TVSPDRLELEAAQK		1	2	5	Q14974	1	1556.83	High	High	4.63
TRUE	High	LEQELFSGGNTGINFEK		1	19	6	O00571	0	1882.92	High	High	4.63
TRUE	High	HFLQQATQVNAWDR		1	1	1	P37198	0	1713.85	High	High	4.63
TRUE	High	TCFVDCLIEQTHPEIR	2xCarbamidomethyl [C2; C6]	1	1	3	Q15029	0	2017.95	High	High	4.63
TRUE	High	FLSQPFQVAEVFTGHMGK		1	1	9	P06576	0	2023.01	High	High	4.63
TRUE	High	ILDSVGIEADDDRLNK		1	1	29	P05387	1	1772.9	High	High	4.63
TRUE	High	SIEIPRPVDGVEVPGCGK	1xCarbamidomethyl [C16]	1	2	10	P26368	0	1908.98	High	High	4.63
TRUE	High	SHSAHFFEFLTK		1	4	7	P30046	0	1450.71	High	High	4.63
TRUE	High	ALMLQGVDLLADAVAVTMGPK		1	7	2	P10809	0	2113.14	High	High	4.63
TRUE	High	EMEPLGWIHTQPNESPQLSPQDVTTHAK		1	1	1	Q6P2Q9	0	3170.52	High	High	4.63
TRUE	High	VCLEITEDGGDSIEVPGAR	1xCarbamidomethyl [C2]	1	1	7	P36952	0	2016.95	High	High	4.63
TRUE	High	LADFGVAGQLTDTQIK		2	13	4	Q9Y6E0; Q8NBY1	0	1676.89	High	High	4.63
TRUE	High	GVNLPGAAVDLPAVSEK		2	5	23	H3BR70; P14618	0	1636.89	High	High	4.63
TRUE	High	IQIASESSGIPERPCVLTGTPESIEQAK	1xCarbamidomethyl [C15]	1	1	5	Q96I24	0	2997.52	High	High	4.63
TRUE	High	AMLSGPGQFAENETNEVNFR	1xOxidation [M2]	1	2	2	Q15369	0	2227.01	High	High	4.63
TRUE	High	ELAQQVQQVAAEYCR	1xCarbamidomethyl [C14]	1	4	6	J3KTA4	0	1792.86	High	High	4.63
TRUE	High	VAPVPLYNSFHDVYK		1	1	5	Q16719	0	1748.9	High	High	4.63
TRUE	High	VELAQLQEEWNEHNAK		1	1	2	Q9H307	0	1937.94	High	High	4.63
TRUE	High	SVGDGETVEFDVVEGEK		2	5	15	P16989; P67809	0	1795.82	High	High	4.63
TRUE	High	LHAVNAEECNVLQGR	1xCarbamidomethyl [C9]	1	2	10	A0A0C4DGA2	0	1709.84	High	High	4.63
TRUE	High	VVMALGDYMGASCHACIGGTNVR	2xCarbamidomethyl [C13; C16]; 2xOxidation [M3; M9]	1	9	3	P60842	0	2471.09	High	High	4.63
TRUE	High	GPSLNPVLDYDHGSR		1	4	10	A8MXP9	0	1626.79	High	High	4.63
TRUE	High	KDCEVVMMIGLPGAGK	1xCarbamidomethyl [C3]	1	12	1	Q00839	1	1704.85	High	High	4.62
TRUE	High	NYTDEAIETDDLTIK		1	2	7	O14818	0	1740.82	High	High	4.62
[truncated: 23,861 more rows]
