# Supplementary material for: Comparison of the Trapping Efficiency for Tryptic Peptides on Particle-Packed and Micro-Pillar Trap Columns for Proteomics Analyses
Source: Proteomes. 2026 Feb 18;14(1):10. doi: 10.3390/proteomes14010010 (PMC13030385; doi:10.3390/proteomes14010010)
Supplement: Supplementary file 1 [file proteomes-14-00010-s001.zip › Supplementary_Table_2_uPAC_peptide_merged.xlsx]

## Sheet: PeptideGroups
Checked	Confidence	Sequence	Modifications	# Protein Groups	# Proteins	# PSMs	Master Protein Accessions	# Missed Cleavages	Theo. MH+ [Da]	Found in Sample: [S3] F3: Sample	Confidence (by Search Engine): Sequest HT	XCorr (by Search Engine): Sequest HT
TRUE	High	AAAAAAAAAPAAAATAPTTAATTAATAAQ		1	2	9	P37108	0	2368.21	High	High	4.95
TRUE	High	NMSGSLYEMVSR		1	1	4	Q08945	0	1373.62	High	High	3.21
TRUE	High	NMQNVEHVPLSLDR		1	1	17	P20618	0	1651.82	High	High	4.03
TRUE	High	NMITQYWPDR		1	1	1	O95373	0	1323.62	High	High	2.83
TRUE	High	NMITGTAPLDGCILVVAANDGPMPQTR	1xCarbamidomethyl [C12]; 1xOxidation [M2]	1	1	1	P49411	0	2828.37	High	High	4.28
TRUE	High	NMINIISR		1	3	6	P54136	0	960.53	High	High	2.34
TRUE	High	NMLFSGTNIAAGK	1xOxidation [M2]	1	3	1	P16615	0	1339.67	High	High	2.11
TRUE	High	NMLFSGTNIAAGK		1	3	6	P16615	0	1323.67	High	High	3.54
TRUE	High	NMGLYGER		1	1	1	P00505	0	939.435	High	High	2.13
TRUE	High	NMGGPYGGGNYGPGGSGGSGGYGGR	1xOxidation [M2]	1	1	16	P22626	0	2205.9	High	High	5.8
TRUE	High	NMGGPYGGGNYGPGGSGGSGGYGGR		1	1	44	P22626	0	2189.91	High	High	7.36
TRUE	High	NMFLVGEGDSVITQVLNK	1xOxidation [M2]	1	1	1	O75475	0	1980.01	High	High	1.92
TRUE	High	NMDPLNDNIATLLHQSSDK	1xOxidation [M2]	1	1	5	P35579	0	2142.01	High	High	4.94
TRUE	High	NMDAIIVDSEK		1	2	5	Q14683	0	1234.6	High	High	3.04
TRUE	High	NMAEQIIQEIYSQIQSK	1xOxidation [M2]	1	3	5	P29401	0	2039.01	High	High	4.4
TRUE	High	NMAEQIIQEIYSQIQSK		1	3	2	P29401	0	2023.02	High	High	2.67
TRUE	High	NMSGSLYEMVSR	1xOxidation [M2]	1	1	1	Q08945	0	1389.61	High	High	2.21
TRUE	High	NMAALDAADR		1	2	1	B3KY94	0	1047.49	High	High	2
TRUE	High	NMSVHLSPCFR	1xCarbamidomethyl [C9]	1	3	33	P62280	0	1347.63	High	High	3.21
TRUE	High	NMSVIAHVDHGK	1xOxidation [M2]	1	1	9	P13639	0	1323.65	High	High	3.04
TRUE	High	NNFCGVGICYGSMNR	2xCarbamidomethyl [C4; C9]	1	1	2	Q14258	0	1748.73	High	High	3.35
TRUE	High	NNFAVGYR		1	4	9	A0A0A0MR02	0	940.464	High	High	2.42
TRUE	High	NNEESPTATVAEQGEDITSK		1	1	3	Q13451	0	2119.96	High	High	4.63
TRUE	High	NNEELVVSASCK	1xCarbamidomethyl [C11]	1	2	2	Q96ME7	0	1349.64	High	High	2.91
TRUE	High	NNEDISIIPPLFTVSVDHR		1	2	9	P51571	0	2166.12	High	High	4.83
TRUE	High	NNDYQSIEELK		1	1	1	Q9NPI1	0	1352.63	High	High	1.97
TRUE	High	NNDGYIDYAEFAK		1	1	5	Q8NI22	0	1519.67	High	High	3.42
TRUE	High	NNDFYVTGESYAGK		1	4	4	Q9H3G5	0	1564.69	High	High	2.64
TRUE	High	NNAYLAQSPQLYK		1	1	6	P14868	0	1509.77	High	High	3.08
TRUE	High	NNASPFDAPCR	1xCarbamidomethyl [C10]	1	4	2	E9PSI1	0	1248.54	High	High	2.63
TRUE	High	NNALNQVVLWDK		1	1	3	P61009	0	1413.75	High	High	3.28
TRUE	High	NNALNPEEMR		1	2	7	O60684	0	1187.55	High	High	2.97
TRUE	High	NMVPQQALVIR		1	11	2	P05023	0	1268.71	High	High	2.71
TRUE	High	NMVIFR	1xOxidation [M2]	1	1	1	P04746	0	795.418	High	High	1.31
TRUE	High	NMSYQGFTK		1	1	2	Q9P2J5	0	1075.49	High	High	2.56
TRUE	High	NMSVIAHVDHGK		1	1	61	P13639	0	1307.65	High	High	3.75
TRUE	High	NNGAGYFLEHLAFK		1	1	2	P31930	0	1580.79	High	High	2.67
TRUE	High	NIYYLCAPNR	1xCarbamidomethyl [C6]	1	2	7	Q12931	0	1283.62	High	High	2.52
TRUE	High	NIYSEELR		1	4	17	P02545	0	1023.51	High	High	2.32
TRUE	High	NLTEDNSQNQDLIAK		1	2	1	Q9UBB4	0	1702.82	High	High	2.36
TRUE	High	NLTALGLNLVASGGTAK		1	2	4	P31939	0	1599.91	High	High	4.22
TRUE	High	NLSVEDAAR		1	1	4	P04040	0	974.49	High	High	2.1
TRUE	High	NISVASCNSSQVVVAVGR	1xCarbamidomethyl [C7]	1	2	1	Q16531	0	1846.94	High	High	4.37
TRUE	High	NLSSNEAISLEEIR		1	1	11	P78527	0	1574.8	High	High	3.62
TRUE	High	NLSSDEATNPISR		1	1	5	Q7Z417	0	1403.68	High	High	3
TRUE	High	NISSAQIVGPGPKPEASAK		1	1	3	P53990	0	1851	High	High	3.52
TRUE	High	NLSPGAVESDVR		1	7	3	P53621	0	1243.63	High	High	2.71
TRUE	High	NISMSVEGDYTYLR	1xOxidation [M4]	1	1	2	Q9Y5B9	0	1663.76	High	High	2.76
TRUE	High	NLSMPDLENR		1	3	2	Q13425	0	1188.57	High	High	2.22
TRUE	High	NLSLSQQLK		1	1	1	Q96G03	0	1030.59	High	High	2.09
TRUE	High	NISHDTFGTTYGR		1	1	5	Q9H7B2	0	1468.68	High	High	3.02
TRUE	High	NLSGQPNFPCR	1xCarbamidomethyl [C10]	1	1	7	Q9HD45	0	1289.61	High	High	2.74
TRUE	High	NISFTVWDVGGQDK		1	4	1	P61204	0	1565.76	High	High	1.97
TRUE	High	NLSFMAR		1	2	1	Q9Y6A1	0	838.424	High	High	1.22
TRUE	High	NITGTDDQVQQAMNSLK		1	2	4	Q96PZ0	0	1862.89	High	High	3.85
TRUE	High	NIYVLQELDNPGAK		1	2	4	P12956	0	1573.82	High	High	3.94
TRUE	High	NITLDDASAPR		1	2	15	O75534	0	1172.59	High	High	2.95
TRUE	High	NITYEELR		1	3	4	Q9NX40	0	1037.53	High	High	2.13
TRUE	High	NLYSDDIPHALR		1	3	2	P60228	0	1413.71	High	High	2.96
TRUE	High	NLYPSSSPYTR		1	1	8	Q9Y2Z0	0	1284.62	High	High	2.63
TRUE	High	NIYLMDTSGK		1	2	2	P27694	0	1141.56	High	High	2.3
TRUE	High	NLVVIPK		1	1	1	P15121	0	782.513	High	High	1.9
TRUE	High	NIVVDDITEQKPEPQDDGK		1	1	2	Q9Y4W2	0	2140.04	High	High	3.11
TRUE	High	NLVTGDHIPTPQDLPQR		1	4	5	A6NMQ3	0	1900.99	High	High	3.49
TRUE	High	NLVTEDVMR		1	18	20	P06744	0	1076.54	High	High	2.72
TRUE	High	NLVPGESVYGEK		1	8	12	P22087	0	1291.65	High	High	2.92
TRUE	High	NIVLSGGSTMFR		1	2	3	P61158	0	1281.66	High	High	3
TRUE	High	NLVELAELELK		1	2	1	Q9UNH7	0	1270.73	High	High	2.82
TRUE	High	NIVEAAAVR		1	2	34	P62854	0	942.537	High	High	2.45
TRUE	High	NLVDSYVAIINK		1	1	1	P50570	0	1348.75	High	High	2.76
TRUE	High	NLVDNVAK		1	2	1	Q9BZE4	0	872.484	High	High	2.24
TRUE	High	NLVCTDLFTR	1xCarbamidomethyl [C4]	1	1	2	P26196	0	1238.62	High	High	2.51
TRUE	High	NITYLPAGQSVLLQLPQ		1	1	1	P35232	0	1855.03	High	High	2.17
TRUE	High	NITRPFEDQTSLEFFSK		1	2	2	Q9H7B2	0	2059.01	High	High	3.43
TRUE	High	NISELFYYAQK		1	5	1	H7BXZ6	0	1375.69	High	High	1.91
TRUE	High	NNGVLFENQLLQIGVK		1	1	3	O95782	0	1785.99	High	High	3.68
TRUE	High	NNLAGAEELFAR		1	2	9	A0A087WVQ6	0	1304.66	High	High	3.33
TRUE	High	NPFTLGDSSNPGQTER		1	2	2	H7C0E5	0	1719.79	High	High	2.97
TRUE	High	NPFLAAVTTNR		1	3	4	P16435	0	1203.65	High	High	2.84
TRUE	High	NPFGNAGLLLGEAGK		1	2	6	P49748	0	1457.77	High	High	4.06
TRUE	High	NPFDTFFGQR		1	8	3	P25685	0	1228.57	High	High	2.66
TRUE	High	NPEVPVNFAEFSK		1	4	2	O15347	0	1477.73	High	High	3.38
TRUE	High	NPEVEFCGYTTTHPSESK	1xCarbamidomethyl [C7]	1	2	2	P0DPB6	0	2082.91	High	High	4.05
TRUE	High	NPEQVDLYQFMAK	1xOxidation [M11]	1	1	4	P56192	0	1598.75	High	High	3.22
TRUE	High	NPEQVDLYQFMAK		1	1	2	P56192	0	1582.76	High	High	3.46
TRUE	High	NPEQEPIPIVLR		1	2	2	Q07960	0	1404.78	High	High	3.36
TRUE	High	NPEPELLVR		1	3	18	Q14697	0	1066.59	High	High	2.81
TRUE	High	NPENWAYYK		1	2	6	Q9BXJ9	0	1184.54	High	High	2.42
TRUE	High	NPELQNLLLDDFFK		1	1	3	P52209	0	1705.88	High	High	3.94
TRUE	High	NPELPNAAQAQK		1	1	8	O60264	0	1280.66	High	High	3.18
TRUE	High	NPEHFVVCNR	1xCarbamidomethyl [C8]	1	1	2	Q2TAY7	0	1271.59	High	High	2.59
TRUE	High	NPEDLSAETMAK		1	1	4	Q9Y570	0	1305.6	High	High	3.23
TRUE	High	NPGFEIIHGLLDR		1	1	1	Q9NSD9	0	1480.79	High	High	2.35
TRUE	High	NPDSQYGELIEK		1	2	13	P30085	0	1392.66	High	High	3.27
TRUE	High	NPGNQAAYEHFETMK		1	1	1	P18206	0	1736.77	High	High	2.79
TRUE	High	NPLGPPGLSGSLDRRSQEAR		1	1	2	Q8N2Y8	2	2107.1	High	High	2.47
TRUE	High	NPSDSAVHSPFTK		1	2	9	F8W726	0	1386.66	High	High	2.96
TRUE	High	NPSAAFFCVAR	1xCarbamidomethyl [C8]	1	3	6	O75223	0	1239.59	High	High	3.06
TRUE	High	NPPIDDLIK		2	2	4	O00629; O00505	0	1024.57	High	High	2.51
TRUE	High	NPPGFAFVEFEDPRDAEDAVR		1	3	6	Q16629	1	2378.1	High	High	3.83
TRUE	High	NPPGFAFVEFEDPRDAADAVR		1	2	2	P84103	1	2320.1	High	High	3.24
TRUE	High	NPPGFAFVEFEDPR		2	5	9	Q16629; P84103	0	1621.76	High	High	3.21
TRUE	High	NPPDVDGVIGEIR		1	1	1	O60487	0	1380.71	High	High	2.31
TRUE	High	NPNTSEPQHLLVMK		1	1	2	P05023	0	1607.82	High	High	3.01
TRUE	High	NPNGPYPYTLK		1	3	8	P14866	0	1263.64	High	High	3.35
TRUE	High	NPNAMLVNLEEPLASTYQDILYQAK	1xOxidation [M5]	1	2	2	P46940	0	2851.42	High	High	2.72
TRUE	High	NPLVAVYYTNR		1	1	1	Q9UNE7	0	1309.69	High	High	2.66
TRUE	High	NPLPPSVGVVDKK		1	1	7	Q8NC51	1	1349.78	High	High	3.01
TRUE	High	NPLPPSVGVVDK		1	1	7	Q8NC51	0	1221.68	High	High	2.91
TRUE	High	NPIMSQCFDR	1xCarbamidomethyl [C7]	1	2	2	O00159	0	1267.56	High	High	2.61
TRUE	High	NPLIINSIIDK		1	4	1	A0A0C4DGB1	0	1239.73	High	High	2.94
TRUE	High	NPGYPQSEGLLGECMIR	1xCarbamidomethyl [C14]; 1xOxidation [M15]	1	3	1	Q99961	0	1936.89	High	High	2.44
TRUE	High	NNGYAISTPTSEQYR		1	3	2	F5H5P2	0	1700.79	High	High	2.52
TRUE	High	NPDIFTEVANCCIR	2xCarbamidomethyl [C11; C12]	1	1	1	Q7Z6Z7	0	1708.78	High	High	3.48
TRUE	High	NPDEVSYAGDNFVR		1	1	2	O95391	0	1582.71	High	High	2.58
TRUE	High	NNTALQSVSLR		1	7	1	V9GYM8	0	1202.65	High	High	2.85
TRUE	High	NNSNDIVNAIMELTM	2xOxidation [M11; M15]	1	4	3	H0YHX9	0	1710.77	High	High	2.29
TRUE	High	NNSNDIVNAIMELTM	1xOxidation [M15]	1	4	2	H0YHX9	0	1694.77	High	High	2.34
TRUE	High	NNSGEEFDCAFR	1xCarbamidomethyl [C9]	1	1	12	Q08J23	0	1445.58	High	High	3.86
TRUE	High	NNSELLNNLGNFINR		1	1	5	P56192	0	1731.88	High	High	4.63
TRUE	High	NNRPSEGPLQTR		1	2	22	A0A087WVQ6	0	1368.7	High	High	4.33
TRUE	High	NNQFQALLQYADPVSAQHAK		1	6	9	P26599	0	2243.12	High	High	5.64
TRUE	High	NNPATPSTAMGSSVPYSTAK		1	4	1	P35658	0	1980.93	High	High	2.74
TRUE	High	NNLSFIETSALDSTNVEEAFK		1	2	1	Q15907	0	2329.12	High	High	4.71
TRUE	High	NNIPYFETSAK		1	4	13	P51149	0	1283.63	High	High	3.03
TRUE	High	NNLNPTWK		1	12	3	B0QZ18	0	986.505	High	High	2.58
TRUE	High	NNIIQTWR		1	1	11	P41250	0	1044.56	High	High	2.51
TRUE	High	NNIAYGLQSCEDDK	1xCarbamidomethyl [C10]	1	4	2	Q03519	0	1626.71	High	High	2.21
TRUE	High	NNLASCYLK	1xCarbamidomethyl [C6]	2	11	2	G3V3H3; Q9H0B6	0	1082.53	High	High	2.22
TRUE	High	NNIAMALEVTYR		1	2	2	P24539	0	1394.71	High	High	3.13
TRUE	High	NNTQVLINCR	1xCarbamidomethyl [C9]	1	2	16	P62316	0	1231.62	High	High	2.86
TRUE	High	NPDGGFATYETK		1	2	1	A0A0G2JQD0	0	1299.59	High	High	1.95
TRUE	High	NNTVGLIQLNRPK		1	1	21	P30084	0	1466.84	High	High	4.27
TRUE	High	NNVNVASLTQSEIR		1	1	5	Q6P2Q9	0	1544.8	High	High	4.5
TRUE	High	NPDEEDNTFYQR		1	2	1	Q9BS40	0	1527.63	High	High	2.24
TRUE	High	NPDDITQEEYGEFYK		1	1	18	P08238	0	1847.8	High	High	4.65
TRUE	High	NPDDITNEEYGEFYK		1	1	13	P07900	0	1833.78	High	High	4.59
TRUE	High	NPCTEQILK	1xCarbamidomethyl [C3]	1	1	1	Q9HAV4	0	1102.56	High	High	1.95
TRUE	High	NPAYEVDVQAR		1	1	5	Q9NPG4	0	1261.62	High	High	2.6
TRUE	High	NPAVWLNTSQPLCK	1xCarbamidomethyl [C13]	1	1	3	Q9UBB5	0	1627.83	High	High	2.85
TRUE	High	NPAVLSAASFDGR		1	4	4	D6REX3	0	1304.66	High	High	3.76
TRUE	High	NPAPPIDAVEQILPTLVR		1	1	4	P52292	0	1943.1	High	High	3.79
TRUE	High	NPAMMQEMMR		2	4	2	Q9UMX0; Q9NRR5	0	1238.51	High	High	3.17
TRUE	High	NPALYASNVR		1	2	1	Q8NF37	0	1104.58	High	High	2.34
TRUE	High	NNYENYIDIVK		1	1	3	Q5SY16	0	1384.67	High	High	2.88
TRUE	High	NNWTGEFSAR		1	2	2	F8W733	0	1181.53	High	High	2.25
TRUE	High	NNWEVSALSR		1	1	9	P78527	0	1175.58	High	High	3
TRUE	High	NNVVITVTQR		1	1	2	Q6YHK3	0	1143.65	High	High	1.96
TRUE	High	NNVVINYK		1	2	4	Q6P2Q9	0	963.526	High	High	2.15
TRUE	High	NNVLIVCVPNPPIDEK	1xCarbamidomethyl [C7]	1	1	1	Q9UKX7	0	1820.96	High	High	2.51
TRUE	High	NISAISYINQR		1	2	5	Q92541	0	1278.68	High	High	2.66
TRUE	High	NLQYYDISAK		1	5	22	B5MDF5	0	1214.61	High	High	2.86
TRUE	High	NIQVSHQEFSK		1	1	6	Q8WUM4	0	1316.66	High	High	2.85
TRUE	High	NLENDVNSLK		1	2	2	O75116	0	1145.58	High	High	2.08
TRUE	High	NIEMTQEDVR		1	2	5	O75643	0	1234.57	High	High	2.46
TRUE	High	NLELLSVAR		1	1	1	Q9H0U6	0	1014.59	High	High	2.31
TRUE	High	NIELICQENEGENDPVLQR	1xCarbamidomethyl [C6]	1	1	6	Q15691	0	2270.07	High	High	5.01
TRUE	High	NIEIDSPYEISR		1	2	7	P04843	0	1435.71	High	High	3.2
TRUE	High	NIELAVMR		1	2	5	O14818	0	945.519	High	High	2.13
TRUE	High	NIEEVYVGGK		1	4	3	Q9Y2T3	0	1107.57	High	High	2.49
TRUE	High	NIEELQQQNQR		1	1	2	P12270	0	1399.69	High	High	2.88
TRUE	High	NLEELEEK		1	1	3	Q9UN86	0	1003.49	High	High	2.04
TRUE	High	NIEEHASSDVER		1	2	1	H0YNE9	0	1385.63	High	High	1.95
TRUE	High	NIEEHASADVEK		1	1	1	P61006	0	1341.63	High	High	3.89
TRUE	High	NLEEAAAAEQGGGCDQVDSSPVPR	1xCarbamidomethyl [C14]	1	1	1	Q9Y2U8	0	2457.09	High	High	3.49
TRUE	High	NIEDVIAQGIGK		1	2	13	P05387	0	1256.68	High	High	3.33
TRUE	High	NLEAVETLGSTSTICSDK	1xCarbamidomethyl [C15]	1	10	6	P05023	0	1924.92	High	High	4.98
TRUE	High	NLEALALDLMEPEQAVDLTLPK		1	2	1	P12956	0	2423.27	High	High	3.06
TRUE	High	NLENGALQPSDLDR		1	5	4	Q9Y6E0	0	1541.76	High	High	3.28
TRUE	High	NLDSTTVAVHGEEIYCK	1xCarbamidomethyl [C16]	1	3	12	P21291	0	1935.91	High	High	4.54
TRUE	High	NLEPEWAAAASEVK		1	1	14	Q15084	0	1514.75	High	High	3.44
TRUE	High	NLETFCEETR	1xCarbamidomethyl [C6]	1	1	8	Q9P2J5	0	1298.57	High	High	2.67
TRUE	High	NLGSINTELQDVQR		1	2	10	O75396	0	1586.81	High	High	4.14
TRUE	High	NLGQNLWGPHR		1	1	3	Q9P258	0	1291.67	High	High	3.11
TRUE	High	NLGMTDAFELGK	1xOxidation [M4]	1	4	4	P35237	0	1311.62	High	High	2.57
TRUE	High	NLGMTDAFELGK		1	4	5	P35237	0	1295.63	High	High	3.1
TRUE	High	NLGLYVK		1	3	13	Q14697	0	806.477	High	High	2.02
TRUE	High	NLGIPIITVLGDSK		1	1	1	Q14008	0	1439.85	High	High	2.37
TRUE	High	NLGIPLGQDAEEK		1	3	5	Q6NUK1	0	1383.71	High	High	3.17
TRUE	High	NIGLGFK		1	2	24	P62280	0	748.435	High	High	2.28
TRUE	High	NLGLEELGIELDPR		1	2	4	P09622	0	1567.83	High	High	3.85
TRUE	High	NIFPSNLVSAAFR		1	3	4	Q15758	0	1435.77	High	High	3.4
TRUE	High	NLFNVVDCK	1xCarbamidomethyl [C8]	1	1	5	P55884	0	1108.55	High	High	2.29
TRUE	High	NLFEDQNTLTSICEK	1xCarbamidomethyl [C13]	1	1	7	P55060	0	1811.85	High	High	4.28
TRUE	High	NIFAILQSVK		1	3	1	Q6P1J9	0	1132.67	High	High	2.53
TRUE	High	NLEVSSCVGSGGSSEAR	1xCarbamidomethyl [C7]	1	1	4	Q9C0C2	0	1695.76	High	High	2.92
TRUE	High	NLETPLCK	1xCarbamidomethyl [C7]	1	6	9	P54819	0	974.498	High	High	2.16
TRUE	High	NLEQLGGTVTNPGGSGTSSR		1	2	2	Q15833	0	1931.94	High	High	3.7
TRUE	High	NIHESCMSQIGWNR	1xCarbamidomethyl [C6]	1	2	4	P11413	0	1731.77	High	High	3.36
TRUE	High	NLDSLEEDLDFLR		1	1	1	P61758	0	1578.76	High	High	2.99
TRUE	High	NLDPFLLFDEFK		1	1	1	O00625	0	1497.76	High	High	2.76
TRUE	High	NLCSDDTPMVR	1xCarbamidomethyl [C3]	1	2	10	P30153	0	1307.57	High	High	3.06
TRUE	High	NICQQVNIK	1xCarbamidomethyl [C3]	1	1	7	Q14152	0	1116.58	High	High	2.72
TRUE	High	NICFTVWDVGGQDR	1xCarbamidomethyl [C3]	1	3	1	P18085	0	1666.76	High	High	3.7
TRUE	High	NLATTVTEEILEK		1	2	6	O43390	0	1460.78	High	High	3.74
TRUE	High	NLASVDDGTQFK		1	4	1	Q68EA5	0	1294.63	High	High	2.32
TRUE	High	NIAPNISR		1	3	2	Q9BXP5	0	884.495	High	High	2.13
TRUE	High	NLANTVTEEILEK		1	2	9	O60506	0	1473.78	High	High	4.03
TRUE	High	NLAMGVNLTSMSK	1xOxidation [M]	1	1	10	P12004	0	1381.68	High	High	3.36
TRUE	High	NLAMGVNLTSMSK		1	1	8	P12004	0	1365.69	High	High	3.62
TRUE	High	NIAFFSTNCVEGTAR	1xCarbamidomethyl [C9]	1	1	5	P05023	0	1686.79	High	High	3.8
TRUE	High	NLAEDGETVAR		1	2	1	A6NED2	0	1174.57	High	High	1.96
TRUE	High	NLADCLR	1xCarbamidomethyl [C5]	1	1	11	P49721	0	861.425	High	High	2.22
TRUE	High	NLAAEKTYNNLDVSVTK		1	2	1	H0YIC9	1	1879.98	High	High	2.46
TRUE	High	NKYEDEINKR		1	10	12	P05787	2	1308.65	High	High	3.59
TRUE	High	NKYEDEINK		1	11	2	P05787	1	1152.55	High	High	2.28
TRUE	High	NLDAQYEMAR		1	1	3	Q7L4I2	0	1210.55	High	High	2.34
TRUE	High	NIDQCSEIVK	1xCarbamidomethyl [C5]	1	3	2	Q92878	0	1205.58	High	High	2.16
TRUE	High	NLDCPELISEFMK	1xCarbamidomethyl [C4]; 1xOxidation [M12]	1	2	4	P45973	0	1611.74	High	High	2.8
TRUE	High	NLDDGIDDER		1	7	1	A0A087WTT1	0	1161.5	High	High	2.24
TRUE	High	NIDNPALADIYTEHAHQVVVAK		1	2	1	O75083	0	2418.24	High	High	2.77
TRUE	High	NLDITGVK		1	8	2	Q9NWH9	0	859.488	High	High	1.98
TRUE	High	NIDINDVTPNCR	1xCarbamidomethyl [C11]	1	5	8	P62195	0	1430.67	High	High	3.16
TRUE	High	NLDIERPTYTNLNR		3	12	60	F5H5D3; Q71U36; P68366	0	1718.88	High	High	4.63
TRUE	High	NLDLEPCTGFQR	1xCarbamidomethyl [C7]	1	15	1	A0A494C0W0	0	1449.68	High	High	2.43
TRUE	High	NLDLAVLELMQSSVDNTK	1xOxidation [M10]	1	1	2	P78527	0	2006.01	High	High	4.43
TRUE	High	NLDLAVLELMQSSVDNTK		1	1	3	P78527	0	1990.02	High	High	5.51
TRUE	High	NLDLAAPTAEEAQR		1	3	1	K7EQF2	0	1498.75	High	High	3.45
TRUE	High	NLDFQDVLDK		1	1	5	Q9Y3I0	0	1206.6	High	High	3.01
TRUE	High	NLDFGIDMDSR		1	2	1	Q8NE71	0	1282.57	High	High	2.58
TRUE	High	NLDENGLDLLSK		1	2	5	P06493	0	1330.68	High	High	3.03
TRUE	High	NIDEHANEDVER		1	1	10	P61026	0	1440.63	High	High	3.3
TRUE	High	NLDDTIDDEK		1	5	2	Q13310	0	1177.52	High	High	2.69
TRUE	High	NIDDGTSDRPYSHALVAGIDR		1	2	35	P61353	0	2272.1	High	High	5.57
TRUE	High	NLDDGIDDERLR		1	7	2	A0A087WTT1	1	1430.69	High	High	2.78
TRUE	High	NIDCYSTDFCVR	2xCarbamidomethyl [C4; C10]	1	1	4	Q96N66	0	1549.64	High	High	3.19
TRUE	High	NIHLNLDR		1	2	2	Q9Y5S9	0	994.543	High	High	2.06
TRUE	High	NIHPWVK		1	1	1	P31327	0	893.499	High	High	2.07
TRUE	High	NLHQSGFSLSGAQIDDNIPR		1	2	3	Q16555	0	2169.07	High	High	4.99
TRUE	High	NLPLPPPPPPR		2	2	50	P61978; Q5T6W2	0	1194.7	High	High	3.81
TRUE	High	NLPGLVQEGEPFSEEATLFTK		1	2	2	Q7KZF4	0	2306.16	High	High	4.58
TRUE	High	NIPGITLLNVSK		1	2	12	P36578	0	1268.76	High	High	3.51
TRUE	High	NLPFSVENK		1	2	1	P15954	0	1047.55	High	High	2.04
TRUE	High	NLPEEYELK		1	3	2	P52701	0	1134.57	High	High	2.23
TRUE	High	NIPEDNADMAR		1	2	8	P31939	0	1245.55	High	High	2.79
TRUE	High	NINSINFDNPVYQK		1	2	1	J3KMZ9	0	1665.82	High	High	2.68
TRUE	High	NLNNSNLFSPVNR		1	3	1	P52948	0	1488.76	High	High	3.3
TRUE	High	NINLIVQK		2	7	3	P63010; Q10567	0	941.578	High	High	2.07
TRUE	High	NLNHVSYGR		1	2	2	P00367	0	1059.53	High	High	2.22
TRUE	High	NLNGTLHELLR		1	1	1	P54886	0	1279.71	High	High	2.35
TRUE	High	NINCSIEESFQR	1xCarbamidomethyl [C4]	1	1	3	P35914	0	1496.68	High	High	2.9
TRUE	High	NIMTQNVER		1	2	3	Q9BV40	0	1104.55	High	High	2.71
TRUE	High	NLMALAR		1	2	3	Q99536	0	788.445	High	High	2
TRUE	High	NLIYDNADNK		1	1	2	Q9Y446	0	1179.56	High	High	2.36
TRUE	High	NIPMTLELLQSTR	1xOxidation [M4]	1	4	4	A0A1W2PPZ5	0	1531.81	High	High	2.83
TRUE	High	NILVFGEDGSGK		1	2	2	O43237	0	1235.63	High	High	2.49
TRUE	High	NLPPSGAVPVTGIPPHVVK		1	1	11	Q13283	0	1879.08	High	High	3.89
TRUE	High	NIPQSTEILK		1	1	1	O95456	0	1142.64	High	High	1.91
TRUE	High	NLQQEFWCK	1xCarbamidomethyl [C8]	1	3	3	Q12769	0	1252.58	High	High	2.31
TRUE	High	NLQNLLILTAIK		1	4	6	A0A087WVQ6	0	1353.85	High	High	3.38
TRUE	High	NLQLLMDR		1	4	2	B3KS98	0	1002.54	High	High	2.53
TRUE	High	NLQLFMENK		1	3	3	P11387	0	1136.58	High	High	2.47
TRUE	High	NLQEVLGEEK		1	2	9	P54577	0	1158.6	High	High	3.01
TRUE	High	NLQEQTVQLQSELSR		1	1	2	P12270	0	1772.91	High	High	3.73
TRUE	High	NLQEIQQAGER		1	5	3	H3BVG0	0	1285.65	High	High	2.99
TRUE	High	NLQEGQVTDPR		1	1	1	Q92600	0	1256.62	High	High	1.91
TRUE	High	NLQEGNEVDSQSSIR		1	2	3	O75152	0	1675.79	High	High	3.16
TRUE	High	NLQEAEEWYK		1	6	8	P08670	0	1309.61	High	High	2.86
TRUE	High	NIQDTSDLDAIAK		1	2	5	Q9NZB2	0	1403.7	High	High	2.85
TRUE	High	NLQDAMQVCR	1xCarbamidomethyl [C9]	1	2	11	B4DUR8	0	1234.57	High	High	3.02
TRUE	High	NLQCLVIDEADR	1xCarbamidomethyl [C4]	1	2	2	Q9NVP1	0	1445.71	High	High	3.39
TRUE	High	NLPYVYIPSK		1	4	1	D6RCB9	0	1193.66	High	High	1.94
TRUE	High	NLPYTSTEEDLEK		1	1	2	Q9Y4C8	0	1538.72	High	High	2.51
TRUE	High	NIPPYFVALVPQEEELDDQK		1	2	5	P12956	0	2344.17	High	High	3.4
TRUE	High	NLLTVTSSDEMMK	1xOxidation [M12]	1	1	2	P78527	0	1484.7	High	High	2.5
TRUE	High	NLLTVTSSDEMMK		1	1	3	P78527	0	1468.7	High	High	3.81
TRUE	High	NIITNLSK		1	1	10	P11387	0	902.531	High	High	2.16
TRUE	High	NLLHSLQSSGIGSK		1	1	1	Q92616	0	1440.78	High	High	2.77
TRUE	High	NLLHQDAVDLFR		1	3	2	P57105	0	1440.76	High	High	2.64
TRUE	High	NIIHGSDSVK		1	3	13	O60361	0	1069.56	High	High	2.82
TRUE	High	NIIHGSDSVESAEK		1	1	30	P15531	0	1485.72	High	High	4.14
TRUE	High	NIIGYFEQK		1	1	4	Q9BS26	0	1111.58	High	High	2.35
TRUE	High	NILFVITKPDVYK		1	9	3	H0YHX9	0	1549.9	High	High	2.88
TRUE	High	NLIEWLNK		1	1	5	Q96DG6	0	1029.57	High	High	2.27
TRUE	High	NILETLLQMK	1xOxidation [M9]	1	1	1	P82673	0	1218.68	High	High	1.92
TRUE	High	NLLESYHVPELIK		1	1	1	P42704	0	1554.85	High	High	2.49
TRUE	High	NILEESLCELVAK	1xCarbamidomethyl [C8]	1	1	4	P78527	0	1517.79	High	High	3.75
TRUE	High	NILDSKPTANK		1	3	5	Q9ULV4	0	1200.66	High	High	2.79
TRUE	High	NILDFPQHVSPSK		1	2	3	P52888	0	1481.77	High	High	2.85
TRUE	High	NLIDEDGNNQWPEGLK		1	4	2	O00410	0	1841.87	High	High	3.22
TRUE	High	NLIDAGVDALR		1	2	9	H0Y4R1	0	1156.63	High	High	3.23
TRUE	High	NIHSSDWPK		1	3	2	Q9Y224	0	1083.52	High	High	2.14
TRUE	High	NLLHVTDTGVGMTR		1	3	24	P14625	0	1513.78	High	High	4.74
TRUE	High	NLLHVTDTGVGMTR	1xOxidation [M12]	1	3	1	P14625	0	1529.77	High	High	2.66
TRUE	High	NLILAGVK		1	7	2	Q9UBE0	0	827.535	High	High	2.4
TRUE	High	NIILEEGK		1	7	2	P23528	0	915.515	High	High	2.01
TRUE	High	NLLTGETEADPEMIK		1	2	1	K7EQQ1	0	1660.81	High	High	2.31
TRUE	High	NILTEIYR		1	1	1	Q15907	0	1021.57	High	High	1.92
TRUE	High	NLLSVAYK		7	22	66	P63104; P31947; P31946; Q04917; P61981; P27348; P62258	0	907.525	High	High	2.81
TRUE	High	NILSSADYVER		1	1	1	Q12846	0	1266.63	High	High	2.49
TRUE	High	NLLSLGHNNIVR		1	1	2	Q05048	0	1349.76	High	High	3.49
TRUE	High	NLLQVDLTK		2	4	2	A0A0A0MS54; P17612	0	1043.61	High	High	2.14
TRUE	High	NLLQELK		1	2	1	Q9NTJ3	0	857.509	High	High	2.03
TRUE	High	NPSGINDDYGQLK		1	2	4	O60934	0	1420.67	High	High	2.06
TRUE	High	NLIPFDQMTIEDLNEAFPETK	1xOxidation [M8]	1	1	1	O75947	0	2481.19	High	High	2.31
TRUE	High	NIINEEDADTMR		1	3	4	Q96T23	0	1420.64	High	High	2.67
TRUE	High	NLILVVR		1	2	1	A0A087WVQ6	0	826.551	High	High	1.9
TRUE	High	NILLTNEQLESAR		1	5	5	Q9H9B4	0	1500.8	High	High	3.48
TRUE	High	NLLLSGAQLEASR		1	3	1	A0A1P0AYU5	0	1371.76	High	High	3.17
TRUE	High	NLLLLANSTEEQQK		1	3	1	O75116	0	1600.85	High	High	3.68
TRUE	High	NIILGGVK		1	6	31	P22314	0	813.519	High	High	2.39
TRUE	High	NLLIFENLIDLK		1	1	1	P78527	0	1444.84	High	High	2.25
TRUE	High	NLIPFDQMTIEDLNEAFPETK		1	1	1	O75947	0	2465.19	High	High	3.15
TRUE	High	NKPGPYSSVPPPSAPPPK		1	3	11	A0A0A0MRM9	0	1816.96	High	High	3.99
TRUE	High	NPSGSYVSCTPR	1xCarbamidomethyl [C9]	1	1	2	Q13444	0	1324.6	High	High	2.34
TRUE	High	NPSTSLGPTLEPEEVVNR		1	2	5	Q8NBQ5	0	1938.98	High	High	4.33
TRUE	High	NVLLLGEDGAGK		1	1	1	Q9Y6G9	0	1185.65	High	High	2.03
TRUE	High	NVLLDPQLVPGGGASEMAVAHALTEK		1	2	3	B4DUR8	0	2617.37	High	High	4.29
TRUE	High	NVIGLQMGTNR	1xOxidation [M7]	1	2	5	P37802	0	1218.63	High	High	2.45
TRUE	High	NVIGLQMGTNR		1	2	12	P37802	0	1202.63	High	High	3.29
TRUE	High	NVLGHMQQGGAPSPFDR		1	3	3	Q01813	0	1810.87	High	High	4.05
TRUE	High	NVIFEISPTEEVGDFEVK		1	2	4	P46940	0	2052.02	High	High	4.75
TRUE	High	NVLDSEDEIEELSK		1	1	1	Q9BWS9	0	1619.76	High	High	3.13
TRUE	High	NVIDGDLCEQFNSMEPNK	1xCarbamidomethyl [C8]; 1xOxidation [M14]	1	1	4	Q15393	0	2125.92	High	High	2.99
TRUE	High	NVIDGDLCEQFNSMEPNK	1xCarbamidomethyl [C8]	1	1	1	Q15393	0	2109.92	High	High	3.49
TRUE	High	NVLCGNIPPDLFAR	1xCarbamidomethyl [C4]	1	3	1	A0A1W2PPZ5	0	1585.82	High	High	2.91
TRUE	High	NVIAALNSR		1	2	3	Q8N766	0	957.548	High	High	2.04
TRUE	High	NVHGINFVSPVR		1	2	4	P53634	0	1338.73	High	High	2.91
TRUE	High	NVGQFSGFPFEK		1	6	7	H0Y993	0	1356.66	High	High	3.02
TRUE	High	NVGIFLK		1	1	1	Q9Y5B9	0	790.482	High	High	1.92
TRUE	High	NVGLDIEAEVPAVK		1	2	2	P50990	0	1453.79	High	High	3.67
TRUE	High	NVIISSAAERPLEIR		1	2	1	P78346	0	1667.94	High	High	2.47
TRUE	High	NVGFESDTGGAFK		1	2	4	Q9UKX7	0	1328.61	High	High	2.93
TRUE	High	NVLITDFFGSVR		1	3	1	Q92643	0	1367.73	High	High	1.98
TRUE	High	NVIIWGNHSSTQYPDVNHAK		2	4	10	B9A041; P40925	0	2280.12	High	High	4.28
TRUE	High	NVPNLHVMK		1	8	2	P46783	0	1051.57	High	High	2.5
TRUE	High	NVPHEDICEDSDIDGDYR	1xCarbamidomethyl [C8]	1	1	2	O00629	0	2148.88	High	High	2.64
TRUE	High	NVPGLAILLSK		1	1	1	Q9BUL9	0	1124.7	High	High	2.19
TRUE	High	NVNQEVVDFEK		1	2	3	Q9BUP3	0	1320.64	High	High	2.84
TRUE	High	NVNNEVHFFENNNFNTIANK		1	2	1	Q9BY44	0	2379.11	High	High	2.74
TRUE	High	NVNIFK		1	3	15	P00338	0	734.42	High	High	2.23
TRUE	High	NVMSAFGLTDDQVSGPPSAPAEDR	1xOxidation [M3]	1	1	1	Q92734	0	2477.12	High	High	4.37
TRUE	High	NVMILTNPVAAK		1	2	2	Q9UGI8	0	1270.72	High	High	3.23
TRUE	High	NVMLLPVGSADDGAHSQNEK		1	1	5	Q96KP4	0	2081.99	High	High	4.44
TRUE	High	NVLVSEDNVAK		1	1	4	P41240	0	1187.63	High	High	2.51
TRUE	High	NVIVNGLVLASDGQK		1	3	5	P41252	0	1526.85	High	High	3.39
TRUE	High	NVIVLQTVLQEVR		1	2	1	Q9Y2L1	0	1510.9	High	High	3.26
TRUE	High	NVISSSSFK		1	5	3	Q13098	0	968.505	High	High	2.21
TRUE	High	NVLSLTNK		1	1	7	P05556	0	888.515	High	High	2.24
TRUE	High	NVLSDSRPAMAPGSSHLGAPASTTTAADATPSGSLAR	1xOxidation [M10]	1	1	2	Q9BR76	0	3538.72	High	High	3.83
TRUE	High	NVLIVEDIIDTGK		1	1	3	P00492	0	1428.79	High	High	3.46
TRUE	High	NVPNLHVMK	1xOxidation [M8]	1	8	2	P46783	0	1067.57	High	High	2.41
TRUE	High	NVFSSSGTSFSGR		1	1	1	P49790	0	1332.62	High	High	2.87
TRUE	High	NVFIIGATNRPDIIDPAILRPGR		1	1	1	P55072	0	2518.43	High	High	2.63
TRUE	High	NVCEQGTSTVDQNFGK	1xCarbamidomethyl [C3]	1	2	3	Q12888	0	1783.79	High	High	2.26
TRUE	High	NVAYDTLPIVVHGNGPTK		1	2	2	O60568	0	1895	High	High	3.73
TRUE	High	NVAVDELSR		1	4	4	Q5TD07	0	1002.52	High	High	2.43
TRUE	High	NVASVCLQIGYPTVASVPHSIINGYK	1xCarbamidomethyl [C6]	1	6	1	P05388	0	2787.45	High	High	3.22
TRUE	High	NVASGGGGVGDGVQEPTTGNWR		1	1	2	O00429	0	2114.98	High	High	3.07
TRUE	High	NVALLSQLYHSPAR		1	1	7	Q15717	0	1568.85	High	High	3.95
TRUE	High	NVAADIAVQLCESVANK	1xCarbamidomethyl [C11]	1	1	1	P08240	0	1801.91	High	High	3.06
TRUE	High	NTYQGFNGMDR		1	3	3	Q5BKZ1	0	1302.55	High	High	2.44
TRUE	High	NTWDCGLQILK	1xCarbamidomethyl [C5]	1	2	1	P53007	0	1347.67	High	High	2.3
TRUE	High	NTVSQSISGDPEIDK		1	2	4	Q9BY44	0	1589.77	High	High	3.23
TRUE	High	NTVLATWQPYTTSK		1	4	3	Q9BY44	0	1609.82	High	High	3.33
TRUE	High	NTVEITELPVR		1	2	1	Q02880	0	1270.7	High	High	3.16
TRUE	High	NTVELLVEDK		1	2	13	O75369	0	1159.62	High	High	3
TRUE	High	NTVANSPQTLLAGMNK		1	1	5	P61221	0	1658.85	High	High	4.38
TRUE	High	NTTQNTGYSSGTQNANYPVR		1	1	5	Q12965	0	2172.99	High	High	4.03
TRUE	High	NVCTEAGMFAIR	1xCarbamidomethyl [C3]	1	2	1	A0A087X2I1	0	1368.64	High	High	2.96
TRUE	High	NVFLLGFIPAK		1	1	3	Q92900	0	1218.72	High	High	2.45
TRUE	High	NVDEAINFINER		1	9	1	P51648	0	1433.7	High	High	3.65
TRUE	High	NVDGVNYASITR		1	1	2	Q9UBR2	0	1308.65	High	High	3.08
TRUE	High	NVFDEAILAALEPPEPK		1	1	4	P60953	0	1852.97	High	High	5.11
TRUE	High	NVESIAEQMENPDLK		1	3	1	B0QZ35	0	1716.81	High	High	2.37
TRUE	High	NVESGEEELASK		1	1	2	Q96HS1	0	1291.6	High	High	2.76
TRUE	High	NVESFASMLR		2	4	1	H7C5V3; H0YC42	0	1153.57	High	High	2.06
TRUE	High	NVEQDELQQVIR		1	4	1	E9PHV5	0	1470.75	High	High	2.75
TRUE	High	NVELVEGEEGR		1	2	3	E9PB90	0	1230.6	High	High	2.48
TRUE	High	NVELTEVGPR		1	4	2	H0Y714	0	1113.59	High	High	2.6
TRUE	High	NVEGQDMLYQSLK		2	3	9	P63010; Q10567	0	1524.74	High	High	3.35
TRUE	High	NVEDLSGGELQR		1	2	13	P61221	0	1316.64	High	High	3.57
TRUE	High	NVEDDYIANLR		1	4	1	Q9NXW2	0	1321.64	High	High	2.68
TRUE	High	NVEAMNFADIER		1	1	3	P36957	0	1408.65	High	High	3.54
TRUE	High	NVDMLSELVQEYDEPILK	1xOxidation [M4]	1	4	1	Q99733	0	2151.05	High	High	3.48
TRUE	High	NVDLSTFYQNR		1	1	5	O94826	0	1356.65	High	High	3.44
TRUE	High	NVDLLSDMVQEHDEPILK	1xOxidation [M8]	1	14	9	H0YIV4	0	2111.03	High	High	4.49
TRUE	High	NVDLLSDMVQEHDEPILK		1	14	3	H0YIV4	0	2095.04	High	High	4.99
TRUE	High	NVDFNYATK		1	5	2	Q8WWM7	0	1071.51	High	High	2.24
TRUE	High	NTTGVTEEALK		1	3	5	Q13813	0	1162.6	High	High	2.78
TRUE	High	NVPNWHR		1	5	1	B5MDF5	0	922.464	High	High	1.91
TRUE	High	NVPVITGSK		1	6	5	P35232	0	914.531	High	High	2.01
TRUE	High	QADFEAHNILR		1	1	2	P49915	0	1313.66	High	High	2.86
TRUE	High	QACTPMFR	1xCarbamidomethyl [C3]	1	3	7	P34897	0	1010.45	High	High	2.49
TRUE	High	QAASGLVGQENAR		1	1	2	Q9Y265	0	1300.66	High	High	3.85
TRUE	High	QAAPCVLFFDELDSIAK	1xCarbamidomethyl [C5]	1	1	5	P55072	0	1923.95	High	High	4.76
TRUE	High	QAALQVAEGFISR		1	2	4	P40121	0	1389.75	High	High	3.93
TRUE	High	QAAASATQTIAAAQHAASTPK		1	1	3	Q9Y490	0	1995.03	High	High	4.98
TRUE	High	NYYEQWGK		1	2	12	P22626	0	1087.48	High	High	1.97
TRUE	High	NYVVTDHGSCVR	1xCarbamidomethyl [C10]	1	4	7	P00533	0	1406.65	High	High	3.05
TRUE	High	NYTDEAIETDDLTIK		1	2	6	O14818	0	1740.82	High	High	4.34
TRUE	High	NYQSQADIPIR		1	1	3	Q14966	0	1304.66	High	High	2.31
TRUE	High	NYPDPVSIIQK		1	3	3	P41252	0	1273.68	High	High	2.6
TRUE	High	NYMSNPSYNYEIVNR	1xOxidation [M3]	1	6	1	Q14204	0	1879.83	High	High	2.96
TRUE	High	NYMSNPSYNYEIVNR		1	6	5	Q14204	0	1863.83	High	High	3.79
TRUE	High	NYITMDELR		1	3	5	P12814	0	1154.55	High	High	2.55
TRUE	High	NYLSCDVEVR	1xCarbamidomethyl [C5]	1	1	7	P43304	0	1254.58	High	High	2.6
TRUE	High	QADFVQTPITGIFGGHIR		1	2	1	Q14694	0	1957.03	High	High	2.42
TRUE	High	NYLQSLPSK		1	7	1	E9PQW4	0	1049.56	High	High	2.04
TRUE	High	QADLYISEGLHPR		1	2	14	P40227	0	1498.76	High	High	3.84
TRUE	High	QADTVYFLPITPQFVTEVIK		1	2	4	P31327	0	2309.24	High	High	3.96
TRUE	High	QAGAEALSQAVAR		1	1	10	Q92616	0	1271.67	High	High	3.84
TRUE	High	QAFTDVATGSLGQGLGAACGMAYTGK	1xCarbamidomethyl [C19]; 1xOxidation [M21]	1	3	3	P29401	0	2548.18	High	High	5.55
TRUE	High	QAFAPFGPIK		1	13	4	A0A0J9YVP6	0	1075.59	High	High	2.25
TRUE	High	QAEVQMYVCNK	1xCarbamidomethyl [C9]	1	1	1	Q8NBJ5	0	1369.62	High	High	2.49
TRUE	High	QAEVLAEFER		1	1	4	O43172	0	1191.6	High	High	2.95
TRUE	High	QAEPELDLR		1	13	14	A0A0C4DGB5	0	1070.55	High	High	2.86
TRUE	High	QAEMLDDLMEK		1	5	3	P54819	0	1322.6	High	High	3.38
TRUE	High	QAEIMDMK		1	3	1	O43633	0	965.443	High	High	2.23
TRUE	High	QAEILQESR		1	3	1	O75347	0	1073.56	High	High	2.49
TRUE	High	QAELEEIYESSIR		1	1	2	P48960	0	1566.76	High	High	3.78
TRUE	High	QAELAQWQK		1	2	2	Q9Y2R0	0	1101.57	High	High	2.27
TRUE	High	QAEETYENIPGQSK		1	12	5	O00410	0	1593.74	High	High	2.97
TRUE	High	QAEESMVASMR		1	5	1	A0A0D9SF70	0	1238.55	High	High	2.48
TRUE	High	QADYVPSDQDLLR		1	19	2	Q5JWF2	0	1519.74	High	High	3.86
TRUE	High	QADVNLVNAK		1	3	9	O43175	0	1071.58	High	High	3.3
TRUE	High	QADNPHVALYQAR		1	11	7	Q9Y4L1	0	1482.74	High	High	2.61
TRUE	High	NVPQEESLEDSDVDADFK		1	1	1	O00505	0	2036.89	High	High	2.41
TRUE	High	NYIQGINLVQAK		1	2	9	B4DLN1	0	1360.76	High	High	2.6
TRUE	High	NYILDQTNVYGSAQR		1	4	3	Q9BUJ2	0	1741.85	High	High	3.85
TRUE	High	NVTELNEPLSNEER		1	1	17	P61981	0	1643.79	High	High	4.42
TRUE	High	NVTDVVNTCHDAGISK	1xCarbamidomethyl [C9]	1	1	14	Q9Y3I0	0	1729.82	High	High	3.85
TRUE	High	NVSSFPDDATSPLQENR		1	3	7	P52292	0	1876.87	High	High	4.02
TRUE	High	NVSIGIVGK		1	2	10	P25786	0	886.536	High	High	2.16
TRUE	High	NVSHNPLLLLTPQK		1	1	2	P47712	0	1573.91	High	High	2.78
TRUE	High	NVSGISFTENMGSSQQK		1	1	1	P49792	0	1813.84	High	High	2.68
TRUE	High	NVSCEVDMFK	1xCarbamidomethyl [C4]	1	2	4	Q8TCS8	0	1228.53	High	High	2.49
TRUE	High	NVRPDYLK		1	1	8	P04179	0	1004.55	High	High	2.6
TRUE	High	NVQLTENEIR		1	4	8	P62136	0	1215.63	High	High	2.9
TRUE	High	NVQLQENEIR		1	5	11	P36873	0	1242.64	High	High	2.51
TRUE	High	NVQGIIEILK		1	3	4	P42704	0	1126.68	High	High	2.3
TRUE	High	NVQAEEMVEFSSGLK	1xOxidation [M7]	1	5	14	P25705	0	1683.79	High	High	3.78
TRUE	High	NVQAEEMVEFSSGLK		1	5	10	P25705	0	1667.79	High	High	4.42
TRUE	High	NVPYVFVR		1	5	1	A0A3B3IUA2	0	993.552	High	High	1.92
TRUE	High	NVPYGNIQSR		1	1	4	Q10471	0	1147.59	High	High	2.08
TRUE	High	NVTLNPDPNEIK		1	1	4	Q13907	0	1353.7	High	High	2.6
TRUE	High	NYLLQCTR	1xCarbamidomethyl [C6]	1	1	8	Q96QK1	0	1067.53	High	High	2.35
TRUE	High	NVTLPAVFK		1	3	12	P36578	0	988.583	High	High	2.47
TRUE	High	NVVACESIGR	1xCarbamidomethyl [C5]	1	1	2	Q9H0U6	0	1104.55	High	High	2.13
TRUE	High	NYLHYSLYDQAEK		1	1	5	O43242	0	1643.77	High	High	2.85
TRUE	High	NYGSYSTQASAAAATAELLK		1	1	1	O14828	0	2016.99	High	High	3.41
TRUE	High	NYGILADATEQVGQHK		1	3	6	Q9BZZ5	0	1743.87	High	High	4
TRUE	High	NYFLEEDNYK		1	3	4	Q53GS9	0	1334.59	High	High	2.58
TRUE	High	NYELMESEK		1	3	2	O94905	0	1142.5	High	High	2.12
TRUE	High	NYDPALHPFEVPR		1	4	1	A0A087WT20	0	1554.77	High	High	2.42
TRUE	High	NYCNIQVTK	1xCarbamidomethyl [C3]	1	2	2	P48444	0	1139.55	High	High	2.03
TRUE	High	NYAAALETFTEGQK		1	1	1	Q9Y2Z0	0	1542.74	High	High	4.3
TRUE	High	NWYVDDPYQK		1	1	1	Q9NZE8	0	1327.6	High	High	1.98
TRUE	High	NVVVVDGVR		1	6	17	P55084	0	956.552	High	High	2.45
TRUE	High	NVVVFDK		1	1	6	Q9UMS4	0	820.456	High	High	2.12
TRUE	High	NVVTVDELR		1	1	3	Q9BXW7	0	1044.57	High	High	2.55
TRUE	High	NVVLPTETEVAPAK		1	2	2	E7EVA0	0	1467.81	High	High	2.39
TRUE	High	NVVHELR		1	1	1	Q14204	0	866.484	High	High	2.04
TRUE	High	NVVAECLGK	1xCarbamidomethyl [C6]	1	2	1	Q86VP6	0	989.508	High	High	2.15
TRUE	High	NVTVQPDDPISFMQLTAK	1xOxidation [M13]	1	1	1	P53618	0	2020.01	High	High	2.46
TRUE	High	NTSEQDQPMGGWEMIR	1xOxidation [M]	1	1	3	P20700	0	1894.81	High	High	2.66
TRUE	High	NTSEQDQPMGGWEMIR		1	1	4	P20700	0	1878.81	High	High	4.78
TRUE	High	NTPSISEEQIK		1	1	2	Q9H814	0	1245.63	High	High	2.5
TRUE	High	NREEEWDPEYTPK		1	2	6	Q9Y2W1	1	1692.75	High	High	3.01
TRUE	High	NQYVTLHDMILK		1	5	1	K9J957	0	1474.77	High	High	2.06
TRUE	High	NQYVPYPHAPGSQR		1	1	2	Q12965	0	1613.78	High	High	3.35
TRUE	High	NQYDNDVTVWSPQGR		1	2	5	P25786	0	1778.81	High	High	4.23
TRUE	High	NQWVNLNEPEEEK		1	7	3	F1T0I1	0	1628.76	High	High	2.38
TRUE	High	NQWIDNVEK		1	1	10	P18206	0	1145.56	High	High	2.47
TRUE	High	NQVLTLEEWQDK		1	1	2	P51580	0	1502.75	High	High	3.12
TRUE	High	NQVIAPLTEELVFR		1	3	1	Q9Y256	0	1628.9	High	High	1.96
TRUE	High	NQVEDLLATLEK		1	4	2	Q92542	0	1372.73	High	High	2.99
TRUE	High	NQVAMNPTNTVFDAK	1xOxidation [M5]	2	9	27	P11142; E9PK54	0	1665.79	High	High	4.09
TRUE	High	NQVAMNPTNTVFDAK		2	9	20	P11142; E9PK54	0	1649.8	High	High	4.35
TRUE	High	NQVALNPQNTVFDAK		1	2	25	A0A0G2JIW1	0	1658.85	High	High	4.52
TRUE	High	NQSPVLEPVGR		1	5	5	P51812	0	1195.64	High	High	2.32
TRUE	High	NQSFCPTVNLDK	1xCarbamidomethyl [C5]	1	3	11	E9PLL6	0	1422.67	High	High	3.28
TRUE	High	NQRAKLEAAIAEAEER		1	1	1	P08729	2	1798.94	High	High	2.36
TRUE	High	NREELGFRPEYSASQLK		1	1	6	P09874	1	2024.02	High	High	4.4
TRUE	High	NQQITHANNTVSNFK		1	3	5	Q92598	0	1715.85	High	High	3.45
TRUE	High	NREPVQLETLSIR		1	2	24	P62314	1	1554.86	High	High	5.17
TRUE	High	NRPPLPAGTNSK		2	3	13	P42167; P42166	0	1251.68	High	High	4.22
TRUE	High	NSEPEEVIPSR		1	1	15	P54577	0	1256.61	High	High	3.47
TRUE	High	NSEPAGLETPEAK		1	2	6	P07814	0	1342.65	High	High	3.65
TRUE	High	NSDVLQSPLDSAARDEL		1	1	1	Q8NBJ5	1	1829.89	High	High	3.22
TRUE	High	NSDVLQSPLDSAAR		1	1	6	Q8NBJ5	0	1472.73	High	High	3.76
TRUE	High	NSDSILEAIQK		1	2	2	E7EPT4	0	1217.64	High	High	3.09
TRUE	High	NSDEADLVPAK		1	3	2	J3KS05	0	1158.56	High	High	2.29
TRUE	High	NSCPLTPVVSK	1xCarbamidomethyl [C3]	1	1	2	Q6IN84	0	1201.62	High	High	1.92
TRUE	High	NSCIVCNMGHSNTEIDVTSLR	2xCarbamidomethyl [C3; C6]	1	1	1	O43865	0	2407.08	High	High	4.27
TRUE	High	NSALSAQLR		1	8	5	P47897	0	959.527	High	High	2.99
TRUE	High	NSAFESLYQDK		1	2	4	O75643	0	1301.6	High	High	3.78
TRUE	High	NSAEEEVLSSEK		1	2	1	A0A0U1RRH6	0	1321.61	High	High	2.58
TRUE	High	NRVPSAGDVEK		1	1	1	Q15785	1	1171.61	High	High	2.11
TRUE	High	NRQEYEDIAVK		1	1	3	O15294	1	1364.68	High	High	2.33
TRUE	High	NRQEYDALAK		1	1	2	Q6I9Y2	1	1207.61	High	High	2.78
TRUE	High	NRPTSISWDGLDSGK		1	1	26	P30086	0	1632.8	High	High	5.32
TRUE	High	NRLENDGATALAEAFR		1	1	1	P46060	1	1747.87	High	High	2.31
TRUE	High	NSETFPTILEEAK		1	5	3	O60610	0	1478.74	High	High	3.8
TRUE	High	NQQIFLR		1	2	1	P62993	0	918.516	High	High	1.98
TRUE	High	NQMLIEEEVQK		1	7	4	Q9Y5K5	0	1360.68	High	High	2.95
TRUE	High	NQDDFECVTTLEGHENEVK	1xCarbamidomethyl [C7]	1	1	3	O76071	0	2263.98	High	High	3.68
TRUE	High	NQDATVYVGGLDEK		1	1	4	Q15427	0	1508.72	High	High	3.54
TRUE	High	NQCLFTNTQCK	2xCarbamidomethyl [C3; C10]	1	4	1	B7Z6B6	0	1413.62	High	High	2.58
TRUE	High	NQAVNFLR		1	1	8	Q7LBR1	0	961.521	High	High	2.55
TRUE	High	NQAPPGLYTK		1	1	13	P00966	0	1088.57	High	High	2.43
TRUE	High	NQALNTDNYGHDLASVQALQR		1	3	6	Q13813	0	2328.13	High	High	5.31
TRUE	High	NQALNIAWQK		1	2	1	O95347	0	1185.64	High	High	2.23
TRUE	High	NQAIEELEK		1	3	1	Q8NBY1	0	1073.55	High	High	2.42
TRUE	High	NQAAIQGRPPYAASAEEVAK		1	3	3	Q9NZB2	0	2071.06	High	High	3.4
TRUE	High	NPWGEVEWTGR		1	1	1	P17655	0	1330.62	High	High	2.73
TRUE	High	NPVWYQALTHGLNEEQR		1	1	1	O95373	0	2055	High	High	3.93
TRUE	High	NPVMELNEK		1	2	12	Q12906	0	1073.53	High	High	2.58
TRUE	High	NPTIVNFPITNVDLR		1	3	5	Q53GS9	0	1712.93	High	High	4.61
TRUE	High	NPTFLDYVRPR		1	1	1	P35610	0	1377.73	High	High	2.66
TRUE	High	NPSTVEAFDLAQSNSEHSR		1	1	7	O15067	0	2088.96	High	High	5.63
TRUE	High	NQDECVIALHDCNGDVNR	2xCarbamidomethyl [C5; C12]	1	7	7	F8W726	0	2128.91	High	High	5.01
TRUE	High	NQPQFQQMR		1	1	8	P54727	0	1176.56	High	High	2.49
TRUE	High	NQDEESQEAPELLK		1	2	11	Q8NE71	0	1629.76	High	High	3.83
TRUE	High	NQDFSSFDDTGK		1	1	1	Q8NHV4	0	1360.57	High	High	2.08
TRUE	High	NQLTSNPENTVFDAK		1	1	21	P11021	0	1677.81	High	High	4.28
TRUE	High	NQLTAMSSVLAK		1	1	2	Q14152	0	1262.68	High	High	3.04
TRUE	High	NQLPLVVDAICTR	1xCarbamidomethyl [C11]	1	1	2	Q9P2R3	0	1498.8	High	High	2.99
TRUE	High	NQLELLR		1	1	1	Q15050	0	885.515	High	High	2.37
TRUE	High	NQLEESEFTCAAAVK	1xCarbamidomethyl [C10]	1	2	3	Q92614	0	1696.78	High	High	4.09
TRUE	High	NQLDQEVEFLSTSIAQLK		1	2	3	Q99471	0	2063.07	High	High	4.44
TRUE	High	NQGIEEALK		1	1	3	P18206	0	1001.53	High	High	2.63
TRUE	High	NQGGSSWEAPYSR		1	1	2	Q5BKZ1	0	1438.63	High	High	2.67
TRUE	High	NQGFDVVLVDTAGR		1	1	1	P08240	0	1490.76	High	High	3.05
TRUE	High	NQGDEEGTEIDTLQFR		1	6	2	O15160	0	1851.84	High	High	4.14
TRUE	High	NQEQLAAELAEFTAK		1	3	6	P35241	0	1662.83	High	High	3.46
TRUE	High	NQELLQSQLTEK		1	1	2	O60763	0	1430.75	High	High	3.52
TRUE	High	NQEDIILFR		1	2	1	Q9BZI7	0	1147.61	High	High	2.21
TRUE	High	NQDLEFER		1	1	2	P21399	0	1050.49	High	High	2.33
TRUE	High	NQDLAPNSAEQASILSLVTK		1	4	7	B4DY09	0	2099.1	High	High	5.09
TRUE	High	NQDEQEIPFR		1	2	3	Q6PK04	0	1275.6	High	High	2.22
TRUE	High	NSGLVSITSR		1	1	1	Q8WUM0	0	1033.56	High	High	2.85
TRUE	High	NSGPLGTEMNTGFSSEVK		1	1	4	Q9UQ35	0	1854.85	High	High	4.12
TRUE	High	NSGQNLEEDMGQSEQK		1	1	3	Q9HAV7	0	1793.76	High	High	3.46
TRUE	High	NTEYFNQLK		1	2	1	X6RM59	0	1156.56	High	High	2.11
TRUE	High	NTELAVFHDETEIQNQTDLLSLSGK		1	3	2	P41252	0	2802.38	High	High	6.28
TRUE	High	NTEDLTEEWLR		1	2	4	P60983	0	1405.66	High	High	3.25
TRUE	High	NTEAVDLITR		1	3	7	D6RAN8	0	1131.6	High	High	2.87
TRUE	High	NTDVVATLK		1	3	4	Q7Z4V5	0	960.536	High	High	2.48
TRUE	High	NTDEMVELR	1xOxidation [M5]	2	3	1	P61978; Q5T6W2	0	1122.51	High	High	2.2
TRUE	High	NTDEMVELR		2	3	16	P61978; Q5T6W2	0	1106.51	High	High	3.12
TRUE	High	NTCEAVVLGTLHPR	1xCarbamidomethyl [C3]	1	2	1	M0R050	0	1566.81	High	High	2.69
TRUE	High	NTAPDNGPILLQAQTTQR		1	3	2	J3KNP2	0	1938	High	High	3.02
TRUE	High	NTAEWLLSHTK		1	3	9	P00491	0	1299.67	High	High	3.45
TRUE	High	NTAASLQQWK		1	3	3	Q16637	0	1146.59	High	High	2.03
TRUE	High	NSYVAGQYDDAASYQR		1	4	18	P11413	0	1807.79	High	High	4.38
TRUE	High	NSYLEVLLK		1	1	5	Q15084	0	1078.61	High	High	3.01
TRUE	High	NSVVEASEAAYK		1	2	4	Q04917	0	1267.62	High	High	2.99
TRUE	High	NSVTPDMMEEMYK	1xOxidation [M]	1	2	49	P46777	0	1590.65	High	High	3.31
TRUE	High	NTGESASQLLDAETAER		1	2	2	Q92614	0	1791.84	High	High	4.26
TRUE	High	NSVTPDMMEEMYK		1	2	15	P46777	0	1574.65	High	High	3.79
TRUE	High	NTGIICTIGPASR	1xCarbamidomethyl [C6]	1	8	42	P14618	0	1359.7	High	High	3.88
TRUE	High	NTGVILANDANAER		1	1	13	P46087	0	1457.73	High	High	3.97
TRUE	High	NTPAFLAER		1	2	16	P12429	0	1018.53	High	High	2.23
TRUE	High	NTPAFFAER		1	2	1	P50995	0	1052.52	High	High	2.45
TRUE	High	NTNSVPETAPAAIPETK		1	4	4	P55265	0	1739.88	High	High	2.35
TRUE	High	NTNDANSCQIIIPQNQVNR	1xCarbamidomethyl [C8]	2	3	9	P31150; P50395	0	2199.06	High	High	5.23
TRUE	High	NTNAGAPPGTAYQSPLPLSR		1	5	3	E9PDF2	0	2012.02	High	High	4.04
TRUE	High	NTNAAEESLPEIQK		1	2	3	Q9NTJ3	0	1543.76	High	High	4.03
TRUE	High	NTMSLLAANNLLAGLR	1xOxidation [M3]	1	1	4	Q9UBQ7	0	1687.92	High	High	3.51
TRUE	High	NTLTTGVEEIR		1	2	1	Q709C8	0	1232.65	High	High	2.24
TRUE	High	NTISLLVAGLK		1	1	3	Q14204	0	1128.7	High	High	2.92
TRUE	High	NTLQLHR		1	2	11	P61313	0	881.495	High	High	2.35
TRUE	High	NTLIIYLDK		1	2	6	P01024	0	1092.63	High	High	2.98
TRUE	High	NTLLIAGLQAR		1	2	6	P39656	0	1169.7	High	High	2.98
TRUE	High	NTLFNLSNFLDK		1	12	3	Q13492	0	1425.74	High	High	3.45
TRUE	High	NTIEETGNLAEQAR		1	1	1	P11047	0	1545.75	High	High	3.27
TRUE	High	NTHCSSLPHYQK	1xCarbamidomethyl [C4]	1	4	2	A8MXP9	0	1471.67	High	High	2.47
TRUE	High	NTGTEAPDYLATVDVDPK		1	5	1	Q13228	0	1905.91	High	High	1.94
TRUE	High	NSVTGGTAAFEPSVDYCVVK	1xCarbamidomethyl [C17]	1	2	4	P27708	0	2100.99	High	High	4.64
TRUE	High	NSVSQISVLSGGK		1	1	4	O15143	0	1275.69	High	High	3.45
TRUE	High	NSVPVTVAMVER		1	1	1	Q9Y3T9	0	1301.69	High	High	3.14
TRUE	High	NSNLVGAAHEELQQSR		1	3	48	P02545	0	1752.86	High	High	5.38
TRUE	High	NSNILEDLETLR		1	3	3	P48444	0	1416.73	High	High	3.99
TRUE	High	NSMVALVENLASK		1	2	1	B0I1T2	0	1375.72	High	High	3.52
TRUE	High	NSMPASSFQQQK		2	5	7	Q9NQ29; Q9Y383	0	1352.63	High	High	2.92
TRUE	High	NSITVPYK		1	1	1	Q00577	0	921.504	High	High	2.07
TRUE	High	NSLTLEAVK		1	3	1	Q96G03	0	974.552	High	High	2.19
TRUE	High	NSIQFTDGYEVK		1	5	4	P51812	0	1400.67	High	High	3.13
TRUE	High	NSIPEPIDPLFK		1	13	1	P49792	0	1369.74	High	High	2.01
TRUE	High	NSLPELSR		1	2	9	Q9UHD1	0	915.489	High	High	2.81
TRUE	High	NSLPDTVQIR		1	2	4	P56537	0	1142.62	High	High	2.61
TRUE	High	NSILAQVLDQSAR		1	3	5	O14737	0	1414.76	High	High	3.73
TRUE	High	NSLESYAFNMK	1xOxidation [M10]	2	6	6	E9PS65; P11142	0	1319.59	High	High	3.48
TRUE	High	NSLESYAFNMK		2	6	16	E9PS65; P11142	0	1303.6	High	High	4.03
TRUE	High	NSLDCEIVSAK	1xCarbamidomethyl [C5]	1	1	9	Q01518	0	1235.59	High	High	3.12
TRUE	High	NSGSCLGGDEIFLLCDK	2xCarbamidomethyl [C5; C15]	1	6	1	A0A087X0W8	0	1884.85	High	High	2.55
TRUE	High	NSNPALNDNLEK		1	1	10	O00299	0	1328.64	High	High	3.88
TRUE	High	NSNVDSSYLESLYQSCPR	1xCarbamidomethyl [C16]	1	3	1	Q7Z2W4	0	2118.94	High	High	4.03
TRUE	High	NSNYCLPSYTAYK	1xCarbamidomethyl [C5]	1	1	4	Q9Y4E8	0	1580.7	High	High	3.21
TRUE	High	NSPQCPESMEVR	1xCarbamidomethyl [C5]	1	5	1	A0A494C1L5	0	1433.61	High	High	2.29
TRUE	High	NSVFQQGMK		1	9	3	P05023	0	1038.5	High	High	2.14
TRUE	High	NSVEVALNK		1	2	10	P54577	0	973.531	High	High	2.58
TRUE	High	NSTTDQVYQAIAAK		1	4	3	A0A2R8Y8A7	0	1509.75	High	High	3.41
TRUE	High	NSTGSQDGPVSNPSSSNSSQDSLHK		1	4	2	Q13136	0	2517.11	High	High	2.52
TRUE	High	NSTFSEIFKK		1	2	8	P29401	1	1200.63	High	High	2.93
TRUE	High	NSTFSEIFK		1	2	18	P29401	0	1072.53	High	High	2.78
TRUE	High	NSTECTLILTEGDSAK	1xCarbamidomethyl [C5]	1	1	6	P11388	0	1738.82	High	High	3.36
TRUE	High	NPSTNFQEPVQPLTQQQVAQMQLK	1xOxidation [M21]	1	2	4	P19623	0	2770.38	High	High	4.47
TRUE	High	NSSYFVEWIPNNVK		5	11	2	Q13885; Q13509; Q9BUF5; P07437; P68371	0	1696.83	High	High	3.72
TRUE	High	NSSQFFQSYVER		1	2	1	Q14008	0	1491.69	High	High	3.05
TRUE	High	NSSQDDLFPTSDTPR		1	1	1	Q9H6T3	0	1679.75	High	High	2.56
TRUE	High	NSSISGPFGSR		1	2	1	B4DJV5	0	1108.54	High	High	2.38
TRUE	High	NSRPEANEALER		1	1	6	Q9Y696	0	1385.68	High	High	4.42
TRUE	High	NSQSFFSGLFGGSSK		1	3	2	P54920	0	1549.73	High	High	3.67
TRUE	High	NSQFAGGPLGNPNTTAK		1	2	8	O75694	0	1673.82	High	High	3.81
TRUE	High	NSPQEEVELK		1	4	4	Q99933	0	1172.58	High	High	2.69
TRUE	High	NSSSSGTSLLTPK		1	1	1	Q9NXV6	0	1278.65	High	High	3.13
TRUE	High	QAGEVVCEAIK	1xCarbamidomethyl [C7]	1	8	1	H0YBL1	0	1203.6	High	High	2.01
TRUE	High	NKEDQYDHLDAADMTK		1	1	1	P34932	1	1893.83	High	High	2.82
TRUE	High	NHLLHVFDEYK		1	2	1	P09525	0	1414.71	High	High	2.43
TRUE	High	MSVQPTVSLGGFEITPPVVLR	1xOxidation [M1]	1	2	15	P06748	0	2243.21	High	High	5.85
TRUE	High	MSVQPTVSLGGFEITPPVVLR		1	2	11	P06748	0	2227.22	High	High	5.34
TRUE	High	MSVPAFIDISEEDQAAELR	1xMet-loss+Acetyl [N-Term]	1	3	2	Q7L2H7	0	2031.99	High	High	4.9
TRUE	High	MSVIWDK		1	4	4	Q16555	0	878.444	High	High	2.11
TRUE	High	MSVELEEALPVTTAEGMAK	1xOxidation [M17]; 1xMet-loss+Acetyl [N-Term]	1	1	5	Q92522	0	1932.95	High	High	4.26
TRUE	High	MSVELEEALPVTTAEGMAK	1xOxidation [M17]; 1xMet-loss [N-Term]	1	1	1	Q92522	0	1890.94	High	High	3.37
TRUE	High	MSVELEEALPVTTAEGMAK	1xMet-loss [N-Term]	1	1	1	Q92522	0	1874.94	High	High	2.64
TRUE	High	MSVEADINGLR		1	4	4	P08727	0	1204.6	High	High	3.09
TRUE	High	MSVDAVEIETLR	1xOxidation [M1]	1	2	1	P78347	0	1378.69	High	High	2.21
TRUE	High	MSTVHEILCK	1xCarbamidomethyl [C9]; 1xMet-loss+Acetyl [N-Term]	1	17	40	P07355	0	1128.57	High	High	3.58
TRUE	High	MSTSVPQGHTWTQR	1xMet-loss+Acetyl [N-Term]	1	1	2	Q9NYJ1	0	1526.73	High	High	2.14
TRUE	High	MSTSPEAFLALR	1xOxidation [M1]	1	1	3	P78527	0	1338.67	High	High	3.31
TRUE	High	MSTSPEAFLALR		1	1	1	P78527	0	1322.68	High	High	2.81
TRUE	High	MSTLYVSPHPDAFPSLR	1xMet-loss+Acetyl [N-Term]	1	4	1	P26640	0	1828.92	High	High	3.85
TRUE	High	MSTGTFVVSQPLNYR		1	1	1	P49189	0	1699.85	High	High	2.95
TRUE	High	MSVTLHTDVGDIK	1xMet-loss+Acetyl [N-Term]	1	5	3	Q9H2H8	0	1326.69	High	High	4.24
TRUE	High	MSTGTFVVSQPLNYR	1xMet-loss+Acetyl [N-Term]	1	1	4	P49189	0	1610.82	High	High	3.9
TRUE	High	MSYDYHQNWGR	1xMet-loss+Acetyl [N-Term]	1	1	2	Q9H2U1	0	1367.58	High	High	2.15
TRUE	High	MSYGRPPPDVEGMTSLK	1xOxidation [M13]; 1xMet-loss+Acetyl [N-Term]	1	3	12	J3KP15	0	1791.86	High	High	4.05
TRUE	High	MTEQMTLR	1xAcetyl [N-Term]	1	13	1	P63244	0	1051.49	High	High	2.12
TRUE	High	MTEQAISFAK	1xAcetyl [N-Term]	1	1	4	P12236	0	1167.57	High	High	3.04
TRUE	High	MTEQAISFAK	1xMet-loss+Acetyl [N-Term]	1	1	8	P12236	0	1036.53	High	High	3.01
TRUE	High	MTELYDYPK		1	2	1	P48147	0	1159.53	High	High	2.57
TRUE	High	MTEIQTPENTPR		1	2	6	Q9NTJ3	0	1416.68	High	High	2.19
TRUE	High	MTDSFTEQADQVTAEVGK		1	4	1	P09417	0	1956.89	High	High	4.18
TRUE	High	MTDLLR	1xMet-loss [N-Term]	1	1	2	Q5D862	0	617.362	High	High	1.68
TRUE	High	MTDEEIMEK		1	1	4	Q13177	0	1125.48	High	High	3.01
TRUE	High	MTDAAVSFAK	1xAcetyl [N-Term]	1	1	3	P05141	0	1082.52	High	High	3.22
TRUE	High	MTDAAVSFAK	1xMet-loss+Acetyl [N-Term]	1	1	16	P05141	0	951.478	High	High	3.22
TRUE	High	MTATLRPYLSAVR	1xMet-loss+Acetyl [N-Term]	1	6	4	P59998	0	1389.78	High	High	3.44
TRUE	High	MTATEALLR	1xMet-loss [N-Term]	1	3	2	P80370	0	874.499	High	High	1.83
TRUE	High	MTANSVLEPGNSEVSLVCEK	1xCarbamidomethyl [C18]	1	2	1	P10155	0	2164.03	High	High	3.06
TRUE	High	MTAEEMASDELK		1	3	5	A0A1W2PPZ5	0	1354.59	High	High	3.59
TRUE	High	MTAAQPSETTVGNMVR		1	3	4	P49770	0	1692.8	High	High	3.48
TRUE	High	MSYGRPPPDVEGMTSLK	1xMet-loss+Acetyl [N-Term]	1	3	11	J3KP15	0	1775.86	High	High	5.57
TRUE	High	MTEVKCQHYK	1xCarbamidomethyl [C6]; 1xMet-loss [N-Term]	1	1	1	B7Z2D2	1	1192.58	High	High	1.94
TRUE	High	MSTGGDFGNPLRK	1xMet-loss+Acetyl [N-Term]	1	3	1	P20340	1	1290.64	High	High	2.77
TRUE	High	MSTEEIIQR		1	7	11	P17980	0	1106.55	High	High	2.73
TRUE	High	MSQVAPSLSALIGEAVGAR		1	4	4	O00567	0	1856.99	High	High	3.64
TRUE	High	MSQGDSNPAAIPHAAEDIQGDDR	1xMet-loss+Acetyl [N-Term]	1	1	7	P68402	0	2306.03	High	High	5.19
TRUE	High	MSQERPTFYR	1xMet-loss+Acetyl [N-Term]	1	2	3	Q16539	0	1225.6	High	High	2.4
TRUE	High	MSQEEVNVFR		1	3	7	A0A0C4DG89	0	1238.58	High	High	2.86
TRUE	High	MSQDGASQFQEVIR	1xMet-loss+Acetyl [N-Term]	1	9	1	C9JNZ1	0	1506.72	High	High	3.9
TRUE	High	MSPPLLK	1xMet-loss [N-Term]	1	1	2	Q96PB7	0	654.418	High	High	1.7
TRUE	High	MSPLSIVTALVDK	1xOxidation [M1]	1	2	4	Q9Y305	0	1389.77	High	High	3.71
TRUE	High	MSPLSIVTALVDK		1	2	2	Q9Y305	0	1373.77	High	High	2.99
TRUE	High	MSNGYEDHMAEDCR	1xCarbamidomethyl [C13]; 1xMet-loss+Acetyl [N-Term]	1	2	3	Q15717	0	1625.6	High	High	4.25
TRUE	High	MSNALAIQVDSEGK		1	3	2	Q13573	0	1462.72	High	High	3.06
TRUE	High	MSLVIPEK	1xMet-loss+Acetyl [N-Term]	1	2	8	P62269	0	827.487	High	High	2.23
TRUE	High	MSLPDVDLDLK	1xOxidation [M1]	1	1	1	Q09666	0	1261.63	High	High	2.77
TRUE	High	MSIMSYNGGAVMAMK	1xOxidation [M4]; 1xMet-loss+Acetyl [N-Term]	1	3	1	P49720	0	1517.68	High	High	2.47
TRUE	High	MSIMSYNGGAVMAMK	1xMet-loss+Acetyl [N-Term]	1	3	1	P49720	0	1501.68	High	High	4.23
TRUE	High	MSLLNKPK	1xMet-loss+Acetyl [N-Term]	1	2	5	P62316	0	841.514	High	High	2.07
TRUE	High	MSQVAPSLSALIGEAVGAR	1xOxidation [M1]	1	4	2	O00567	0	1872.98	High	High	3.9
TRUE	High	MSTGGDFGNPLR	1xMet-loss+Acetyl [N-Term]	1	3	1	P20340	0	1162.55	High	High	2.79
TRUE	High	MSSEAETQQPPAAPPAAPALSAADTKPGTTGSGAGSGGPGGLTSAAPAGGDK	1xMet-loss+Acetyl [N-Term]	1	2	3	P67809	0	4514.16	High	High	7.18
TRUE	High	MSSEVVDSNPYSR		1	3	4	E7EWE1	0	1470.65	High	High	2.8
TRUE	High	MSTDTGVSLPSYEEDQGSK	1xMet-loss+Acetyl [N-Term]	1	3	4	C9JAW5	0	1941.86	High	High	3.92
TRUE	High	MSTADALDDENTFK	1xMet-loss+Acetyl [N-Term]	1	5	2	P49959	0	1468.64	High	High	3.3
TRUE	High	MSSYAFFVQTCR	1xCarbamidomethyl [C11]; 1xOxidation [M1]	2	5	4	Q5T7C4; P26583	0	1512.66	High	High	3.68
TRUE	High	MSSYAFFVQTCR	1xCarbamidomethyl [C11]	2	5	10	Q5T7C4; P26583	0	1496.67	High	High	3.85
TRUE	High	MSSVAVLTQESFAEHR	1xMet-loss+Acetyl [N-Term]	1	17	1	A0A024R4E5	0	1702.84	High	High	4.04
TRUE	High	MSSTIFSTGGK		1	1	9	Q13177	0	1115.54	High	High	2.83
TRUE	High	MSSTFIGNSTAIQELFK		1	2	2	Q13509	0	1873.94	High	High	4.01
TRUE	High	MSSSDTPLGTVALLQEK	1xOxidation [M1]	1	1	1	O43290	0	1792.9	High	High	3.63
TRUE	High	MSSPLADAK		1	1	2	P49790	0	919.455	High	High	2.01
TRUE	High	MSSMNPEYDYLFK	1xOxidation [M4]; 1xMet-loss+Acetyl [N-Term]	1	2	1	P62820	0	1551.67	High	High	2.3
TRUE	High	MSSILPFTPPVVK	1xMet-loss+Acetyl [N-Term]	1	6	3	Q15796	0	1326.77	High	High	2.71
TRUE	High	MSSIGTGYDLSASTFSPDGR	1xMet-loss+Acetyl [N-Term]	1	3	3	P25788	0	1959.89	High	High	4.75
TRUE	High	MSSGIHVALVTGGNK	1xMet-loss+Acetyl [N-Term]	1	3	7	P16152	0	1381.74	High	High	4.5
TRUE	High	MSSFSESALEK	1xMet-loss+Acetyl [N-Term]	1	3	2	Q9NQG5	0	1126.53	High	High	2.25
TRUE	High	MSSFGDFVALSDVCDVPTAK	1xCarbamidomethyl [C14]; 1xOxidation [M1]	1	1	2	P31939	0	2161.98	High	High	4.06
TRUE	High	MSSEPPPPPQPPTHQASVGLLDTPR	1xMet-loss+Acetyl [N-Term]	1	7	3	H3BPY5	0	2547.28	High	High	4.42
TRUE	High	MSLIINTFYSNK	1xMet-loss [N-Term]	1	1	5	Q58FF6	0	1299.69	High	High	3.26
TRUE	High	MTGESECLNPSTQSR	1xCarbamidomethyl [C7]	1	1	3	Q9H2G2	0	1696.73	High	High	3.43
TRUE	High	MTGLVDEAIDTK		1	1	4	P18206	0	1292.64	High	High	3.21
TRUE	High	MVLSNMEK		1	4	1	H0YBL1	0	951.464	High	High	1.94
TRUE	High	MVIPGGIDVHTR		1	3	1	Q16555	0	1294.69	High	High	3.28
TRUE	High	MVINHLEK		1	2	2	P50990	0	983.534	High	High	2.13
TRUE	High	MVLNESLK		1	1	2	P56182	0	933.507	High	High	2.15
TRUE	High	MVLLTMIAR	1xMet-loss [N-Term]	1	1	1	O75396	0	916.565	High	High	2.23
TRUE	High	MVIITGPPEAQFK		2	4	3	Q9NZI8; O00425	0	1430.77	High	High	3.36
TRUE	High	MVLLESEQFLTELTR	1xMet-loss [N-Term]	1	2	1	P37108	0	1677.91	High	High	3.69
TRUE	High	MVLLAAAVCTK	1xCarbamidomethyl [C9]; 1xMet-loss [N-Term]	1	3	1	P48444	0	1045.61	High	High	2.72
TRUE	High	MVIEYAR		1	2	1	P07686	0	881.455	High	High	1.91
TRUE	High	MVLESTMVCVDNSEYMR	1xCarbamidomethyl [C9]; 1xOxidation [M16]; 1xMet-loss [N-Term]	1	2	1	P55036	0	1948.84	High	High	1.96
TRUE	High	MVLESTMVCVDNSEYMR	1xCarbamidomethyl [C9]; 1xMet-loss [N-Term]	1	2	2	P55036	0	1932.85	High	High	4.25
TRUE	High	MVLELYVSDR	1xMet-loss [N-Term]	1	1	4	K7ENF0	0	1093.59	High	High	2.56
TRUE	High	MVLAELYVSDR	1xMet-loss [N-Term]	1	4	3	O43776	0	1164.63	High	High	2.83
TRUE	High	MVLAAAGGVEHQQLLDLAQK	1xOxidation [M1]	1	1	2	P31930	0	2108.12	High	High	2.6
TRUE	High	MVHLTPEEK	1xMet-loss [N-Term]	1	8	8	P68871	0	952.51	High	High	2.51
TRUE	High	MVLSPADKTNVK	1xMet-loss [N-Term]	1	1	3	P69905	1	1171.67	High	High	2.47
TRUE	High	MVGGVLVER		1	1	6	Q9UHV9	0	959.534	High	High	2.54
TRUE	High	MVLTSER	1xMet-loss [N-Term]	1	1	1	M0QY11	0	704.394	High	High	1.29
TRUE	High	MVIVVGNPANTNCLTASK	1xCarbamidomethyl [C13]; 1xMet-loss [N-Term]	1	1	17	B9A041	0	1757.92	High	High	4.68
TRUE	High	MVQQLQEDVDMEDAP		1	1	1	Q9UHA3	0	1747.75	High	High	2.45
TRUE	High	MVQIIK	1xMet-loss [N-Term]	1	3	3	A9Z1W9	0	600.408	High	High	1.9
TRUE	High	MVQFEENGRK		1	6	1	B4DUR8	1	1237.6	High	High	2.14
TRUE	High	MVQFEENGR		1	6	6	B4DUR8	0	1109.5	High	High	2.65
TRUE	High	MVQDGDFVR		1	2	5	Q96AY3	0	1066.5	High	High	2.24
TRUE	High	MVQAWYMDDAPGDPR	1xMet-loss [N-Term]	1	1	3	Q9BV57	0	1620.71	High	High	2.31
TRUE	High	MVPVSVQQSLAAYNQR		1	1	6	Q8WUM4	0	1790.92	High	High	4.03
TRUE	High	MVPPVQVSPLIK		1	1	2	P56385	0	1307.78	High	High	2.38
TRUE	High	MVPAGMGAGLER		1	4	12	P52272	0	1188.59	High	High	2.93
TRUE	High	MVNSNLASVEELK	1xOxidation [M1]	1	2	1	P08559	0	1449.73	High	High	2.68
TRUE	High	MVNSNLASVEELK		1	2	10	P08559	0	1433.73	High	High	3.64
TRUE	High	MVNPTVFFDIAVDGEPLGR	1xMet-loss [N-Term]	1	4	7	P62937	0	1946	High	High	4.63
TRUE	High	MVNHFIAEFK	1xOxidation [M1]	1	4	2	P11142	0	1251.62	High	High	3.01
TRUE	High	MVNHFIAEFK		1	4	12	P11142	0	1235.62	High	High	3.73
TRUE	High	MVNFTVDQIR	1xMet-loss [N-Term]	1	1	21	P13639	0	1091.58	High	High	2.97
TRUE	High	MVLVGDVK		2	5	11	P11908; B1ALA9	0	860.491	High	High	2.68
TRUE	High	MTGLNLQK		1	5	1	P82650	0	904.492	High	High	1.97
TRUE	High	MVGDVTGAQAYASTAK		1	6	12	E9PQN9	0	1569.76	High	High	3.94
TRUE	High	MVFFTCNACGESVK	2xCarbamidomethyl [C6; C9]; 1xMet-loss [N-Term]	1	2	1	Q9NX58	0	1518.67	High	High	2.38
TRUE	High	MTSMTQSLR	1xMet-loss+Acetyl [N-Term]	1	1	5	Q9NPJ3	0	965.472	High	High	2.23
TRUE	High	MTSGVTGDWK		1	2	1	P28331	0	1081.5	High	High	2.43
TRUE	High	MTSEVIEDEK	1xAcetyl [N-Term]	1	3	2	Q9BV86	0	1222.55	High	High	2.38
TRUE	High	MTQNPNYYNLQGISHR		1	1	1	O75643	0	1935.91	High	High	3.31
TRUE	High	MTPEQLAIK		1	1	4	O00487	0	1030.56	High	High	2.23
TRUE	High	MTNPAIQNDFSYYR		1	3	4	Q9NUQ9	0	1719.78	High	High	4.14
TRUE	High	MTNGFSGADLTEICQR	1xCarbamidomethyl [C14]; 1xOxidation [M1]	1	1	3	P55072	0	1815.8	High	High	4.34
TRUE	High	MTNGFSGADLTEICQR	1xCarbamidomethyl [C14]	1	1	1	P55072	0	1799.81	High	High	4.83
TRUE	High	MTLVEEGFNPAVIK	1xOxidation [M1]	1	2	3	O14975	0	1563.81	High	High	3.5
TRUE	High	MTISQQEFGR		1	3	12	P55036	0	1196.57	High	High	3.05
TRUE	High	MTLADIER		1	1	3	Q9UJS0	0	948.482	High	High	2.1
TRUE	High	MTHNLLLNYGLYR		2	12	1	Q13547; Q92769	0	1607.84	High	High	3.32
TRUE	High	MTGTLETQFTCPFCNHEK	2xCarbamidomethyl [C11; C14]	1	6	1	P60002	0	2200.95	High	High	2.51
TRUE	High	MTGSEFDFEEMKR		1	1	5	P50395	1	1606.69	High	High	3.37
TRUE	High	MTGSEFDFEEMK		1	1	4	P50395	0	1450.59	High	High	3.14
TRUE	High	MTSTPETLLEEIEAK	1xOxidation [M1]	1	2	2	Q9BZI7	0	1707.84	High	High	3.25
TRUE	High	MVFINNIALAQIK	1xOxidation [M1]	1	1	2	P42704	0	1490.84	High	High	3.63
TRUE	High	MTTETASEDDNFGTAQSNK		1	1	4	Q92616	0	2046.86	High	High	3.63
TRUE	High	MTVCLETEK	1xCarbamidomethyl [C4]	1	1	4	P53004	0	1110.52	High	High	2.2
TRUE	High	MVEPQYQELK		1	1	2	O00625	0	1264.62	High	High	2.35
TRUE	High	MVEGFFDR		1	2	5	P00367	0	1000.46	High	High	2.25
TRUE	High	MVEADRPGK	1xAcetyl [N-Term]	2	7	1	H3BT71; Q96E39	0	1044.51	High	High	2.25
TRUE	High	MVDREQLVQK	1xMet-loss+Acetyl [N-Term]	1	1	3	P61981	1	1156.63	High	High	2.83
TRUE	High	MVDPEKPQLGMIDR		1	1	1	P09874	0	1628.81	High	High	4.02
TRUE	High	MVDFAGVK		1	5	4	P21964	0	866.444	High	High	2.11
TRUE	High	MVAAVACAQVPK	1xCarbamidomethyl [C7]	1	2	2	Q9HCC0	0	1244.65	High	High	2.36
TRUE	High	MVAAATNNLCEAANAAVQGHASQEK	1xCarbamidomethyl [C10]; 1xOxidation [M1]	1	1	1	Q9Y490	0	2572.19	High	High	4.51
TRUE	High	MVAAATNNLCEAANAAVQGHASQEK	1xCarbamidomethyl [C10]	1	1	2	Q9Y490	0	2556.19	High	High	4.77
TRUE	High	MTVSGK	1xMet-loss [N-Term]	1	3	2	E9PS53	0	491.282	High	High	1.72
TRUE	High	MTVSDAILR	1xMet-loss [N-Term]	1	1	7	B4DJI7	0	874.499	High	High	1.92
TRUE	High	MTVLIKR	1xMet-loss [N-Term]	1	1	1	E9PS65	1	729.498	High	High	1.26
TRUE	High	MTVEYVYER		1	1	1	O15226	0	1189.56	High	High	2.34
TRUE	High	MTVDESGQLISCSMDDTVR	1xCarbamidomethyl [C12]; 1xOxidation [M1]	1	1	1	O75083	0	2159.93	High	High	3.56
TRUE	High	MTVDESGQLISCSMDDTVR	1xCarbamidomethyl [C12]	1	1	1	O75083	0	2143.93	High	High	4.44
TRUE	High	MTTNAGPLHPYWPQHLR	1xMet-loss+Acetyl [N-Term]	1	4	4	Q15125	0	1929.97	High	High	4.08
TRUE	High	MSLIEEEGSK		1	2	2	P06737	0	1122.53	High	High	2.53
TRUE	High	MSLICSISNEVPEHPCVSPVSNHVYER	2xCarbamidomethyl [C5; C16]; 1xMet-loss+Acetyl [N-Term]	1	2	4	Q9UMS4	0	3051.43	High	High	5.62
TRUE	High	MSIHFSSPVFTSR	1xMet-loss+Acetyl [N-Term]	1	1	14	P08729	0	1406.71	High	High	3.51
TRUE	High	MQAGEEVTELR		1	3	5	Q5T8P6	0	1262.6	High	High	2.64
TRUE	High	MPYQYPALTPEQK	1xMet-loss [N-Term]	1	6	21	P04075	0	1434.73	High	High	3.47
TRUE	High	MPVAVGPYGQSQPSCFDR	1xCarbamidomethyl [C15]; 1xMet-loss [N-Term]	1	1	6	P60602	0	1864.86	High	High	3.77
TRUE	High	MPTVEELYR	1xMet-loss [N-Term]	1	3	11	Q9BZZ5	0	1006.52	High	High	2.42
TRUE	High	MPTTQETDGFQVK		1	4	1	J3QWB6	0	1481.69	High	High	2.39
TRUE	High	MPTPVIK		1	1	3	P07954	0	785.459	High	High	1.92
TRUE	High	MPTGDFDSKPSWADQVEEEGEDDK	1xMet-loss [N-Term]	1	6	3	O75821	0	2581.08	High	High	4.45
TRUE	High	MPTFSTPGAK		1	1	7	Q09666	0	1036.51	High	High	2.69
TRUE	High	MPSLPSYK		1	3	16	P29401	0	922.47	High	High	2.1
TRUE	High	MPSLEISAPK		1	1	1	Q09666	0	1072.57	High	High	2.45
TRUE	High	MPSGEFAR		1	1	14	P12004	0	894.414	High	High	2.41
TRUE	High	MPSETPQAEVGPTGCPHR	1xCarbamidomethyl [C15]; 1xMet-loss [N-Term]	1	2	2	P0DN79	0	1819.84	High	High	5.16
TRUE	High	MPSESAAQSLAVALPLQTK	1xOxidation [M1]	1	2	1	O43660	0	1958.03	High	High	3.46
TRUE	High	MPQYQTWEEFSR	1xMet-loss [N-Term]	1	4	10	P49458	0	1470.66	High	High	3.5
TRUE	High	MPPYDEQTQAFIDAAQEAR	1xOxidation [M1]	1	3	4	K7ELL7	0	2196.99	High	High	5.16
TRUE	High	MQALEPYPANESSK		1	2	3	O43148	0	1564.73	High	High	2.11
TRUE	High	MPNIVLFSGSSHQDLSQR	1xMet-loss [N-Term]	1	3	3	P11908	0	1884.96	High	High	5.24
TRUE	High	MQDAENVAVPEAAEER	1xAcetyl [N-Term]	1	2	2	P55884	0	1800.81	High	High	4.49
TRUE	High	MQDTMEENSESALR		1	6	1	K7ENP9	0	1640.69	High	High	2.43
TRUE	High	MQLVCCR	2xCarbamidomethyl [C5; C6]	1	1	4	P78527	0	966.432	High	High	2.41
TRUE	High	MQLLEIITTEK	1xOxidation [M1]	1	3	3	H0YFD6	0	1334.72	High	High	3.51
TRUE	High	MQIFVK		1	22	46	P62979	0	765.433	High	High	2.32
TRUE	High	MQHNLEQQIQAR		1	3	5	Q13813	0	1495.74	High	High	3.09
TRUE	High	MQHLIAR	1xOxidation [M1]	1	4	2	P14618	0	884.477	High	High	2.26
TRUE	High	MQHLIAR		1	4	28	P14618	0	868.482	High	High	2.46
TRUE	High	MQGSLEAHVNGFR		1	1	2	Q9Y5B9	0	1445.7	High	High	3.06
TRUE	High	MQGQEAVLAMSSR		1	1	2	Q15393	0	1407.67	High	High	2.73
TRUE	High	MQGLMFR		1	1	4	Q96C01	0	882.432	High	High	2.03
TRUE	High	MQEVYNFNAINNSEIR	1xOxidation [M1]	1	1	1	P09960	0	1957.91	High	High	3.92
TRUE	High	MQEVYNFNAINNSEIR		1	1	1	P09960	0	1941.91	High	High	3.96
TRUE	High	MQEVVANLQYDDGSGMK		1	1	4	Q16531	0	1884.85	High	High	4.26
TRUE	High	MQELQEAQNAR		1	7	1	Q9UDY2	0	1317.62	High	High	2.74
TRUE	High	MQELLQTQDFSK		1	3	1	A0A024R571	0	1467.71	High	High	2.23
TRUE	High	MQEHSDQVPVGNIPR		1	2	6	P33993	0	1706.83	High	High	3.1
TRUE	High	MQDIPEETESR		2	4	1	V9GYM8; V9GYF0	0	1334.59	High	High	2.78
TRUE	High	MQLVQESEEK		1	1	3	A0A0B4J2F0	0	1220.58	High	High	2.61
TRUE	High	MPNGMYDGSALIR		1	20	3	A0A2U3TZM0	0	1424.67	High	High	3.12
TRUE	High	MPMFIVNTNVPR	1xMet-loss [N-Term]	1	1	15	P14174	0	1287.69	High	High	3.57
TRUE	High	MPEIVDTCSLASPASVCR	2xCarbamidomethyl [C8; C17]; 1xMet-loss [N-Term]	1	2	10	P09960	0	1861.88	High	High	4.29
TRUE	High	MPEFYNR		1	3	48	P00966	0	956.429	High	High	2.26
TRUE	High	MPEFLEDPSVLTK	1xMet-loss [N-Term]	2	3	5	P42167; P42166	0	1374.72	High	High	3.76
TRUE	High	MPECYIR	1xCarbamidomethyl [C4]	1	3	5	V9GZ56	0	968.433	High	High	2.04
TRUE	High	MPDVDISVPK		1	1	6	Q09666	0	1100.57	High	High	2.93
TRUE	High	MPDMHVNMPK		1	1	1	Q09666	0	1199.54	High	High	2.48
TRUE	High	MPCSEETPAISPSK	1xCarbamidomethyl [C3]; 1xMet-loss [N-Term]	1	1	7	H0YNJ9	0	1402.65	High	High	4.02
TRUE	High	MPCQLHQVIVAR	1xCarbamidomethyl [C3]	1	1	8	P17655	0	1451.76	High	High	3.69
TRUE	High	MPAYHSSLMDPDTK	1xMet-loss [N-Term]	1	2	3	O15145	0	1461.67	High	High	3.79
TRUE	High	MNYSGDQGQTIR		1	2	2	Q5T4S7	0	1369.62	High	High	2.12
TRUE	High	MNVSPDVNYEELAR		1	3	6	P17980	0	1636.76	High	High	3.88
TRUE	High	MNVLADALK	1xOxidation [M1]	1	7	3	P62244	0	990.529	High	High	2.97
TRUE	High	MNVLADALK		1	7	21	P62244	0	974.534	High	High	3.06
TRUE	High	MNVFDTELK		1	2	6	P16615	0	1096.53	High	High	2.99
TRUE	High	MNVEEDVQEEQSK		1	2	3	P78316	0	1564.68	High	High	2.32
TRUE	High	MPEMHFK		1	1	4	Q09666	0	919.416	High	High	1.98
TRUE	High	MPMFIVNTNVPR	1xOxidation [M3]; 1xMet-loss [N-Term]	1	1	21	P14174	0	1303.68	High	High	3.44
TRUE	High	MPEMNIK		1	1	55	Q09666	0	862.416	High	High	2.19
TRUE	High	MPFLELDTNLPANR	1xMet-loss [N-Term]	1	3	6	P30046	0	1499.79	High	High	4.2
TRUE	High	MPLYSVTVK	1xMet-loss [N-Term]	1	2	10	P54578	0	906.529	High	High	2.59
TRUE	High	MPLYEGLGSGGEK	1xMet-loss [N-Term]	1	6	3	G3V5Y4	0	1206.6	High	High	2.5
TRUE	High	MPLPEPSEQEGESVK	1xMet-loss [N-Term]	1	6	12	Q96CP2	0	1525.74	High	High	3.11
TRUE	High	MPLIGLGTWK		2	7	4	P14550; P15121	0	1115.63	High	High	2.66
TRUE	High	MPLENLEEEGLPK	1xMet-loss [N-Term]	1	2	6	Q15008	0	1367.71	High	High	4.09
TRUE	High	MPLELELCPGR	1xCarbamidomethyl [C8]; 1xMet-loss [N-Term]	1	1	4	Q9NR45	0	1183.61	High	High	3.17
TRUE	High	MPLAQLADPWQK	1xMet-loss [N-Term]	1	1	3	P51812	0	1266.68	High	High	2.21
TRUE	High	MPHGYDTQVGER		1	6	1	A0A087WW65	0	1389.62	High	High	1.91
TRUE	High	MPGIVELPTLEELK	1xMet-loss [N-Term]	1	1	2	P51970	0	1437.82	High	High	4.13
TRUE	High	MPGLVDSNPAPPESQEK	1xMet-loss [N-Term]	1	2	12	Q14061	0	1664.81	High	High	4.39
TRUE	High	MPGHLQEGFGCVVTNR	1xCarbamidomethyl [C11]; 1xMet-loss [N-Term]	1	1	33	Q8NC51	0	1670.81	High	High	5.32
TRUE	High	MPGGLLLGDVAPNFEANTTVGR	1xMet-loss [N-Term]	1	1	13	P30041	0	2098.09	High	High	6.11
TRUE	High	MPGAPETAPGDGAGASR		1	2	3	O75116	0	1541.7	High	High	2.17
TRUE	High	MPFSNSHNALK	1xMet-loss [N-Term]	1	3	2	P12277	0	1114.56	High	High	2.38
TRUE	High	MPFLSISSPK		1	1	5	Q09666	0	1106.59	High	High	2.59
TRUE	High	MPEMSIK		1	1	7	Q09666	0	835.405	High	High	2.09
TRUE	High	MQMLEDEDDLAYAETEK		1	5	1	Q14204	0	2030.86	High	High	2.91
TRUE	High	MQMLEDEDDLAYAETEK	1xOxidation [M1]	1	5	1	Q14204	0	2046.85	High	High	2.42
TRUE	High	MQPDQQVVINCAIVR	1xCarbamidomethyl [C11]	1	2	2	P50552	0	1770.9	High	High	3.34
TRUE	High	MSETAPAAPAAPAPAEK	1xMet-loss [N-Term]	1	1	15	P10412	0	1478.75	High	High	3.49
TRUE	High	MSETAPAAPAAAPPAEK	1xMet-loss+Acetyl [N-Term]	1	1	47	P16403	0	1520.76	High	High	3.38
TRUE	High	MSETAPAAPAAAPPAEK	1xMet-loss [N-Term]	1	1	16	P16403	0	1478.75	High	High	3.32
TRUE	High	MSESLVVCDVAEDLVEK	1xCarbamidomethyl [C8]; 1xMet-loss+Acetyl [N-Term]	1	2	1	P60983	0	1833.88	High	High	3.99
TRUE	High	MSELLR	1xMet-loss [N-Term]	0	3	1		0	617.362	High	High	1.5
TRUE	High	MSELDQLR	1xMet-loss+Acetyl [N-Term]	1	4	2	P62873	0	902.458	High	High	2.44
TRUE	High	MSEGDSVGESVHGKPSVVYR	1xMet-loss+Acetyl [N-Term]	1	5	5	Q5T091	0	2030.98	High	High	3.84
TRUE	High	MSEEDEQGWCQGQLQSGR	1xCarbamidomethyl [C10]	1	1	3	Q9UKS6	0	2124.87	High	High	3.56
TRUE	High	MSDQQLDCALDLMR	1xCarbamidomethyl [C8]; 1xOxidation [M13]; 1xMet-loss+Acetyl [N-Term]	1	1	4	P47756	0	1622.71	High	High	2.52
TRUE	High	MSDQEAKPSTEDLGDK	1xMet-loss+Acetyl [N-Term]	1	4	1	P63165	0	1661.75	High	High	2.73
TRUE	High	MSDQDHSMDEMTAVVK	1xMet-loss+Acetyl [N-Term]	1	2	4	P08047	0	1734.73	High	High	4.13
TRUE	High	MSDNGELEDKPPAPPVR	1xMet-loss+Acetyl [N-Term]	1	1	6	Q13177	0	1762.86	High	High	4.21
TRUE	High	MSDKPDMAEIEK	1xMet-loss+Acetyl [N-Term]	1	1	21	P62328	0	1304.6	High	High	3.02
TRUE	High	MSDEFSLADALPEHSPAK	1xMet-loss+Acetyl [N-Term]	1	1	5	Q8NDC0	0	1855.87	High	High	4.53
TRUE	High	MSDCYTELEK	1xCarbamidomethyl [C4]; 1xMet-loss+Acetyl [N-Term]	1	1	5	Q96FQ6	0	1186.49	High	High	2.38
TRUE	High	MSETAPAAPAAPAPAEK	1xMet-loss+Acetyl [N-Term]	1	1	24	P10412	0	1520.76	High	High	3.32
TRUE	High	MSDAAVDTSSEITTKDLK	1xMet-loss+Acetyl [N-Term]	1	2	2	B8ZZQ6	1	1822.89	High	High	4.23
TRUE	High	MSETAPAETATPAPVEK	1xMet-loss [N-Term]	1	1	4	P16401	0	1598.79	High	High	3.29
TRUE	High	MSGALDVLQMK	1xMet-loss+Acetyl [N-Term]	1	4	5	P08865	0	1103.58	High	High	3.51
TRUE	High	MSIGVPIK	1xMet-loss+Acetyl [N-Term]	1	2	6	P62318	0	755.466	High	High	2.22
TRUE	High	MSLEDPFFVVR	1xMet-loss+Acetyl [N-Term]	1	5	1	O60499	0	1250.64	High	High	2.16
TRUE	High	MSHVAVENALGLDQQFAGLDLNSSDNQSGGSTASK	1xMet-loss+Acetyl [N-Term]	1	13	1	O00571	0	3459.63	High	High	6.42
TRUE	High	MSHTILLVQPTK	1xMet-loss+Acetyl [N-Term]	1	2	16	P84090	0	1278.74	High	High	3.86
TRUE	High	MSHQTGIQASEDVK	1xMet-loss+Acetyl [N-Term]	1	2	3	Q12792	0	1441.69	High	High	5.02
TRUE	High	MSGWESYYK	1xMet-loss+Acetyl [N-Term]	1	1	1	P12956	0	1061.46	High	High	2.1
TRUE	High	MSGTNLDGNDEFDEQLR	1xMet-loss+Acetyl [N-Term]	1	3	2	O43719	0	1851.8	High	High	4.08
TRUE	High	MSGGWELELNGTEAK	1xOxidation [M1]	1	3	3	Q07021	0	1637.75	High	High	3.93
TRUE	High	MSGGWELELNGTEAK		1	3	6	Q07021	0	1621.75	High	High	4.48
TRUE	High	MSGFQINLNPLK	1xMet-loss+Acetyl [N-Term]	1	1	1	C9JYN0	0	1272.69	High	High	2.31
TRUE	High	MSGFLEGLR	1xMet-loss+Acetyl [N-Term]	1	1	1	O95807	0	920.484	High	High	2.09
TRUE	High	MSGEDEQQEQTIAEDLVVTK	1xMet-loss+Acetyl [N-Term]	1	2	1	Q9UQ80	0	2161.01	High	High	5.6
TRUE	High	MSGDHLHNDSQIEADFR	1xMet-loss+Acetyl [N-Term]	1	1	15	P11387	0	1882.83	High	High	5.71
TRUE	High	MSGDGATEQAAEYVPEK	1xMet-loss+Acetyl [N-Term]	1	2	1	Q12996	0	1693.76	High	High	2.99
TRUE	High	MSGALDVLQMK	1xOxidation [M10]; 1xMet-loss+Acetyl [N-Term]	1	4	11	P08865	0	1119.57	High	High	2.95
TRUE	High	MSETAPAETATPAPVEK	1xMet-loss+Acetyl [N-Term]	1	1	13	P16401	0	1640.8	High	High	3.6
TRUE	High	MSDAAVDTSSEITTK	1xMet-loss+Acetyl [N-Term]	1	2	23	B8ZZQ6	0	1466.69	High	High	4.09
TRUE	High	MSAVSQDAIEDSR		1	2	2	K7EIH0	0	1408.64	High	High	2.47
TRUE	High	MSATFIGNSTAIQELFK	1xOxidation [M1]	2	3	10	Q13885; P68371	0	1873.94	High	High	4.58
TRUE	High	MRPGVACSVSQAQK	1xCarbamidomethyl [C7]	1	4	35	P32969	0	1518.75	High	High	4.76
TRUE	High	MRPGEATLSC	1xCarbamidomethyl [C10]	1	1	1	P57081	0	1121.51	High	High	2.24
TRUE	High	MREVCDEVK	1xCarbamidomethyl [C5]	1	3	3	P34897	1	1165.53	High	High	2.34
TRUE	High	MREEVITLIR		1	3	5	P46940	1	1259.71	High	High	2.9
TRUE	High	MREDYDSVEQDGDEPGPQR		1	1	17	Q9Y5S9	1	2222.93	High	High	5.35
TRUE	High	MQYAPNTQVEILPQGHESPIFK	1xOxidation [M1]	1	2	3	P40121	0	2543.26	High	High	4
TRUE	High	MQVDQEEPHVEEQQQQTPAENK		1	2	10	P34932	0	2622.17	High	High	4.64
TRUE	High	MQSTLISAAR		1	6	7	P43246	0	1077.57	High	High	3.02
TRUE	High	MQQYDLQGQPYGTR		1	1	6	Q969V3	0	1684.77	High	High	3.07
TRUE	High	MQQQLDEYQELLDIK	1xOxidation [M1]	1	3	5	P02545	0	1909.92	High	High	5.34
TRUE	High	MQQQLDEYQELLDIK		1	3	1	P02545	0	1893.93	High	High	5.23
TRUE	High	MQQPQISVYSGSDR		1	8	1	Q8NDX5	0	1595.75	High	High	2.15
TRUE	High	MQQNIQELEEQLEEEESAR	1xOxidation [M1]	1	1	2	P35579	0	2349.05	High	High	4.92
TRUE	High	MQQHFEFEYQTK		1	5	2	P08243	0	1615.72	High	High	2.6
TRUE	High	MQQENMKPQEQLTLEPYER		1	3	6	P22087	0	2392.13	High	High	3.95
TRUE	High	MRPGVACSVSQAQK	1xCarbamidomethyl [C7]; 1xOxidation [M1]	1	4	1	P32969	0	1534.75	High	High	2.59
TRUE	High	MRPLTEEETR		1	2	7	Q9Y221	0	1261.62	High	High	3.26
TRUE	High	MSAADEVDGLGVARPHYGSVLDNER	1xMet-loss+Acetyl [N-Term]	1	3	1	P46940	0	2569.23	High	High	3.83
TRUE	High	MSADAAAGAPLPR	1xMet-loss+Acetyl [N-Term]	1	2	1	O14745	0	1138.59	High	High	3.21
TRUE	High	MSATFIGNSTAIQELFK		2	3	5	Q13885; P68371	0	1857.94	High	High	4.38
TRUE	High	MSASVVSVISR	1xMet-loss+Acetyl [N-Term]	1	4	1	F5GXX5	0	1046.58	High	High	2.75
TRUE	High	MSASDPNSSIFLTDTAK	1xOxidation [M1]	1	2	6	P23381	0	1800.83	High	High	3.66
TRUE	High	MSASDPNSSIFLTDTAK		1	2	7	P23381	0	1784.84	High	High	4.54
TRUE	High	MSASAPAAEGEGTPTQPASEK	1xMet-loss+Acetyl [N-Term]	1	6	7	H0Y993	0	1927.89	High	High	4.03
TRUE	High	MSANEDQEMELEALR	1xMet-loss+Acetyl [N-Term]	1	4	1	D6RCM5	0	1676.74	High	High	2.6
TRUE	High	MSAIQNLHSFDPFADASK	1xMet-loss+Acetyl [N-Term]	1	2	5	P41567	0	1889.9	High	High	6.25
TRUE	High	MVRPNQDGTLIASCSNDQTVR	1xCarbamidomethyl [C14]	1	2	7	P43034	0	2362.12	High	High	5.44
TRUE	High	MSAHLQWMVVR	1xOxidation [M8]; 1xMet-loss+Acetyl [N-Term]	1	4	2	H0YKD8	0	1284.65	High	High	2.11
TRUE	High	MSAGGASVPPPPNPAVSFPPPR	1xMet-loss+Acetyl [N-Term]	1	1	1	Q969L2	0	2041.05	High	High	3.8
TRUE	High	MSAFSEAALEK	1xMet-loss+Acetyl [N-Term]	1	3	1	Q96P16	0	1094.54	High	High	2.35
TRUE	High	MSAEVPEAASAEEQK	1xMet-loss+Acetyl [N-Term]	1	3	6	H3BQ52	0	1487.69	High	High	3.24
TRUE	High	MSAEVETSEGVDESEKK	1xMet-loss+Acetyl [N-Term]	1	7	1	P30519	1	1765.8	High	High	3.29
TRUE	High	MSAEVETSEGVDESEK	1xMet-loss+Acetyl [N-Term]	1	7	1	P30519	0	1637.7	High	High	2.92
TRUE	High	MSAEINEIIR		1	1	4	P18206	0	1175.61	High	High	3.48
TRUE	High	MSADGAEADGSTQVTVEEPVQQPSVVDR	1xMet-loss+Acetyl [N-Term]	1	2	3	O60664	0	2813.31	High	High	4.69
TRUE	High	MSAHLQWMVVR	1xMet-loss+Acetyl [N-Term]	1	4	7	H0YKD8	0	1268.66	High	High	3.53
TRUE	High	NHPMTPEAVK		1	7	3	P51659	0	1123.56	High	High	2.59
TRUE	High	MVSAVLNGMLDQSFR	1xOxidation [M1]	1	1	1	P78527	0	1683.82	High	High	4.11
TRUE	High	MVSDEYEQLSSEALEAAR		1	1	2	F8W7C6	0	2027.92	High	High	4.68
TRUE	High	NEVDSTLTFR		1	3	8	P21912	0	1181.58	High	High	2.81
TRUE	High	NEVDMQVLHLLGPK	1xOxidation [M5]	1	11	1	P47897	0	1608.84	High	High	3.04
TRUE	High	NEVDMQVLHLLGPK		1	11	1	P47897	0	1592.85	High	High	3.28
TRUE	High	NETLGGTCLNVGCIPSK	2xCarbamidomethyl [C8; C13]	1	4	6	P09622	0	1819.87	High	High	4.06
TRUE	High	NETGGGEGVEVLVNEPYEK		1	4	3	Q00169	0	2019.95	High	High	3.73
TRUE	High	NETDEDGWTTVR		1	1	8	Q14152	0	1422.61	High	High	3.3
TRUE	High	NESTPPSEELELDK		1	2	3	Q7L0Y3	0	1587.74	High	High	2.77
TRUE	High	NESGTWIQYGEEK		1	3	4	Q7Z2W4	0	1540.69	High	High	2.37
TRUE	High	NERPDGVLLTFGGQTALNCGVELTK	1xCarbamidomethyl [C19]	1	2	1	P27708	0	2689.36	High	High	4.6
TRUE	High	NEQDAYAINSYTR		1	6	12	P24752	0	1544.7	High	High	3.7
TRUE	High	NEPLSLPELTK		1	1	1	Q8TEQ6	0	1240.68	High	High	2.76
TRUE	High	NEPFVFSLGK		1	1	1	Q13451	0	1137.59	High	High	1.97
TRUE	High	NEPEVEAEQPLCSSQSQCK	2xCarbamidomethyl [C12; C18]	1	1	1	Q8TEQ6	0	2219.95	High	High	2.44
TRUE	High	NENTFLDLTVQQIEHLNK		2	7	2	E7EUC7; C9JNZ1	0	2156.1	High	High	4.4
TRUE	High	NENTEGSPQEDGVELEGLK		1	1	4	P11388	0	2044.93	High	High	4
TRUE	High	NEVLMVNIGSLSTGGR		1	2	1	P41091	0	1646.85	High	High	4.5
TRUE	High	NENLAANFLLSQNFDDE		1	2	2	P54725	0	1953.88	High	High	2.8
TRUE	High	NEVSLVAEGFLPEDGSGR		1	1	1	O95163	0	1875.91	High	High	3.79
TRUE	High	NEYSLTGLCNR	1xCarbamidomethyl [C9]	1	2	4	Q9BXY0	0	1326.61	High	High	2.91
TRUE	High	NFGEDMDDERLK		1	7	3	A0A087WTT1	1	1468.64	High	High	2.56
TRUE	High	NFGEDMDDER		1	7	6	A0A087WTT1	0	1227.46	High	High	2.7
TRUE	High	NFEWVAER		1	3	6	E9PBS1	0	1050.5	High	High	2.1
TRUE	High	NFESLSEAFSVASAAAVLSHNR		1	4	1	P04844	0	2307.14	High	High	3.95
TRUE	High	NFELMEAEK		1	2	2	O75477	0	1110.51	High	High	2.25
TRUE	High	NFEHLNSDFDR		1	1	1	P48163	0	1393.61	High	High	2.34
TRUE	High	NFEDVAFDEK		1	3	14	P07237	0	1213.54	High	High	2.5
TRUE	High	NFEALNAR		1	20	4	A0A2U3TZM0	0	934.474	High	High	2.28
TRUE	High	NFDMVIVYK		1	1	1	Q9Y5B9	0	1128.58	High	High	1.96
TRUE	High	NFDLRPGVIVR		1	2	15	P31153	0	1285.74	High	High	2.98
TRUE	High	NFDFEDVFVK		1	2	2	Q16795	0	1259.59	High	High	2.16
TRUE	High	NFDEILR		1	1	1	P30041	0	906.468	High	High	1.93
TRUE	High	NFATSLYSMIK	1xOxidation [M9]	1	3	5	P08758	0	1290.64	High	High	2.47
TRUE	High	NFAQLTVSGSR		1	4	3	P35249	0	1179.61	High	High	2.93
TRUE	High	NFAFLEFR		1	2	4	P26368	0	1043.53	High	High	2.34
TRUE	High	NEVVVELR		1	1	8	O00629	0	957.536	High	High	2.93
TRUE	High	NFGEEVDDESLK		1	4	11	Q13310	0	1381.61	High	High	3.21
TRUE	High	NENGAPEDEENFEEAIK		1	1	4	Q13564	0	1934.83	High	High	3.54
TRUE	High	NELQLVDLPTGR		1	2	1	Q9BZH6	0	1354.73	High	High	3.26
TRUE	High	NEFGEIQGDK		1	1	3	P21980	0	1136.52	High	High	1.94
TRUE	High	NEEPSEEEIDAPKPK		1	1	27	Q9NR30	0	1711.8	High	High	4.06
TRUE	High	NEEILNSLK		1	3	9	A0A087WUQ6	0	1059.57	High	High	2.73
TRUE	High	NEEEVFAWNNEVK		1	8	5	A0A1B0GTG2	0	1607.73	High	High	3.35
TRUE	High	NEEENENSISQYK		1	1	3	P82673	0	1583.68	High	High	2.78
TRUE	High	NEEDDMVEMEEER		1	4	5	P80303	0	1654.62	High	High	3.36
TRUE	High	NEEDAAELVALAQAVNAR		1	1	9	P22314	0	1883.95	High	High	6.08
TRUE	High	NEDVCSCSTDTSEVPR	2xCarbamidomethyl [C5; C7]	1	1	4	P49790	0	1855.74	High	High	3.26
TRUE	High	NEDITEPQSILAAAEK		1	2	5	E9PFN5	0	1728.87	High	High	4.39
TRUE	High	NEDLNAEDVYSR		1	2	4	A0A0C4DFL7	0	1424.63	High	High	2.56
TRUE	High	NEDLEEIASTDLK		1	1	1	P78318	0	1476.71	High	High	2.61
TRUE	High	NEDEENTLSVDCTR	1xCarbamidomethyl [C12]	1	3	1	A0A5F9ZI22	0	1681.7	High	High	1.94
TRUE	High	NEDEEEEEEEKDEAEDLLGR		1	1	6	Q9Y5B9	1	2406.99	High	High	5.43
TRUE	High	NECVVVIR	1xCarbamidomethyl [C3]	1	3	12	P05198	0	988.524	High	High	2.54
TRUE	High	NEATVETLTETK		1	5	7	Q9GZR7	0	1335.66	High	High	3.14
TRUE	High	NEFNLESK		1	4	1	Q15907	0	980.468	High	High	2.03
TRUE	High	NEITIWASEK		1	1	1	Q7L5L3	0	1190.61	High	High	1.9
TRUE	High	NEGCQVYGFLEVNK	1xCarbamidomethyl [C4]	1	4	1	H0Y5K5	0	1656.77	High	High	3.54
TRUE	High	NEGQLNGETNTPIEGNQAGDAAASAR		1	2	4	P18583	0	2585.18	High	High	4.08
TRUE	High	NELPSAIK		1	2	3	Q9H2H9	0	871.488	High	High	2.26
TRUE	High	NEIPNSHILDQYR		1	1	3	P0DN79	0	1598.79	High	High	3.45
TRUE	High	NEIPEEALYK		1	2	2	P20020	0	1205.6	High	High	2.39
TRUE	High	NEINIDTLAR		1	2	2	Q8N766	0	1158.61	High	High	2.36
TRUE	High	NEINGNWISASSINEAR		1	2	2	Q53EL6	0	1874.9	High	High	4.02
TRUE	High	NELMYQLEQDHDLQAILQER	1xOxidation [M4]	1	1	1	Q08211	0	2502.19	High	High	4.5
TRUE	High	NEIIILANTTNTELK		1	2	5	Q12792	0	1686.93	High	High	3.81
TRUE	High	NELLEIK		0	1	1		0	858.493	High	High	2.04
TRUE	High	NEILDEVISLSQVTPK		1	8	1	O60313	0	1784.96	High	High	2.97
TRUE	High	NELIARYIK		0	10	1		1	1119.65	High	High	1.9
TRUE	High	NELESYAYSLK		1	1	8	P11021	0	1316.64	High	High	3.05
TRUE	High	NELEIPGQYDGR		1	1	7	P78527	0	1390.66	High	High	3.41
TRUE	High	NEIDNYEEDYQK		1	2	8	Q01082	0	1559.65	High	High	3.48
TRUE	High	NEIASVAYR		1	1	14	O15371	0	1022.53	High	High	2.95
TRUE	High	NEGVIEFVSYSDMK		1	2	1	A0A0D9SEM4	0	1617.75	High	High	3.17
TRUE	High	NEGNIFPNPEATFVK		1	1	6	Q9Y5B9	0	1676.83	High	High	4.04
TRUE	High	NEAITSFEGK		1	2	3	Q96T51	0	1095.53	High	High	2.4
TRUE	High	NFGIGQDIQPK		1	2	18	P62424	0	1216.63	High	High	3.15
TRUE	High	NFGLYNER		1	1	11	P17174	0	1012.48	High	High	2.45
TRUE	High	NGQHVASSPIPVVISQSEIGDASR		1	3	5	P21333	0	2448.25	High	High	5.97
TRUE	High	NGQDLGVAFK		1	11	23	Q00839	0	1048.54	High	High	3.12
TRUE	High	NGPLPIPSEGSGFTK		1	3	3	J3KN16	0	1500.77	High	High	2.51
TRUE	High	NGPLEVAGAAVSAGHGLPAK		1	2	13	O75367	0	1815.97	High	High	5.24
TRUE	High	NGPLEEDGERYDEDEEAAK		1	1	1	P13807	1	2165.91	High	High	2.47
TRUE	High	NGPGFHNDIDSNSTIQEILIPASK		1	1	3	Q96I24	0	2567.27	High	High	3.62
TRUE	High	NGPALQEAYVR		1	10	8	Q9UJU6	0	1217.63	High	High	2.82
TRUE	High	NGNYCVLQMDQSYKPDENEVR	1xCarbamidomethyl [C5]	1	2	4	P31939	0	2559.12	High	High	5.36
TRUE	High	NGNLPEFGDAISTASK		1	1	1	Q9Y490	0	1620.79	High	High	3.18
TRUE	High	NGNHVANSPVSIMVVQSEIGDAR	1xOxidation [M13]	1	2	1	O75369	0	2410.18	High	High	4.36
TRUE	High	NGLSLAALK		1	1	14	P16401	0	886.536	High	High	3.17
TRUE	High	NGLMFVK		1	22	1	A0A2R8Y761	0	808.439	High	High	1.27
TRUE	High	NGLLNCNDCYMR	2xCarbamidomethyl [C6; C9]	1	6	1	Q9UPQ0	0	1529.63	High	High	2.59
TRUE	High	NGIHDLDNISFPK		1	2	4	P49721	0	1469.74	High	High	3.4
TRUE	High	NGLDVLFK		1	2	1	Q02978	0	905.509	High	High	1.96
TRUE	High	NGQLAASVETAGDSELFLMK	1xOxidation [M19]	1	4	1	Q16658	0	2097.02	High	High	2.26
TRUE	High	NGIDILVGTPGR		1	3	5	Q9NR30	0	1211.67	High	High	3.68
TRUE	High	NGQVIGIGAGQQSR		1	2	5	P31939	0	1384.73	High	High	2.54
TRUE	High	NGSCGVSYIAQEPGNYEVSIK	1xCarbamidomethyl [C4]	1	2	2	O75369	0	2272.06	High	High	4.03
TRUE	High	NHEEEMNALR	1xOxidation [M6]	1	5	1	Q04695	0	1258.55	High	High	2.03
TRUE	High	NHEEEMNALR		1	5	19	Q04695	0	1242.55	High	High	3.36
TRUE	High	NHEEEISTLR		1	3	11	P08727	0	1227.6	High	High	3.04
TRUE	High	NHDHQEIAVPVANLK		1	1	1	O75607	0	1684.88	High	High	3.85
TRUE	High	NHDEESLECLCR	2xCarbamidomethyl [C9; C11]	1	8	10	E7EX73	0	1561.64	High	High	3.13
TRUE	High	NHCGIASAASYPTV	1xCarbamidomethyl [C3]	1	1	1	P07711	0	1447.66	High	High	3.1
TRUE	High	NGYGFVEFEDSR		1	5	7	A0A590UK80	0	1419.62	High	High	2.93
TRUE	High	NGYGFVEFDDLR		1	2	2	A0A0D9SEM4	0	1431.65	High	High	2.33
TRUE	High	NGYGFINR		2	4	22	P16989; P67809	0	940.464	High	High	2.87
TRUE	High	NGYELSPTAAANFTR		1	1	1	P49721	0	1611.78	High	High	3.21
TRUE	High	NGVQAMVEFDSVQSAQR		1	6	3	P14866	0	1865.88	High	High	4.81
TRUE	High	NGVMPSHFSR		1	2	25	P39019	0	1131.54	High	High	3.59
TRUE	High	NGSFGVLVATNVAAR		1	1	1	Q9NR30	0	1475.8	High	High	3.09
TRUE	High	NGSFANLR		1	2	1	P52788	0	878.448	High	High	1.99
TRUE	High	NGSEADIDEGLYSR		1	6	16	P22314	0	1525.68	High	High	4.36
TRUE	High	NGQYAEASALYGR		1	1	10	Q15785	0	1399.66	High	High	3.34
TRUE	High	NFGIWLR		1	5	4	Q02543	0	905.499	High	High	2.12
TRUE	High	NGHVGISFVPK		1	2	1	P21333	0	1154.63	High	High	2.4
TRUE	High	NGFVVLK		1	8	25	I3L397	0	776.466	High	High	2.28
TRUE	High	NFSTVDIQK		1	6	2	P43246	0	1051.54	High	High	2.07
TRUE	High	NFSEVFQK		1	1	1	Q9UQE7	0	998.494	High	High	2.1
TRUE	High	NFSDNQLQEGK		1	2	10	P37802	0	1279.59	High	High	3.26
TRUE	High	NFQNIFPPSATLHLSNIPPSVSEEDLK		1	4	10	P26599	0	2994.52	High	High	4.5
TRUE	High	NFQEEQINTR		1	1	1	Q8IXB1	0	1278.61	High	High	2.22
TRUE	High	NFPNAIEHTLQWAR		1	1	2	P22314	0	1696.86	High	High	3.14
TRUE	High	NFNLPMCK	1xCarbamidomethyl [C7]	1	2	1	P55809	0	1023.48	High	High	2.05
TRUE	High	NFMIDTYR		2	3	1	Q8TAQ2; Q92922	0	1059.49	High	High	2.03
TRUE	High	NFLYAWCGK	1xCarbamidomethyl [C7]	1	1	6	Q08211	0	1158.54	High	High	2.2
TRUE	High	NFITAEELR		1	3	6	O43707	0	1092.57	High	High	2.45
TRUE	High	NFILDQTNVSAAAQR		1	12	22	Q00839	0	1647.84	High	High	4.04
TRUE	High	NFILDQCNVYNSGQR	1xCarbamidomethyl [C7]	1	2	6	H3BQZ7	0	1827.84	High	High	3.74
TRUE	High	NFIAQGPYENR		1	1	8	P21281	0	1308.63	High	High	2.7
TRUE	High	NFGYTLR		1	1	12	P05546	0	870.447	High	High	2.38
TRUE	High	NFGSYVTHETK		1	2	3	P63167	0	1282.61	High	High	2.81
TRUE	High	NFTTEQVTAMLLSK		1	3	1	P34932	0	1582.81	High	High	3.44
TRUE	High	NGGLGHMNIALLSDLTK	1xOxidation [M7]	1	1	3	P30048	0	1769.92	High	High	3.58
TRUE	High	NFTTEQVTAMLLSK	1xOxidation [M10]	1	3	3	P34932	0	1598.81	High	High	3.13
TRUE	High	NFVVVMVTK		1	4	2	P54725	0	1036.59	High	High	2.14
TRUE	High	NGFLLDGFPR		1	6	3	P54819	0	1135.59	High	High	2.67
TRUE	High	NGEVVHTPETSV		1	1	6	O15427	0	1268.61	High	High	2.67
TRUE	High	NGEVQNLAVK		1	5	2	Q86VP6	0	1071.58	High	High	3.34
TRUE	High	NGETVPIDEQFDK		1	1	1	P33176	0	1491.7	High	High	2.57
TRUE	High	NGETELCMEGR	1xCarbamidomethyl [C7]	1	3	3	O95433	0	1295.54	High	High	3.13
TRUE	High	NGESSELDLQGIR		1	5	6	F8W031	0	1417.69	High	High	3.86
TRUE	High	NGEFFMSPNDFVTR		1	2	1	Q9UJS0	0	1660.74	High	High	2.24
TRUE	High	NGDYLCVK	1xCarbamidomethyl [C6]	1	1	2	P55884	0	968.451	High	High	2.11
TRUE	High	NGDTSTEEPMLNVQR		1	2	4	C9JJ19	0	1690.77	High	High	2.69
TRUE	High	NFYYAAVPSAR		1	1	6	Q10471	0	1258.62	High	High	2.79
TRUE	High	NFYVEVPELAK		1	3	2	A0A0C4DG89	0	1308.68	High	High	2.36
TRUE	High	NFYVEHPEVAR		1	4	15	A0A1W2PQ51	0	1360.66	High	High	3.37
TRUE	High	NFYQEHPDLAR		1	7	12	J3KTA4	0	1389.65	High	High	2.82
TRUE	High	NFWVSGLSSTTR		1	1	1	Q15424	0	1354.67	High	High	2.62
TRUE	High	NFWSHETR		1	1	3	P78527	0	1076.49	High	High	2.3
TRUE	High	NFVDSPIIVDITK		1	4	1	A0A0G2JLB3	0	1460.8	High	High	1.95
TRUE	High	NEALAALLR		1	2	7	P13797	0	970.568	High	High	2.94
TRUE	High	NDWLDLR		1	2	1	Q6RFH5	0	931.463	High	High	2.2
TRUE	High	NDVVGTTYLHLSK		1	1	3	Q9NZM1	0	1446.76	High	High	2.88
TRUE	High	NAGNCLSPAVIVGLLK	1xCarbamidomethyl [C5]	1	3	18	O43175	0	1625.9	High	High	5.01
TRUE	High	NAGDLAPAGGAASASTDEAADAESGTR		1	3	4	Q9NXV6	0	2433.08	High	High	4.61
TRUE	High	NAFYIGSYQQCINEAQR	1xCarbamidomethyl [C11]	1	3	3	O14579	0	2061.94	High	High	4.38
TRUE	High	NAFVTGIAR		1	14	1	Q7L576	0	948.526	High	High	2.01
TRUE	High	NAEVTGTMSQDTEVDMK		1	2	4	F5GZS6	0	1855.8	High	High	3.45
TRUE	High	NAEQNGPVDGQGDNPGPQAAEQGTDTAVPSDSDK		1	1	2	P34932	0	3366.46	High	High	5.18
TRUE	High	NAEPLINLDVNNPDFK		1	3	5	Q9Y224	0	1812.91	High	High	4.31
TRUE	High	NAENAIEALK		1	4	10	P16615	0	1072.56	High	High	3.35
TRUE	High	NAEFLTCNIPTSNASNNMVTTEK	1xCarbamidomethyl [C7]; 1xOxidation [M18]	1	4	1	P55265	0	2572.17	High	High	4.36
TRUE	High	NAEDCLYELPENIR	1xCarbamidomethyl [C5]	1	1	1	Q9NZ63	0	1735.8	High	High	4.11
TRUE	High	NAEAVLQSPGLSGK		1	1	2	Q13045	0	1370.73	High	High	3.14
TRUE	High	NADPILISLK		1	3	3	Q9ULV4	0	1083.64	High	High	2.22
TRUE	High	NADMSEEMQQDSVECATQALEK	1xCarbamidomethyl [C15]; 2xOxidation [M4; M8]	1	4	5	P63167	0	2546.03	High	High	4.72
TRUE	High	NADMSEEMQQDSVECATQALEK	1xCarbamidomethyl [C15]; 1xOxidation [M]	1	4	9	P63167	0	2530.04	High	High	5.08
TRUE	High	NADMSEEMQQDSVECATQALEK	1xCarbamidomethyl [C15]	1	4	2	P63167	0	2514.04	High	High	5.28
TRUE	High	NAGVEGSLIVEK		1	1	35	P10809	0	1215.66	High	High	3.52
TRUE	High	NADLNAQTVVK		1	3	3	Q9Y520	0	1172.63	High	High	2.41
TRUE	High	NAGYAVSLR		1	3	2	P57105	0	950.505	High	High	2.55
TRUE	High	NAIANASTLAEVER		1	3	12	P09661	0	1458.75	High	High	3.83
TRUE	High	NAMGSLASQATK		1	4	7	P55036	0	1178.58	High	High	3.13
TRUE	High	NALYESQLK		1	1	1	Q9P2C4	0	1065.56	High	High	2.38
TRUE	High	NALVSHLDGTTPVCEDIGR	1xCarbamidomethyl [C14]	1	1	6	P31930	0	2054	High	High	5.31
TRUE	High	NALQQENHIIDGVK		1	6	5	G3V2S9	0	1578.82	High	High	3.42
TRUE	High	NAIQEIQR		1	3	2	Q13618	0	971.527	High	High	2.31
TRUE	High	NALNLRNR		1	4	1	Q96M98	1	970.554	High	High	1.9
TRUE	High	NAIMFGK		1	1	1	Q9Y5B9	0	780.407	High	High	1.95
TRUE	High	NALLSLAK		1	2	24	P04083	0	829.514	High	High	2.83
TRUE	High	NALLQLTDSQIADVAR		1	1	5	O75643	0	1727.93	High	High	4.7
TRUE	High	NALFPEVFSPTPDENSDQNSR		1	1	1	Q8IVT2	0	2364.07	High	High	4.06
TRUE	High	NALESYAFNMK	1xOxidation [M10]	1	5	8	A0A0G2JIW1	0	1303.6	High	High	3.06
TRUE	High	NALESYAFNMK		1	5	24	A0A0G2JIW1	0	1287.6	High	High	3.61
TRUE	High	NALDLLLPK		1	6	4	A0A1B0GTJ7	0	996.609	High	High	2.59
TRUE	High	NAIDDGCVVPGAGAVEVAMAEALIK	1xCarbamidomethyl [C7]	1	1	2	P40227	0	2470.23	High	High	5.42
TRUE	High	NALANPLYCPDYR	1xCarbamidomethyl [C9]	1	4	5	P22695	0	1566.74	High	High	3.94
TRUE	High	NALALFVLPK		1	1	13	P05543	0	1085.67	High	High	2.82
TRUE	High	NANAVMEYEK		1	8	3	Q99615	0	1168.53	High	High	2.89
TRUE	High	NADHSMNYQYR		1	2	2	Q12906	0	1398.59	High	High	2.67
TRUE	High	NADGLIVASR		1	1	2	Q9UJA5	0	1015.55	High	High	2.82
TRUE	High	MWDPHNDPNAQGDAFK		1	2	10	P08621	0	1842.79	High	High	3.52
TRUE	High	MVYYLDPSSQK		1	2	1	Q9BXJ9	0	1330.63	High	High	2.19
TRUE	High	MVVPVAALFTPLK	1xOxidation [M1]	1	8	3	F5H365	0	1401.82	High	High	2.63
TRUE	High	MVVPGLDGAQIPR		1	2	1	P49327	0	1352.74	High	High	3.11
TRUE	High	MVVPAALK	1xOxidation [M1]	1	4	3	P40429	0	844.496	High	High	1.95
TRUE	High	MVVPAALK		1	4	32	P40429	0	828.501	High	High	2.24
TRUE	High	MVVLSLPR		1	1	1	Q14204	0	914.549	High	High	1.95
TRUE	High	MVVESAYEVIK	1xOxidation [M1]	1	3	11	A0A5F9ZHM4	0	1283.66	High	High	3.21
TRUE	High	MVVESAYEVIK		1	3	14	A0A5F9ZHM4	0	1267.66	High	High	2.92
TRUE	High	MVTGDNINTAR		2	8	3	P20020; P23634	0	1191.58	High	High	2.73
TRUE	High	MVSSYVGENAEFER		1	1	6	P55809	0	1617.72	High	High	3.24
TRUE	High	MVSHSELR	1xAcetyl [N-Term]	1	5	1	C9JBI3	0	1000.49	High	High	1.99
TRUE	High	MVSDINNGWQHLEQAEK		1	1	2	O43707	0	1998.93	High	High	3.61
TRUE	High	MVSDINNAWGCLEQVEK	1xCarbamidomethyl [C11]; 1xOxidation [M1]	1	2	1	P12814	0	2008.91	High	High	2.23
TRUE	High	MVSDEYEQLSSEALEAAR	1xOxidation [M1]	1	1	7	F8W7C6	0	2043.92	High	High	5.46
TRUE	High	MWEVLESTTQTK		1	2	1	Q01082	0	1452.7	High	High	2.8
TRUE	High	NADGTICYDSTHYK	1xCarbamidomethyl [C7]	1	2	6	P14550	0	1644.7	High	High	3.15
TRUE	High	MWEVQTGYCVK	1xCarbamidomethyl [C9]	1	2	1	P43034	0	1400.63	High	High	2.89
TRUE	High	MYEVVYQIGTETR		1	1	1	Q9UHG3	0	1588.77	High	High	3.61
TRUE	High	NACDHLSGFNVCNR	2xCarbamidomethyl [C3; C12]	1	1	2	Q9Y3B4	0	1663.71	High	High	2.53
TRUE	High	NAAQVLVGIPLETGQK		1	3	1	Q9BT78	0	1637.92	High	High	3.21
TRUE	High	NAAHALPTTLGALER		1	1	10	Q8NBJ5	0	1534.83	High	High	4.39
TRUE	High	NAAGALDLLK		1	9	7	A0A1W2PPZ5	0	985.568	High	High	2.72
TRUE	High	NAAEELKPR		1	1	1	P78406	0	1027.55	High	High	2.46
TRUE	High	NAADPISGDFK		1	1	1	P46013	0	1134.54	High	High	2.25
TRUE	High	MYTDIQEPMFSAAR		1	1	1	Q9NRR5	0	1659.75	High	High	3.18
TRUE	High	MYSTDDGVQFHAFGR		1	1	4	Q15029	0	1730.76	High	High	3.82
TRUE	High	MYSIEPADR		1	2	2	A0AVT1	0	1081.5	High	High	2.2
TRUE	High	MYSFDDVLEEGK		1	9	1	E9PMT2	0	1432.63	High	High	2.16
TRUE	High	MYSEIDIK		1	1	3	Q15029	0	998.486	High	High	1.99
TRUE	High	MYPIDFEK	1xOxidation [M1]	1	2	1	P22314	0	1058.49	High	High	1.98
TRUE	High	MYPIDFEK		1	2	1	P22314	0	1042.49	High	High	1.95
TRUE	High	MYGISLCQAILDETK	1xCarbamidomethyl [C7]; 1xOxidation [M1]	1	1	5	P04083	0	1757.84	High	High	4.47
TRUE	High	MYGCDVGPDGR	1xCarbamidomethyl [C4]	2	18	2	A0A140T8Y4; A0A140T9M0	0	1226.49	High	High	2.46
TRUE	High	MYAALGDPK		1	1	6	P78527	0	965.476	High	High	2.63
TRUE	High	NAPAIIFIDELDAIAPK		1	1	14	P55072	0	1810.99	High	High	4.15
TRUE	High	NAQAIEDMVGYAQETQHEK		1	3	4	Q99460	0	2161.98	High	High	5.04
TRUE	High	NAQEALQAIETK		1	1	1	O43592	0	1315.69	High	High	2.62
TRUE	High	NDLSPASSGNAVYDFFIGR		1	2	4	Q14739	0	2029.96	High	High	4.98
TRUE	High	NDLSICGTLHSVDQYLNIK	1xCarbamidomethyl [C6]	1	1	1	Q9Y333	0	2190.09	High	High	2.79
TRUE	High	NDLMEYAK	1xOxidation [M4]	1	3	1	P00966	0	999.445	High	High	1.91
TRUE	High	NDLMEYAK		1	3	21	P00966	0	983.45	High	High	3.01
TRUE	High	NDIHTLLK		1	5	8	C9J1V9	0	953.541	High	High	2.78
TRUE	High	NDLGVGYLLIGDNDNAK		1	1	2	Q12797	0	1790.89	High	High	3.94
TRUE	High	NDLAVVDVR		1	1	15	P19338	0	1000.54	High	High	3.03
TRUE	High	NDIASHPPVEGSYAPR		1	2	15	Q7KZF4	0	1709.82	High	High	3.82
TRUE	High	NDIAINELMK		1	3	3	P51665	0	1160.6	High	High	2.7
TRUE	High	NDGVLLLQALTR		1	1	3	O60763	0	1312.76	High	High	3.58
TRUE	High	NDGAAILAAVSSIAQK		1	2	4	P28331	0	1528.83	High	High	4.64
TRUE	High	NDFTEEEEAQVR		1	2	12	E5RJR5	0	1466.64	High	High	3.42
TRUE	High	NDFQLIGIQDGYLSLLQDSGEVR		1	3	1	I3L397	0	2580.29	High	High	3.8
TRUE	High	NDASEVVLAGER		1	4	5	A0A087WWG9	0	1259.62	High	High	3.14
TRUE	High	NDAPTPGTSTTPGLR		1	10	4	H0YKT5	0	1484.73	High	High	2.64
TRUE	High	NDLSPTTVMSEGAR		1	4	7	P30043	0	1477.7	High	High	3.86
TRUE	High	NCWQNYLDFHR	1xCarbamidomethyl [C2]	1	2	4	P14854	0	1552.68	High	High	3.29
TRUE	High	NDLSPTTVMSEGAR	1xOxidation [M9]	1	4	5	P30043	0	1493.69	High	High	2.27
TRUE	High	NDNQILSEIVEAK		1	1	3	O60502	0	1472.76	High	High	3.19
TRUE	High	NDVNWSQPGEK		1	7	1	Q13492	0	1273.58	High	High	1.93
TRUE	High	NDVNVEFSEK		1	1	5	Q9Y2Z0	0	1180.55	High	High	2.71
TRUE	High	NDVLDSLGISPDLLPEDFVR		1	2	1	Q9UBE0	0	2214.13	High	High	4.01
TRUE	High	NDVAWNFEK		1	3	6	A0A087WUQ6	0	1122.52	High	High	2.44
TRUE	High	NDSVVAGGGAIEMELSK	1xOxidation [M13]	1	1	3	Q99832	0	1692.81	High	High	2.97
TRUE	High	NDSVVAGGGAIEMELSK		1	1	5	Q99832	0	1676.82	High	High	4.32
TRUE	High	NDSPTQIPVSSDVCR	1xCarbamidomethyl [C14]	1	1	3	Q8TC07	0	1674.78	High	High	3.08
TRUE	High	NDSLVTPSPQQAR		1	3	3	H7C433	0	1412.71	High	High	2.26
TRUE	High	NDSLAGVVIADNEYPSR		1	1	1	O15498	0	1819.88	High	High	4.1
TRUE	High	NDSGEENVPLDLTR		1	1	1	Q6R327	0	1558.73	High	High	2.22
TRUE	High	NDSFTTCIELGK	1xCarbamidomethyl [C7]	1	2	3	Q01082	0	1384.64	High	High	3.41
TRUE	High	NDSDPTYGQQGHPNTWK		1	4	1	A0A087WZF1	0	1944.85	High	High	3.13
TRUE	High	NDQELISDPLQQCFK	1xCarbamidomethyl [C13]	1	3	1	H0YL91	0	1834.86	High	High	2.5
TRUE	High	NDQDTWDYTNPNLSGQGDPGSNPNK		1	3	7	P14866	0	2734.16	High	High	4.42
TRUE	High	NDPSLPEPK		1	5	8	O43776	0	996.5	High	High	2.28
TRUE	High	NDLVEALK		1	2	9	B1AK88	0	901.499	High	High	2.53
TRUE	High	NCVVELNFGQK	1xCarbamidomethyl [C2]	1	2	5	H3BQZ7	0	1307.64	High	High	3
TRUE	High	NCVAIAADRR	1xCarbamidomethyl [C2]	1	4	3	P49720	1	1145.58	High	High	2.78
TRUE	High	NCTIVSPDAGGAK	1xCarbamidomethyl [C2]	1	3	4	B1ALA9	0	1289.62	High	High	3.16
TRUE	High	NCASPSSAGQLILPECMK	2xCarbamidomethyl [C2; C16]	1	2	1	G5EA31	0	1962.91	High	High	2.72
TRUE	High	NAYVWTLK		2	7	1	O15143; A0A1W2PNV4	0	994.536	High	High	2.15
TRUE	High	NAVTQEFGPVPDTAR		1	2	4	A2A274	0	1601.79	High	High	4.34
TRUE	High	NAVIVALSSK		1	1	2	P61086	0	1001.6	High	High	2.68
TRUE	High	NAVITVPAYFNDSQR		1	1	9	P38646	0	1694.85	High	High	3.92
TRUE	High	NAVEEYVYEFR		1	2	5	Q92598	0	1418.66	High	High	3.61
TRUE	High	NATNVEQSFMTMAAEIK	2xOxidation [M10; M12]	1	2	2	P62820	0	1916.87	High	High	2.45
TRUE	High	NATEPIIK		0	1	1		0	885.504	High	High	1.58
TRUE	High	NATDLQNSSMSEEELTK		1	3	4	Q5QNY5	0	1896.85	High	High	3.03
TRUE	High	NASTFEDVTQVSSAYQK		1	1	5	Q14247	0	1874.88	High	High	4.19
TRUE	High	NASELFPAVVK		1	1	1	O00203	0	1174.65	High	High	1.95
TRUE	High	NASDMPETITSR		1	6	6	A0A3B3IUB5	0	1321.61	High	High	3.8
TRUE	High	NASCYFDIEWR	1xCarbamidomethyl [C4]	1	4	3	Q16658	0	1460.63	High	High	3.51
TRUE	High	NAQMAQSPILLLGGAASTLLQNR	1xOxidation [M4]	1	5	1	M0R1B5	0	2383.28	High	High	3.44
TRUE	High	NAQLNIELEAAHH		1	1	3	P43490	0	1459.73	High	High	3.02
TRUE	High	NCAVEFNFGQR	1xCarbamidomethyl [C2]	1	5	1	Q9BUJ2	0	1341.6	High	High	2.93
TRUE	High	NCECLSCIDCGK	4xCarbamidomethyl [C2; C4; C7; C10]	1	2	7	Q9NX58	0	1515.57	High	High	3.23
TRUE	High	NCGCLGASPNLEQLQEENLK	2xCarbamidomethyl [C2; C4]	1	3	1	P54136	0	2274.05	High	High	4.52
TRUE	High	NCHLNENIEK	1xCarbamidomethyl [C2]	1	2	1	Q13907	0	1270.58	High	High	1.98
TRUE	High	NCTCGLAEELEK	2xCarbamidomethyl [C2; C4]	1	2	1	Q6FI81	0	1423.62	High	High	3.07
TRUE	High	NCSSFLIK	1xCarbamidomethyl [C2]	1	4	30	H0YKD8	0	968.487	High	High	2.67
TRUE	High	NCPLIDNICAFAK	2xCarbamidomethyl [C2; C9]	1	1	1	O60488	0	1535.73	High	High	3.36
TRUE	High	NCPHVVVGTPGR	1xCarbamidomethyl [C2]	1	4	18	O00148	0	1292.65	High	High	3.4
TRUE	High	NCPHIVVGTPGR	1xCarbamidomethyl [C2]	1	15	33	Q13838	0	1306.67	High	High	3.73
TRUE	High	NCMTDLLAK	1xCarbamidomethyl [C2]	1	4	7	Q00765	0	1065.51	High	High	2.78
TRUE	High	NCIVLIDSTPYR	1xCarbamidomethyl [C2]	1	2	6	P62241	0	1450.74	High	High	3.65
TRUE	High	MVSAVLNGMLDQSFR	2xOxidation [M1; M9]	1	1	3	P78527	0	1699.81	High	High	3.12
TRUE	High	NCLTNFHGMDLTR	1xCarbamidomethyl [C2]; 1xOxidation [M9]	1	8	4	P61247	0	1594.71	High	High	2.76
TRUE	High	NCISTVVHQGLIR	1xCarbamidomethyl [C2]	1	1	1	P78527	0	1496.8	High	High	3.94
TRUE	High	NCIIVSPDAGGAK	1xCarbamidomethyl [C2]	1	5	11	P11908	0	1301.65	High	High	3.13
TRUE	High	NCIGDFLK	1xCarbamidomethyl [C2]	1	2	1	Q86VP6	0	966.471	High	High	1.96
TRUE	High	NCIDITGVR	1xCarbamidomethyl [C2]	1	4	16	Q12907	0	1047.53	High	High	2.44
TRUE	High	NCIAQTSAVVK	1xCarbamidomethyl [C2]	1	3	2	C9JQ41	0	1190.62	High	High	2.66
TRUE	High	NCLALADDKK	1xCarbamidomethyl [C2]	1	2	8	O75367	1	1147.58	High	High	3.44
TRUE	High	NCLALADDK	1xCarbamidomethyl [C2]	1	2	2	O75367	0	1019.48	High	High	2.32
TRUE	High	NCLTNFHGMDLTR	1xCarbamidomethyl [C2]	1	8	31	P61247	0	1578.72	High	High	4.28
TRUE	High	QAGLSYIR		1	2	14	Q5VTU8	0	907.5	High	High	2.68
TRUE	High	QAGLYSISLPNK		1	3	3	Q6Y1H2	0	1290.71	High	High	2.55
TRUE	High	QAGPASVPLR		1	1	33	P30101	0	995.563	High	High	3.3
TRUE	High	RIIDDSEITK		2	5	4	P61326; Q96A72	1	1189.64	High	High	3.15
TRUE	High	RLHGLDEEAEQK		1	6	1	P33991	1	1424.71	High	High	2.3
TRUE	High	RIHELEK		0	2	1		1	924.526	High	High	1.97
TRUE	High	RLGLPGDEVDNK		1	1	1	P78527	1	1312.69	High	High	1.9
TRUE	High	RLFNVDR		1	1	6	P25788	1	919.511	High	High	2.61
TRUE	High	RLFDANK		1	17	2	P06744	1	863.473	High	High	2.27
TRUE	High	RLEVLDSTK		2	2	10	P0C7P4; P47985	1	1060.6	High	High	3.27
TRUE	High	RLETLLR		1	1	3	O95816	1	900.563	High	High	2.16
TRUE	High	RLESLASR		1	2	1	Q92614	1	931.532	High	High	1.94
TRUE	High	RLEQLGAQR		1	2	3	P16435	1	1070.61	High	High	3.69
TRUE	High	RLEMYSR		1	2	1	Q9H0A0	1	954.483	High	High	2.32
TRUE	High	RLEFENQK		1	2	1	Q14683	1	1063.55	High	High	2.02
TRUE	High	RIEFAEQINK		1	1	6	Q9H307	1	1247.67	High	High	2.2
TRUE	High	RLEEWLGR		1	1	6	P56192	1	1058.57	High	High	3.33
TRUE	High	RLEESDVLQEAR		1	4	5	O43615	1	1444.74	High	High	2.98
TRUE	High	RLLDQIVEK		2	3	11	Q96AE4; C9JSZ1	1	1113.66	High	High	2.99
TRUE	High	RLEEPSLR		1	1	2	O00429	1	999.558	High	High	2.61
TRUE	High	RLLEFNQGK		1	1	1	P41250	1	1104.62	High	High	2.22
TRUE	High	RLIFPR		1	4	8	H0Y7V4	1	801.509	High	High	1.47
TRUE	High	RLQSIGTENTEENR		1	7	2	P04075	1	1646.81	High	High	3.92
TRUE	High	RLQELDAASK		1	1	3	P09497	1	1130.62	High	High	3.45
TRUE	High	RIPYAPSGEIPK		1	1	2	O60701	1	1327.74	High	High	2.6
TRUE	High	RIPQSTLSEFYPR		1	1	2	P21281	1	1593.84	High	High	2.9
TRUE	High	RLPPQQIEK		2	4	13	B1AK88; P47756	1	1108.65	High	High	2.93
TRUE	High	RLPPIVR		1	2	4	P52788	1	850.562	High	High	2.49
TRUE	High	RIPLAEWESR		1	1	1	P31930	1	1256.67	High	High	3.1
TRUE	High	RLPENLYNDR		1	3	12	P14927	1	1289.66	High	High	3.79
TRUE	High	RLPEAIEEVK		1	2	5	Q9UBQ7	1	1183.67	High	High	2.7
TRUE	High	RLPDLIK		1	1	1	Q06210	1	854.546	High	High	2.13
TRUE	High	RLPDGLTR		1	2	3	B1AHB1	1	927.537	High	High	3.11
TRUE	High	RLPDAHSDYAR		1	1	6	Q96PK6	1	1300.64	High	High	2.99
TRUE	High	RINVELSTK		1	1	3	Q96PK6	1	1059.62	High	High	2.53
TRUE	High	RLIPDGCGVK	1xCarbamidomethyl [C7]	2	4	7	F8W7C6; P27635	1	1114.6	High	High	2.67
TRUE	High	RLIISDR		1	3	1	P30520	1	872.531	High	High	1.99
TRUE	High	RILELDQFK		1	2	6	P12956	1	1161.66	High	High	2.91
TRUE	High	RLQTQVFK		1	3	3	P46781	1	1019.6	High	High	2.24
TRUE	High	RLEEPEEPK		1	1	13	O75822	1	1126.57	High	High	2.71
TRUE	High	RLEEIPLIK		1	1	5	Q14152	1	1110.69	High	High	2.22
TRUE	High	RLAPEYEAAATR		2	2	16	H7BZJ3; P30101	1	1347.7	High	High	3.76
TRUE	High	RKPEDVLDDDDAGSAPLK		1	2	8	A0A087WUV8	1	1940.96	High	High	4.86
TRUE	High	RKPDTIEVQQMK	1xOxidation [M11]	3	6	9	P35241; P26038; P15311	1	1488.78	High	High	2.69
TRUE	High	RKPDTIEVQQMK		3	6	52	P35241; P26038; P15311	1	1472.79	High	High	4.85
TRUE	High	RKMMFMGFIR	3xOxidation [M3; M4; M6]	1	1	1	Q9BRX8	2	1364.66	High	High	2.36
TRUE	High	RKGDEVDGVDEVAK		1	1	5	P09874	2	1516.76	High	High	3.14
TRUE	High	RKEELAEALK		1	5	3	P33991	2	1186.68	High	High	2.83
TRUE	High	RHYLFDVQR		1	2	1	P24539	1	1233.65	High	High	2.32
TRUE	High	RHLTGEFEK		1	5	11	B5MDF5	1	1116.58	High	High	2.92
TRUE	High	RGSDELFSTCVTNGPFIMSSNSASAANGNDSK	1xCarbamidomethyl [C10]; 1xOxidation [M18]	1	4	1	P26599	1	3337.47	High	High	5.46
TRUE	High	RGPQLVCTGSDDGTVK	1xCarbamidomethyl [C7]	1	1	2	Q96DI7	1	1689.82	High	High	2.89
TRUE	High	RGPNYTSGYGTNSELSNPSETESER		1	4	4	P51114	1	2732.2	High	High	4.13
TRUE	High	RGPGLYYVDSEGNR		1	1	17	P28074	1	1582.76	High	High	3.42
TRUE	High	RGPEVTSQGVQTSSPACK	1xCarbamidomethyl [C17]	1	15	1	A0A5F9ZHW5	1	1888.92	High	High	2.54
TRUE	High	RGPCIIYNEDNGIIK	1xCarbamidomethyl [C4]	1	2	30	P36578	1	1761.9	High	High	3.79
TRUE	High	RLDECEEAFQGTK	1xCarbamidomethyl [C5]	1	8	14	K9J957	1	1582.72	High	High	4.78
TRUE	High	RLEELR		2	5	2	E7EX44; Q8WXF1	1	815.473	High	High	2.14
TRUE	High	RLDEDLAAYCR	1xCarbamidomethyl [C10]	1	5	3	P09543	1	1381.65	High	High	2.47
TRUE	High	RLDEELEDAEK		1	3	11	Q15008	1	1346.64	High	High	3.42
TRUE	High	RIEEIMK		1	5	2	Q14244	1	918.508	High	High	1.95
TRUE	High	RLEELLR		1	2	2	P42285	1	928.557	High	High	2.26
TRUE	High	RLEELEAK		1	2	4	O60841	1	987.547	High	High	2.74
TRUE	High	RIEDNLPAGEE		1	3	2	O43617	1	1242.6	High	High	2.72
TRUE	High	RLEDFR		1	3	1	Q6PKG0	1	835.442	High	High	2.03
TRUE	High	RLEAGAMVLADR		1	3	3	P25205	1	1301.7	High	High	2.67
TRUE	High	RLEAFLTQK		2	3	4	P36507; Q02750	1	1105.64	High	High	2.41
TRUE	High	RLDYITAEIK		1	1	1	O15212	1	1221.68	High	High	2.75
TRUE	High	RLDVFEK		1	4	5	Q99460	1	906.504	High	High	2.27
TRUE	High	RLDQLER		1	2	1	Q96CT7	1	929.516	High	High	2.16
TRUE	High	RLDQELDFILSQQK		1	2	1	P37198	1	1732.92	High	High	3.71
TRUE	High	RLDLDACK	1xCarbamidomethyl [C7]	1	3	1	B7ZC39	1	990.504	High	High	2.27
TRUE	High	RLDIAGR		1	2	2	P61160	1	800.474	High	High	2.93
TRUE	High	RLDEYTQEEIDAFPR		1	3	2	Q9BYD1	1	1881.9	High	High	4.38
TRUE	High	RLDELEEATK		1	3	1	Q86V48	1	1203.62	High	High	1.94
TRUE	High	RLDEEEEDNEGGEWER		1	1	6	Q99613	1	1991.82	High	High	4.06
TRUE	High	RGPAEESSSWR		1	1	1	Q14152	1	1261.59	High	High	2.38
TRUE	High	RISAVSVAER		1	1	1	Q08211	1	1087.62	High	High	1.91
TRUE	High	RLSEKK		0	1	1		2	760.468	High	High	1.42
TRUE	High	RPTDYFAEMAK		1	2	6	Q99848	0	1328.63	High	High	3.32
TRUE	High	RPTAAELLR		1	2	1	O95747	0	1026.61	High	High	2.03
TRUE	High	RPSTSQTVSTPAPVPVIESTEAIEAK		1	1	5	P12270	0	2695.41	High	High	6.2
TRUE	High	RPSPDEPMTNLELK		1	2	11	Q9UHD1	0	1626.82	High	High	3.52
TRUE	High	RPSAPVDFSK		1	1	9	Q14696	0	1103.58	High	High	2.91
TRUE	High	RPQYSNPPVQGEVMEGADNQGAGEQGRPVR		1	3	19	P67809	0	3223.53	High	High	7.18
TRUE	High	RPQPYPYPSK		1	1	5	Q9H3N1	0	1232.64	High	High	2.79
TRUE	High	RPPVLR		1	3	11	P62424	0	737.478	High	High	2.24
TRUE	High	RPPTMTVSEASYQSER		1	8	1	E9PMT2	0	1838.87	High	High	3.15
TRUE	High	RPPEPTTPWQEDPEPEDENLYEK		1	1	2	Q9NX14	0	2796.26	High	High	4.29
TRUE	High	RPNTFF		1	4	4	Q02543	0	781.399	High	High	2.05
TRUE	High	RPNNLVIGR		1	2	2	Q9H7B2	0	1038.62	High	High	3.4
TRUE	High	RPISADSAIMNPASK	1xOxidation [M10]	1	5	3	A0A087WVQ6	0	1573.8	High	High	2.98
TRUE	High	RPISADSAIMNPASK		1	5	32	A0A087WVQ6	0	1557.81	High	High	4.65
TRUE	High	RPLFLAPDFDR		1	3	9	Q9P035	0	1346.72	High	High	3.4
TRUE	High	RPTELLSNPQFIVDGATR		1	9	1	P07384	0	2014.07	High	High	4.11
TRUE	High	RPLEEDFRR		1	1	1	Q8IXT5	1	1217.64	High	High	2.24
TRUE	High	RPTPQDSPIFLPVDDTSFR		1	2	6	P49327	0	2188.1	High	High	5.28
TRUE	High	RPVDSYDIPK		1	9	6	E9PMT2	0	1189.62	High	High	2.15
TRUE	High	RQIIVEEAK		1	2	5	Q9Y281	1	1085.63	High	High	2.82
TRUE	High	RQLETLGQEK		1	4	4	P05787	1	1201.65	High	High	3.25
TRUE	High	RQLEEQEEALR		1	1	1	Q9BTC0	1	1400.71	High	High	2.42
TRUE	High	RQELEAELAK		1	1	7	Q15149	1	1186.64	High	High	3.47
TRUE	High	RQELDAFLAQALSPK		1	2	1	Q9NZB2	1	1686.92	High	High	3.28
TRUE	High	RQDSDLVQCGVTSPSSAEATGK	1xCarbamidomethyl [C9]	1	1	2	Q9HC52	1	2293.07	High	High	3.67
TRUE	High	RQDLLNVLAR		1	1	3	Q96A33	1	1197.71	High	High	3.89
TRUE	High	RQDLEVEVR		1	4	1	A0A499FIX8	1	1143.61	High	High	2.07
TRUE	High	RQAVDVSPLR		1	4	15	M0R0R2	1	1140.65	High	High	3.67
TRUE	High	RQAMPFK		1	2	3	P50914	1	877.471	High	High	2.37
TRUE	High	RQAEVELASR		1	1	3	Q15149	1	1158.62	High	High	2.5
TRUE	High	RQAELLEK		2	4	1	P78362; H3BLV9	1	986.563	High	High	1.97
TRUE	High	RPYDLDRR		2	3	1	Q15424; Q14151	1	1090.58	High	High	2.53
TRUE	High	RPVIVHR		1	1	1	P26639	0	876.553	High	High	1.91
TRUE	High	RPVFPPLCGDGLLSGK	1xCarbamidomethyl [C8]	1	2	1	F8WBJ6	0	1712.92	High	High	2.83
TRUE	High	RPTWAEER		1	4	2	A0A140TA76	0	1044.52	High	High	2.45
TRUE	High	RLSEDYGVLK		1	2	1	P32119	1	1179.64	High	High	2.07
TRUE	High	RPGYGAYDAFK		1	3	35	P05198	0	1244.61	High	High	3.37
TRUE	High	RPGEEGTVMSLAGK		1	2	12	O96008	0	1431.73	High	High	3.45
TRUE	High	RNEIDAEPPAK		1	1	10	Q8TDN6	1	1239.63	High	High	3.45
TRUE	High	RNDFQLIGIQDGYLSLLQDSGEVR		1	3	4	I3L397	1	2736.4	High	High	7.03
TRUE	High	RNCFASVFEK	1xCarbamidomethyl [C3]	1	1	1	O15144	1	1257.6	High	High	2.14
TRUE	High	RNAVEVLK		1	2	1	P10997	1	928.557	High	High	1.91
TRUE	High	RMLRGK		1	1	1	A0A1W2PRJ2	2	760.461	High	High	1.2
TRUE	High	RMEELHNQEVQK		1	3	11	Q15233	1	1540.75	High	High	3.95
TRUE	High	RMEELHNQEMQK		1	2	3	P23246	1	1572.73	High	High	3.44
TRUE	High	RMATEVAADALGEEWK		1	2	2	P62753	1	1776.86	High	High	4
TRUE	High	RLVIQDK		1	3	11	P46777	1	871.536	High	High	2.7
TRUE	High	RLVEVDSSR		1	1	2	Q03252	1	1060.57	High	High	3
TRUE	High	RLTPTEVK		1	2	1	P25787	1	943.557	High	High	2.34
TRUE	High	RLTDADAMK		1	2	3	P25705	1	1020.51	High	High	2.59
TRUE	High	RISKEK		0	4	2		2	760.468	High	High	1.46
TRUE	High	RISGLIYEETR		1	1	174	P62805	1	1336.72	High	High	4.78
TRUE	High	RLSELLR		1	1	3	P08238	1	886.547	High	High	2.31
TRUE	High	RNELVIR		1	1	13	P11413	1	899.542	High	High	2.74
TRUE	High	RPGGPQYGIAR		1	2	6	Q14289	0	1171.63	High	High	2.23
TRUE	High	RNPAGSVVMER		1	2	2	F2Z2Y4	1	1215.63	High	High	2.54
TRUE	High	RNQSFCPTVNLDK	1xCarbamidomethyl [C6]	1	3	9	E9PLL6	1	1578.77	High	High	4.01
TRUE	High	RPGAVATGDIGR		1	4	1	D6RC14	0	1169.64	High	High	2.38
TRUE	High	RPFLEPK		1	2	1	P78347	0	886.515	High	High	2.24
TRUE	High	RPEILK		2	7	4	P63010; Q10567	0	755.477	High	High	2.05
TRUE	High	RPELEDSTLR		1	3	3	Q15149	0	1215.63	High	High	3.92
TRUE	High	RPDVVENQPDAASQLNVDASGNLAK		1	2	5	Q9NZL9	0	2608.3	High	High	5.8
TRUE	High	RPDVTYVYDVAK		1	1	2	Q8TDX7	0	1425.74	High	High	3.22
TRUE	High	RPDVSVQGDEVTLYTPEER		1	3	2	D6RIY6	0	2190.07	High	High	4.96
TRUE	High	RPANQFVPR		1	2	1	P67870	0	1084.6	High	High	2.41
TRUE	High	RPAMLDNEADGNK		1	2	2	Q93009	0	1430.67	High	High	2.48
TRUE	High	RPAEGPPTNPPAPGGGSSSSK		1	2	3	A0A087WZ13	0	1947.95	High	High	3.87
TRUE	High	RPAEDMEEEQAFK	1xOxidation [M6]	2	3	10	P61978; Q5T6W2	0	1595.7	High	High	4.19
TRUE	High	RPAEDMEEEQAFK		2	3	52	P61978; Q5T6W2	0	1579.71	High	High	4.38
TRUE	High	RNWEALK		1	2	3	O75400	1	916.5	High	High	2.2
TRUE	High	RNVYDLTSIPVR		1	2	3	Q9UNN5	1	1432.79	High	High	3.19
TRUE	High	RNVESGEEELASK		1	1	2	Q96HS1	1	1447.7	High	High	3.32
TRUE	High	RNQDLAPNSAEQASILSLVTK		1	4	1	B4DY09	1	2255.2	High	High	4.05
TRUE	High	RGILTLK		3	27	220	P60709; P68133; P63261	1	800.535	High	High	2.59
TRUE	High	RGLDLR		1	1	1	Q92504	1	729.437	High	High	1.91
TRUE	High	RGKSLK		0	11	1		2	688.446	High	High	1.48
TRUE	High	RDIDNLVQR		1	1	13	P49257	1	1128.61	High	High	3.99
TRUE	High	RDHALLEEQSK		1	3	14	O43707	1	1325.68	High	High	4.55
TRUE	High	RDGSLHVTCTDQETGK	1xCarbamidomethyl [C9]	1	1	1	Q0VDF9	1	1803.83	High	High	2.33
TRUE	High	RDGSDVIYPAR		1	2	5	P25685	1	1248.63	High	High	3.44
TRUE	High	RDGGSSCVGPAR	1xCarbamidomethyl [C7]	1	3	1	G3V5P6	1	1218.56	High	High	2.32
TRUE	High	RDFGSFDK		1	5	3	P04179	1	971.458	High	High	2.48
TRUE	High	RDFAPPGQQK		1	1	2	Q9BVC6	1	1143.59	High	High	2.84
TRUE	High	RDELTLEGIK		1	2	15	P38919	1	1173.65	High	High	3.55
TRUE	High	RDEFLGR		1	4	2	Q9H078	1	892.464	High	High	2.77
TRUE	High	RDEFEFLEK		1	2	2	Q14258	1	1212.59	High	High	2.45
TRUE	High	RDDFFYEDR		1	3	1	J3KPD3	1	1262.54	High	High	2
TRUE	High	RDAEDAMDAMDGAVLDGR		1	3	4	J3KP15	1	1907.82	High	High	5.12
TRUE	High	RDAALAVAEAMADK		1	2	2	P46060	1	1431.73	High	High	3.4
TRUE	High	RAVDLIQK		1	2	2	P39748	1	942.573	High	High	2.21
TRUE	High	RATVLESEGTR		1	3	2	Q9UJZ1	1	1218.64	High	High	2.64
TRUE	High	RDIEDLR		1	2	3	Q6P2H3	1	916.485	High	High	2.2
TRUE	High	RATDVMIAGK	1xOxidation [M6]	1	1	3	P23526	1	1077.57	High	High	2.24
TRUE	High	RDIEDPEIVVQATVL		1	2	3	F2Z2Y4	1	1696.91	High	High	2.57
TRUE	High	RDLGEELEALK		1	2	3	P35579	1	1272.68	High	High	2.89
TRUE	High	RDQALTEEHAR		1	3	1	P12814	1	1325.66	High	High	2.34
TRUE	High	RDPVVAYYCR	1xCarbamidomethyl [C9]	1	2	2	A0A087WY55	1	1298.63	High	High	2.67
TRUE	High	RDPHLACVAYER	1xCarbamidomethyl [C7]	1	4	17	A0A087WVQ6	1	1486.72	High	High	4.05
TRUE	High	RDPGVITYDLPTPPGEK		1	3	1	P26640	1	1854.96	High	High	4.15
TRUE	High	RDPGSAPSLGDR		1	5	1	M0R2B7	1	1227.61	High	High	2.61
TRUE	High	RDPALNSGVSQKPDPAK		1	1	5	P11388	1	1779.93	High	High	4.31
TRUE	High	RDNYVPEVSALDQEIIEVDPDTK		1	4	4	H3BNC9	1	2645.29	High	High	5.72
TRUE	High	RDLTQMADELRR		1	2	1	P41227	2	1503.77	High	High	2.39
TRUE	High	RDITLEASR		1	4	5	P63151	1	1060.57	High	High	3.68
TRUE	High	RDIQENDEEAVQVK		1	2	7	O00231	1	1672.81	High	High	4.15
TRUE	High	RDLPNALDEK		1	1	4	Q9NVJ2	1	1170.61	High	High	3.19
TRUE	High	RDIMSIYK		1	2	2	Q9H832	1	1025.54	High	High	2.01
TRUE	High	RDLMACAQTGSGK	1xCarbamidomethyl [C6]	1	18	9	O00571	1	1394.65	High	High	4.26
TRUE	High	RDLILTPK		1	4	2	Q12965	1	955.593	High	High	2.32
TRUE	High	RDLLGALK		1	2	1	Q9BSK4	1	885.552	High	High	1.61
TRUE	High	RDLESLR		1	1	1	Q8NBS9	1	888.49	High	High	1.94
TRUE	High	RDTLALLQK		1	1	4	Q9H6F5	1	1057.64	High	High	2.23
TRUE	High	RATDVMIAGK		1	1	9	P23526	1	1061.58	High	High	3.14
TRUE	High	RAPFDLFENR		1	1	24	P07900	1	1264.64	High	High	4.42
TRUE	High	RADLNQGIGEPQSPSR		1	1	5	Q96C19	1	1724.87	High	High	4.56
TRUE	High	RADDDRFPR		1	1	6	Q14152	2	1147.56	High	High	2.8
TRUE	High	RAADEVLAEAK		1	5	1	Q6P1J9	1	1172.63	High	High	2.77
TRUE	High	QYYVLCSSR	1xCarbamidomethyl [C6]	1	6	1	Q9UMR2	0	1175.55	High	High	2.22
TRUE	High	QYYTLLNQAPDMLHR		1	6	1	Q13283	0	1862.92	High	High	3.74
TRUE	High	QYYTLLNK		1	11	1	Q9UN86	0	1042.56	High	High	2.24
TRUE	High	QYYIGDIHPSDLKPESGSK		1	3	9	O43169	0	2134.05	High	High	3.34
TRUE	High	QYYLASCGDDCK	2xCarbamidomethyl [C7; C11]	1	3	2	A8MUM1	0	1479.59	High	High	2.18
TRUE	High	QYYAYLTDTQCK	1xCarbamidomethyl [C11]	1	1	3	P48651	0	1553.69	High	High	2.37
TRUE	High	QYTSPEEIDAQLQAEK		1	2	4	Q13442	0	1849.88	High	High	4.46
TRUE	High	QYTGINAISK		1	2	9	P61158	0	1094.58	High	High	2.92
TRUE	High	QYQLLFTQGSGENK		1	5	5	A0A3B3IUB5	0	1612.8	High	High	3.41
TRUE	High	QYQIDAAIVR		2	4	3	Q13620; Q13619	0	1176.64	High	High	2.98
TRUE	High	QYPISLVLAPTR		1	16	5	O00571	0	1357.78	High	High	2.94
TRUE	High	QYMFSSLK		1	1	2	P13010	0	1003.49	High	High	2.05
TRUE	High	RAEDGSVIDYELIDQDAR		1	9	21	P07355	1	2064.98	High	High	5.62
TRUE	High	RAPSVANVGSHCDLSLK	1xCarbamidomethyl [C12]	1	2	2	P21333	1	1810.92	High	High	4.66
TRUE	High	RAEEFLTASQEAL		1	3	1	E9PFR3	1	1464.73	High	High	2.16
TRUE	High	RAESMLQQADK		1	3	7	P13797	1	1276.63	High	High	3.78
TRUE	High	RAPFDLFENKK		1	2	1	P08238	2	1364.73	High	High	2.34
TRUE	High	RAPFDLFENK		1	2	24	P08238	1	1236.64	High	High	3.18
TRUE	High	RAPDQAAEIGSR		1	7	5	Q3ZCQ8	1	1270.65	High	High	3.68
TRUE	High	RANEFLEVGK		1	1	13	Q14152	1	1162.62	High	High	2.66
TRUE	High	RAMELLK		1	2	11	Q9Y3U8	1	860.502	High	High	2.34
TRUE	High	RALVILAK		1	2	2	Q99497	1	883.609	High	High	2.12
TRUE	High	RALEQQVEEMK		1	1	6	P35579	1	1360.69	High	High	2.95
TRUE	High	RALELEQER		1	1	1	P26038	1	1143.61	High	High	2.97
TRUE	High	RALDVIQAGK		1	1	3	O75937	1	1070.63	High	High	2.47
TRUE	High	RALANSLACQGK	1xCarbamidomethyl [C9]	1	3	3	P04075	1	1288.68	High	High	3.17
TRUE	High	RAGGEESQFEMDI		1	1	6	Q13541	1	1468.64	High	High	2.95
TRUE	High	RAGELTEDEVER		1	1	19	P62269	1	1403.68	High	High	4.69
TRUE	High	RAGDAAELR		1	3	3	K7EJN2	1	958.506	High	High	2.07
TRUE	High	RAFLIEEQK		1	1	26	P49207	1	1133.63	High	High	2.89
TRUE	High	RAEVSPMYGVQK		1	1	3	Q9H3K2	1	1364.7	High	High	2.82
TRUE	High	RAEFTVETR		1	4	18	P21333	1	1108.57	High	High	3.61
TRUE	High	RDVQEIFR		2	17	11	O00148; Q13838	1	1062.57	High	High	3.27
TRUE	High	RDVTQLDPNK		1	2	2	Q9UNN5	1	1185.62	High	High	2.46
TRUE	High	REAALPPVSPLK		1	4	3	E7EX73	1	1277.76	High	High	2.82
TRUE	High	RFEQEMMSK		1	1	1	Q9H2G2	1	1185.54	High	High	2.76
TRUE	High	RFEIACYK	1xCarbamidomethyl [C6]	1	3	13	Q9Y3A5	1	1086.54	High	High	2.62
TRUE	High	RFEELTNLIR		1	3	1	Q99613	1	1290.72	High	High	2.46
TRUE	High	RFEELGVK		1	1	27	Q04760	1	977.541	High	High	3.13
TRUE	High	RFDVSGYPTLK		1	2	1	P13667	1	1282.68	High	High	1.98
TRUE	High	RFDTEEEFKK		1	1	2	P54136	2	1328.65	High	High	3.14
TRUE	High	RFDTEEEFK		1	1	7	P54136	1	1200.55	High	High	2.75
TRUE	High	RFDGVQDPR		1	1	4	O00264	1	1089.54	High	High	2.3
TRUE	High	RFDEILEASDGIMVAR	1xOxidation [M13]	1	4	16	P14618	1	1837.91	High	High	5.29
TRUE	High	RFDEILEASDGIMVAR		1	4	4	P14618	1	1821.92	High	High	5.25
TRUE	High	RFDEATQLR		1	1	4	P17858	1	1135.59	High	High	2.74
TRUE	High	RFDDAVVQSDMK	1xOxidation [M11]	2	10	12	P11142; E9PK54	1	1426.66	High	High	3.06
TRUE	High	RFDDAVVQSDMK		2	10	92	P11142; E9PK54	1	1410.67	High	High	4.65
TRUE	High	REVDDLGPEVGDIK		1	1	18	O43143	1	1541.78	High	High	4.31
TRUE	High	RETGVDLTK		1	2	2	P38646	1	1018.55	High	High	2.6
TRUE	High	RFGKGK		0	2	1		2	692.42	High	High	1.4
TRUE	High	RESVLTATSILNNPIVK		1	2	1	Q5BKZ1	1	1855.06	High	High	3.12
TRUE	High	RFPGYDSESK		1	2	28	P46777	1	1185.55	High	High	3.72
TRUE	High	RFVEVGR		1	2	4	P50914	1	862.489	High	High	2.56
TRUE	High	RGFGFVTFDDHDPVDK		1	2	19	P22626	1	1851.87	High	High	5.36
TRUE	High	RGFAFVTFDDHDTVDK		1	1	1	P51991	1	1869.88	High	High	2.6
TRUE	High	RGFAFVTFDDHDSVDK		1	7	9	P09651	1	1855.86	High	High	4.51
TRUE	High	RGEVPAELR		1	2	4	Q9UNZ2	1	1026.57	High	High	2.85
TRUE	High	RGESLDNLDSPR		1	6	1	E9PMT2	1	1358.67	High	High	2.73
TRUE	High	RGEFCIAK	1xCarbamidomethyl [C5]	1	2	6	Q7KZF4	1	980.498	High	High	2.51
TRUE	High	RGEAHLAVNDFELAR		1	1	1	Q02790	1	1697.87	High	High	3.6
TRUE	High	RGEAGWEGGYPEIVK		1	2	3	Q08J23	1	1647.81	High	High	3.58
TRUE	High	RGDTYELQVR		1	2	2	Q9H0U3	1	1236.63	High	High	2.81
TRUE	High	RGDTVATLSER		1	1	4	P22102	1	1204.63	High	High	3.01
TRUE	High	RGDLPFVVPR		1	1	3	P35579	1	1155.66	High	High	2.6
TRUE	High	RGDIIGVQGNPGK		1	4	3	Q15046	1	1310.72	High	High	2.61
TRUE	High	RGDFIPGLR		1	1	2	P08559	1	1030.58	High	High	2.53
TRUE	High	RGDACEGDSGGPFVMK	1xCarbamidomethyl [C5]	1	2	17	P00734	1	1682.73	High	High	4.29
TRUE	High	RGAALLPR		0	2	1		1	853.537	High	High	1.5
TRUE	High	RFQELQR		1	1	4	O15067	1	976.532	High	High	2.47
TRUE	High	RESVELALK		1	3	4	O43719	1	1044.6	High	High	2.27
TRUE	High	RESQSVEEALK		1	1	8	P49915	1	1275.65	High	High	3.37
TRUE	High	REQGNIEEAVR		1	1	1	O15294	1	1300.66	High	High	2.98
TRUE	High	REELFIVSK		1	2	13	P15121	1	1120.64	High	High	3.15
TRUE	High	REELAPYPK		1	2	1	O60828	1	1102.59	High	High	2.21
TRUE	High	REEETLDTIK		1	6	2	Q9UMR2	1	1233.63	High	High	3.08
TRUE	High	REEEMMIR		1	2	1	P23246	1	1093.51	High	High	2.4
TRUE	High	REEEEQQEGGFASPR		1	4	1	A0A087WWG9	1	1748.78	High	High	2.98
TRUE	High	REEEEFNTGPLSVLTQSVK		1	2	8	P62316	1	2163.09	High	High	6.03
TRUE	High	REEEEDFIR		1	1	1	Q96A65	1	1222.57	High	High	2.89
TRUE	High	REEAIQNFK		1	2	2	O14776	1	1134.59	High	High	2.5
TRUE	High	REDLVVAPAGITLK		1	3	6	H0Y4R1	1	1481.87	High	High	3.72
TRUE	High	REDLVEEIK		1	4	10	P12081	1	1130.61	High	High	2.86
TRUE	High	REDIFYTSK		1	11	14	A0A0A0MSS8	1	1158.58	High	High	3.15
TRUE	High	REDEEESLNEVGYDDIGGCR	1xCarbamidomethyl [C19]	1	1	1	P55072	1	2341.98	High	High	4.15
TRUE	High	REDCSPADKPYIDEAR	1xCarbamidomethyl [C4]	1	1	2	Q96DG6	1	1921.87	High	High	3.18
TRUE	High	REATADDLIK		1	1	3	Q16531	1	1131.6	High	High	2.8
TRUE	High	REAPVDVLTQIGR		1	1	9	Q9BVC6	1	1453.81	High	High	4.75
TRUE	High	REELITNWEQIR		1	3	1	Q13813	1	1586.83	High	High	2.8
TRUE	High	REELSNVLAAMR		1	1	2	Q9Y3U8	1	1388.73	High	High	3.35
TRUE	High	REESPMDVDQPSPSAQDTQSIASDGTPQGEK		1	2	2	Q7Z6Z7	1	3287.46	High	High	4.45
TRUE	High	REFIQEPAK		1	5	7	O14744	1	1117.6	High	High	2.94
TRUE	High	REQEVNILK		1	1	10	P35579	1	1128.64	High	High	2.79
TRUE	High	REPPPYGYR		1	3	1	Q13573	1	1134.57	High	High	2.61
TRUE	High	REPFLLSGGDDGALK		1	1	2	Q9BQ67	1	1574.82	High	High	3.23
TRUE	High	RENPLLPEEEEQR		1	6	7	H0Y3P2	1	1638.81	High	High	3.08
TRUE	High	REMDQTMAANAQK		1	2	4	P30085	1	1493.68	High	High	4.11
TRUE	High	RELVFK		1	3	6	P47813	1	791.477	High	High	2.08
TRUE	High	RELQPSEEVTWK		1	1	4	O75438	1	1501.76	High	High	3.17
TRUE	High	RQNGDDPLLTYR		1	3	10	P02545	1	1447.73	High	High	3.5
TRUE	High	RELNYVAR		1	1	1	P50583	1	1020.56	High	High	2.58
TRUE	High	REIGDYIR		1	4	3	O60832	1	1021.54	High	High	3.08
TRUE	High	REIFDR		1	1	2	P25685	1	835.442	High	High	2.12
TRUE	High	RELDDDVTESVK		1	2	4	Q9H2J7	1	1405.68	High	High	3.56
TRUE	High	REHALTSGTIK		1	3	3	Q15369	1	1212.67	High	High	2.72
TRUE	High	REGTGTEMPMIGDR		1	1	7	Q02790	1	1549.71	High	High	3.49
TRUE	High	REGIDPTPYYWYTDQR		1	1	1	O43776	1	2059.95	High	High	4.11
TRUE	High	REFPTVPLVK		1	3	2	E7EUC7	1	1185.7	High	High	1.98
TRUE	High	RELLELASR		1	3	1	A0A024R4E5	1	1086.63	High	High	2.15
TRUE	High	QYMEGFNDELEAFK	1xOxidation [M3]	1	4	2	Q16543	0	1736.75	High	High	3.51
TRUE	High	RQPQEEVVHEDQGK		1	9	5	E9PMT2	1	1678.81	High	High	3.12
TRUE	High	RQQEVETELK		1	3	3	P08621	1	1259.66	High	High	2.63
TRUE	High	SDPGLLTNTMDVFVK		1	2	1	P78527	0	1636.83	High	High	3.84
TRUE	High	SDPFLEFFR		1	13	6	B0QZ18	0	1157.56	High	High	2.43
TRUE	High	SDNVLLGMEGSVK		1	2	4	Q13177	0	1348.68	High	High	3.61
TRUE	High	SDNKDDDIDIDAI		1	1	4	P55010	1	1448.64	High	High	2.73
TRUE	High	SDMMEENIDTSAQAVAETK	1xOxidation [M3]	1	6	1	Q5JSL0	0	2085.9	High	High	2.52
TRUE	High	SDMMEENIDTSAQAVAETK		1	6	3	Q5JSL0	0	2069.9	High	High	4.71
TRUE	High	SDMLLSR		1	4	2	O75323	0	821.419	High	High	2.03
TRUE	High	SDLTVDAVK		1	3	3	Q5JTH9	0	947.504	High	High	2.54
TRUE	High	SDLLLSGR		1	5	4	O14744	0	860.484	High	High	2.56
TRUE	High	SDIIFFQR		1	1	6	Q14116	0	1025.54	High	High	2.41
TRUE	High	SDLGVHLR		1	3	3	A0A2R8Y595	0	896.495	High	High	2.23
TRUE	High	SDIGEVILVGGMTR	1xOxidation [M12]	1	2	8	P38646	0	1462.76	High	High	3.05
TRUE	High	SDIGEVILVGGMTR		1	2	3	P38646	0	1446.76	High	High	4.08
TRUE	High	SDIDEIVLVGGSTR		1	1	6	P11021	0	1460.76	High	High	3.99
TRUE	High	SDKTEEIAEEEETVFPK		1	1	1	Q9NR30	1	1980.93	High	High	3.98
TRUE	High	SDPGLLTNTMDVFVK	1xOxidation [M10]	1	2	5	P78527	0	1652.82	High	High	3.77
TRUE	High	SDHPGISITDLSK		1	2	11	Q08945	0	1369.7	High	High	3.67
TRUE	High	SDPLFSAQR		1	2	1	Q9UBL3	0	1020.51	High	High	1.97
TRUE	High	SDPIMLLK		1	2	2	P08559	0	916.517	High	High	1.9
TRUE	High	SDTPLIYK		1	3	2	P41252	0	936.504	High	High	2.17
TRUE	High	SDTLPLATR		1	3	2	Q15269	0	973.531	High	High	2.29
TRUE	High	SDTFINLR		1	1	3	P17655	0	965.505	High	High	2.6
TRUE	High	SDTDVSMPLVEER		1	1	4	Q5T6V5	0	1477.68	High	High	3.29
TRUE	High	SDSYVELSQYR		1	2	6	P52298	0	1346.62	High	High	3.21
TRUE	High	SDSFYFVDNK		1	1	1	A6NIH7	0	1221.54	High	High	1.96
TRUE	High	SDSFENPVLQQHFR		1	2	28	P12956	0	1703.81	High	High	4.71
TRUE	High	SDSEVAGYIR		1	3	4	Q9H3G5	0	1096.53	High	High	2.73
TRUE	High	SDSEDICLFTK	1xCarbamidomethyl [C7]	1	5	5	O76021	0	1314.59	High	High	3.26
TRUE	High	SDQNLQTALELTR		1	1	4	O95373	0	1488.77	High	High	4.29
TRUE	High	SDQLQQAVQSQGFINYCQK	1xCarbamidomethyl [C17]	1	6	1	D6REX3	0	2242.06	High	High	2.71
TRUE	High	SDQDYILK		1	5	9	Q9UQ80	0	981.489	High	High	2.54
TRUE	High	SDPYLEFHK		1	2	3	O75131	0	1135.54	High	High	2
TRUE	High	SDPTSYAGYIEDLKK		1	3	1	P54709	1	1686.82	High	High	2.64
TRUE	High	SDPTSYAGYIEDLK		1	3	4	P54709	0	1558.73	High	High	3.94
TRUE	High	SDPLLIGIPTSENPFK		1	1	4	Q9UBI6	0	1727.92	High	High	4.73
TRUE	High	SDTSFMFQR		1	3	3	P09525	0	1118.49	High	High	2.6
TRUE	High	SDGIYIINLK		1	4	13	P08865	0	1135.64	High	High	2.74
TRUE	High	SDGGYTYDTSDLAAIK		1	1	5	P54136	0	1676.76	High	High	3.87
TRUE	High	SCVIVIR	1xCarbamidomethyl [C2]	1	4	16	Q12906	0	846.487	High	High	2.2
TRUE	High	SCVEEPEPEPEAAEGDGDKK	1xCarbamidomethyl [C2]	1	1	12	P51858	1	2172.92	High	High	4.72
TRUE	High	SCVEEPEPEPEAAEGDGDK	1xCarbamidomethyl [C2]	1	1	17	P51858	0	2044.83	High	High	3.91
TRUE	High	SCVCAVGWAGNGILCGR	3xCarbamidomethyl [C2; C4; C15]	1	2	1	P49747	0	1836.83	High	High	3.66
TRUE	High	SCTTESCDFVR	2xCarbamidomethyl [C2; C7]	1	1	7	P50416	0	1361.55	High	High	2.68
TRUE	High	SCSSSCAVHDLIFWR	2xCarbamidomethyl [C2; C6]	1	1	1	B7Z4M1	0	1824.82	High	High	2.92
TRUE	High	SCSGVEFSTSGSSNTDTGK	1xCarbamidomethyl [C2]	1	5	8	A0A0A0MR02	0	1907.79	High	High	5
TRUE	High	SCSGVEFSTSGHAYTDTGK	1xCarbamidomethyl [C2]	1	4	5	Q9Y277	0	1990.84	High	High	3.7
TRUE	High	SCQFVAVR	1xCarbamidomethyl [C2]	1	1	9	P07814	0	966.483	High	High	2.48
TRUE	High	SCQFSVDEEFQK	1xCarbamidomethyl [C2]	1	1	3	P29084	0	1503.64	High	High	2.87
TRUE	High	SCPVVQSSQHLFLDLPK	1xCarbamidomethyl [C2]	1	1	2	P56192	0	1955.01	High	High	3.15
TRUE	High	SCNCLLLK	2xCarbamidomethyl [C2; C4]	2	2	67	A0A2R8Y6G6; P06733	0	1007.5	High	High	2.62
TRUE	High	SCMLTGTPESVQSAK	1xCarbamidomethyl [C2]; 1xOxidation [M3]	2	3	8	Q96AE4; C9JSZ1	0	1611.74	High	High	3.33
TRUE	High	SCMLTGTPESVQSAK	1xCarbamidomethyl [C2]	2	3	12	Q96AE4; C9JSZ1	0	1595.74	High	High	4.06
TRUE	High	SCILRPGGSEDASAMLR	1xCarbamidomethyl [C2]	1	3	1	P52888	0	1819.88	High	High	2.08
TRUE	High	SCVSVEWAEGGATK	1xCarbamidomethyl [C2]	1	3	1	Q99661	0	1480.67	High	High	2.1
TRUE	High	SDGIPMYK		1	1	1	Q9UGI8	0	910.434	High	High	1.93
TRUE	High	SCYDLSCHAR	2xCarbamidomethyl [C2; C7]	1	1	6	P41250	0	1268.51	High	High	2.37
TRUE	High	SDAEEDGGTVSQEEEDRKPK		1	1	4	P27824	1	2205.97	High	High	2.96
TRUE	High	SDGFSIETCK	1xCarbamidomethyl [C9]	1	1	4	P17655	0	1143.5	High	High	2.53
TRUE	High	SDGEMVLPGFPDADSFVK	1xOxidation [M5]	1	2	4	Q01780	0	1926.88	High	High	2.96
TRUE	High	SDGAPASDSKPGSSEAAPSSK		1	1	1	P80723	0	1932.88	High	High	2.84
TRUE	High	SDGALLLGASSLSGR		1	1	5	Q9BQA1	0	1403.75	High	High	4.15
TRUE	High	SDFGSCPPEEQPR	1xCarbamidomethyl [C6]	1	1	2	Q8WZ82	0	1505.63	High	High	2.81
TRUE	High	SDEWFAK		1	4	2	F6TLX2	0	882.399	High	High	2.19
TRUE	High	SDENEDPSVVGEFK		1	2	1	Q9NZM1	0	1551.68	High	High	2.4
TRUE	High	SDEAVKPFGLK		1	2	2	P49327	0	1190.64	High	High	2.23
TRUE	High	SDDDGFEIVPIEDPAK		1	1	5	Q8IY81	0	1746.81	High	High	3.45
TRUE	High	SDAYYCTGDVTAWTK	1xCarbamidomethyl [C6]	1	1	5	P09874	0	1737.74	High	High	3.55
TRUE	High	SDATADDLIDVVEGNR		1	1	3	Q9Y295	0	1689.79	High	High	4.41
TRUE	High	SDAPDTLLLEK		1	2	3	P53611	0	1201.63	High	High	2.7
TRUE	High	SDALETLGFLNHYQMK	1xOxidation [M15]	1	5	4	P14866	0	1882.9	High	High	3.07
TRUE	High	SDAGNLNFEFQVAK		1	1	1	P49792	0	1539.74	High	High	2.65
TRUE	High	SDAGLESDTAMK		1	1	1	Q9NR30	0	1224.54	High	High	2.61
TRUE	High	SCYEDGWLIK	1xCarbamidomethyl [C2]	1	3	3	A0A1W2PQV2	0	1270.58	High	High	2.21
TRUE	High	SCLLLR	1xCarbamidomethyl [C2]	2	5	13	P62820; Q9H0U4	0	761.434	High	High	2.06
TRUE	High	SDTSGDYEITLLK		1	2	5	P12429	0	1441.71	High	High	3.95
TRUE	High	SDVEAIFSK		1	20	16	G3V4C1	0	995.504	High	High	2.88
TRUE	High	SEGTYCCGPVPVR	2xCarbamidomethyl [C6; C7]	1	1	18	P21980	0	1481.65	High	High	3.19
TRUE	High	SEGGFIWACK	1xCarbamidomethyl [C9]	1	1	4	O75874	0	1154.53	High	High	2.86
TRUE	High	SEGGEDYTGATVIEPLK		1	6	3	M0R2B7	0	1765.85	High	High	3.92
TRUE	High	SEGETIMSSSMGK		1	2	7	P48444	0	1343.58	High	High	3.36
TRUE	High	SEGEGEAASADDGSLNTSGAGPK		1	9	1	M0R2K3	0	2106.91	High	High	3.16
TRUE	High	SEGALELADVSNELPGLK		1	1	3	Q08J23	0	1841.95	High	High	5.06
TRUE	High	SEFVILR		1	2	9	P54577	0	863.499	High	High	2.41
TRUE	High	SEFEQNLSEK		2	4	4	C9J406; Q16891	0	1210.56	High	High	2.67
TRUE	High	SEEWADNHLPLTDAELAR		1	2	1	O60664	0	2066.98	High	High	3.11
TRUE	High	SEETNQQEVANSLAK		1	1	3	O75165	0	1647.78	High	High	2.96
TRUE	High	SEETLDEGPPK		1	1	1	Q00688	0	1201.56	High	High	2.52
TRUE	High	SEEQPMDLENR		1	3	1	Q96T23	0	1347.58	High	High	2.06
TRUE	High	SEEPEVPDQEGLQR		1	5	1	H3BPQ9	0	1612.74	High	High	2.52
TRUE	High	SEEPAGQILSHLSSELK		1	1	3	Q9UQ35	0	1824.93	High	High	3.59
TRUE	High	SEEEFIHINNK		1	3	12	Q15046	0	1359.65	High	High	2.87
TRUE	High	SEGVVAVLLTK		1	2	6	P49327	0	1115.67	High	High	3.17
TRUE	High	SEEAHAEDSVMDHHFR		1	1	2	Q8NC51	0	1896.79	High	High	3.24
TRUE	High	SEHPGLSIGDTAK		1	2	30	P26583	0	1311.65	High	High	3.71
TRUE	High	SEIDLLDIR		1	2	3	P12429	0	1073.58	High	High	2.63
TRUE	High	SELSGNFEK		1	3	1	P50995	0	1010.48	High	High	1.98
TRUE	High	SEISELRR		1	3	5	Q04695	1	989.537	High	High	2.24
TRUE	High	SEISELR		1	3	2	Q04695	0	833.436	High	High	2.24
TRUE	High	SELPLDPLPVPTEEGNPLLK		1	2	4	Q15758	0	2158.16	High	High	4.55
TRUE	High	SELLSQLQQHEEESR		1	1	1	Q92665	0	1812.87	High	High	3.07
TRUE	High	SEIIPMFSNLASDEQDSVR	1xOxidation [M6]	1	3	4	P30153	0	2154	High	High	3.89
TRUE	High	SELLNELMDSAK		1	1	1	Q96EY7	0	1349.66	High	High	3.07
TRUE	High	SELHIENLNMEADPGQYR	1xOxidation [M10]	1	3	8	A0A087WUV8	0	2131.97	High	High	4.59
TRUE	High	SELHIENLNMEADPGQYR		1	3	8	A0A087WUV8	0	2115.98	High	High	4.65
TRUE	High	SEIEYYAMLAK	1xOxidation [M8]	1	2	7	E5RI99	0	1333.63	High	High	2.65
TRUE	High	SEIEYYAMLAK		1	2	7	E5RI99	0	1317.64	High	High	3.2
TRUE	High	SELELTLGK		1	2	3	Q15149	0	989.551	High	High	2.68
TRUE	High	SEIDMNDIK		1	1	13	P04083	0	1064.49	High	High	2.13
TRUE	High	SEIDLVQIK		1	1	3	P20073	0	1044.59	High	High	2.4
TRUE	High	SEIDLLNIR		2	5	3	P08133; E5RK69	0	1072.6	High	High	2.71
TRUE	High	SEIDLFNIR		1	3	5	P08758	0	1106.58	High	High	2.74
TRUE	High	SDVDLYQVR		1	6	7	O00233	0	1094.55	High	High	2.4
TRUE	High	SEDYVELVQR		1	4	6	O60568	0	1237.61	High	High	2.95
TRUE	High	SEDVWLEAAR		1	1	3	O94906	0	1175.57	High	High	3.16
TRUE	High	SEALPTDLPAPSAPDLTEPK		1	2	4	K7ELL7	0	2049.04	High	High	4.68
TRUE	High	SEALGVGDVK		1	1	5	Q9UGI8	0	974.515	High	High	2.62
TRUE	High	SEAHLTELLEEICDR	1xCarbamidomethyl [C13]	1	4	3	F8W031	0	1814.86	High	High	3.74
TRUE	High	SEADVAQQFQYAVR		1	3	1	Q96CW5	0	1611.78	High	High	3.57
TRUE	High	SEAANGNLDFVLSFLK		1	1	1	P42704	0	1724.89	High	High	2.63
TRUE	High	SEAAEAGNGAETMAAEAESAQTR		1	1	1	O43823	0	2251.97	High	High	4.24
TRUE	High	SDYMFQR		1	3	3	P48637	0	946.409	High	High	2.03
TRUE	High	SDYLNTFEFMDK	1xOxidation [M10]	1	1	1	O75874	0	1525.65	High	High	2.17
TRUE	High	SDYLNTFEFMDK		1	1	1	O75874	0	1509.66	High	High	2.98
TRUE	High	SDYDMVDYLNELR	1xOxidation [M5]	1	2	1	Q14974	0	1648.72	High	High	3.07
TRUE	High	SDVYYFSPSGK		1	2	2	Q9UBB5	0	1249.57	High	High	2.45
TRUE	High	SDVLVEYQGEGR		1	4	6	P15586	0	1351.65	High	High	2.74
TRUE	High	SDVLQPGAEVTTDDR		1	2	7	G5EA31	0	1602.76	High	High	3.09
TRUE	High	SDVLELTDDNFESR		1	1	12	H7BZJ3	0	1639.74	High	High	4.41
TRUE	High	SDVETIFSK		1	4	2	Q5QPL9	0	1025.51	High	High	2.33
TRUE	High	SEAQLQEIR		1	4	1	P35658	0	1073.56	High	High	2.18
TRUE	High	SEDYVDIVQGR		1	1	4	Q02809	0	1280.61	High	High	3.21
TRUE	High	SEASGPQLLPVR		1	3	1	Q4G0N4	0	1253.68	High	High	3.17
TRUE	High	SECLNNIGDSSPLIR	1xCarbamidomethyl [C3]	1	2	7	Q92973	0	1674.81	High	High	4.15
TRUE	High	SEDSTKDDIDLDALAAEIEGAGAAK		1	2	4	O60841	1	2505.18	High	High	5.28
TRUE	High	SEDSSGAAGLSGLHR		1	3	2	Q86U86	0	1443.68	High	High	2.8
TRUE	High	SEDPPGQEAGSEEEGSSASGLAK		2	4	3	A0A494C0R8; O75153	0	2218.96	High	High	3.17
TRUE	High	SEDPPDELGPPLAER		0	2	1		0	1621.77	High	High	2.23
TRUE	High	SEDPDTSMDSYAK		1	1	3	P50416	0	1445.57	High	High	3.07
TRUE	High	SEDPDQQYLILNTAR		1	1	2	Q96QK1	0	1762.86	High	High	4.28
TRUE	High	SEDLLDYGPFR		1	2	4	P04843	0	1311.62	High	High	3.08
TRUE	High	SEDGVEGDLGETQSR		1	1	4	Q09666	0	1578.69	High	High	3.91
TRUE	High	SEDGTPAEDGTPAATGGSQPPSMGR		1	2	6	Q9BQG0	0	2373.03	High	High	3.72
TRUE	High	SEDGEIVSTPR		1	3	1	Q12769	0	1189.57	High	High	3.13
TRUE	High	SEDFSLPAYMDR	1xOxidation [M10]	1	5	5	P13073	0	1446.62	High	High	2.6
TRUE	High	SEDFSLPAYMDR		1	5	2	P13073	0	1430.63	High	High	3.43
TRUE	High	SEDFGVNEDLADSDAR		1	1	14	P04083	0	1739.74	High	High	4.7
TRUE	High	SEDCFILDHGK	1xCarbamidomethyl [C4]	1	3	7	A0A0A0MT01	0	1320.59	High	High	2.32
TRUE	High	SEDAEVLDATPSGIMK		1	1	1	Q5JSH3	0	1662.79	High	High	3.16
TRUE	High	SEAVVEYVFSGSR		1	2	4	Q7KZF4	0	1429.7	High	High	3.73
TRUE	High	SCLLLQFTDK	1xCarbamidomethyl [C2]	1	7	4	P61019	0	1224.63	High	High	2.96
TRUE	High	SCLLHQFTEK	1xCarbamidomethyl [C2]	1	2	5	X6RFL8	0	1262.62	High	High	2.88
TRUE	High	SCGSSTPDEFPTDIPGTK	1xCarbamidomethyl [C2]	1	2	7	P41091	0	1895.83	High	High	3.54
TRUE	High	RYIETDPANR		1	3	5	A0A0A0MT01	1	1234.62	High	High	3.1
TRUE	High	RYESHPVCADLQAK	1xCarbamidomethyl [C8]	1	2	1	C9JRZ6	1	1673.81	High	High	2.81
TRUE	High	RYELPAPSSGQK		1	1	1	O75934	1	1332.69	High	High	1.96
TRUE	High	RYEEIVK		1	4	7	P68104	1	936.515	High	High	2.44
TRUE	High	RWIYEDVER		1	1	2	O43852	1	1265.63	High	High	2.67
TRUE	High	RVYEILR		1	1	1	O14929	1	948.563	High	High	1.93
TRUE	High	RVWELSK		1	2	2	P01008	1	917.52	High	High	2.2
TRUE	High	RVVYPLEK		1	3	4	O60832	1	1003.59	High	High	2.24
TRUE	High	RVTIMPK	1xOxidation [M5]	1	8	2	Q5TEC6	1	860.502	High	High	1.96
TRUE	High	RVTIMPK		1	8	15	Q5TEC6	1	844.507	High	High	2.24
TRUE	High	RVTLELGGK		3	7	1	H0YMG7; P05091; P30837	1	972.584	High	High	2.23
TRUE	High	RVPVLGK		1	1	5	Q9P2J5	1	768.509	High	High	2.5
TRUE	High	RVPPPALSR		1	1	8	Q14152	1	992.6	High	High	2.26
TRUE	High	RVPDITECK	1xCarbamidomethyl [C8]	1	3	1	H3BPJ9	1	1117.57	High	High	2.15
TRUE	High	RVNEVIVGNDQLMEI		1	1	1	Q9NR50	1	1728.89	High	High	2.36
TRUE	High	RYIFDNVAK		1	1	2	Q15293	1	1125.61	High	High	2.99
TRUE	High	RVMECLK	1xCarbamidomethyl [C5]	1	1	1	Q96QK1	1	935.48	High	High	2.23
TRUE	High	RYTCGEAPDYDR	1xCarbamidomethyl [C4]	1	2	5	P21266	1	1502.63	High	High	2.95
TRUE	High	SAAEMYGSSFDLDYDFQR		1	8	2	G3V4C1	0	2101.88	High	High	4.5
TRUE	High	SAEDELAMR		1	4	2	A3KFL2	0	1021.46	High	High	2.51
TRUE	High	SADTLWGIQK		1	1	28	P00338	0	1118.58	High	High	3.21
TRUE	High	SADTLWDIQK		1	2	16	A0A5F9ZHM4	0	1176.59	High	High	3.17
TRUE	High	SADIALVAGGSR		1	2	3	Q5T653	0	1116.6	High	High	3.02
TRUE	High	SADGVIVSGVK		1	3	9	Q9UNH7	0	1031.57	High	High	2.99
TRUE	High	SADGSAPAGEGEGVTLQR		1	1	22	Q01650	0	1701.8	High	High	5.19
TRUE	High	SADFNPDFVFTEK		1	3	5	Q96GQ7	0	1516.7	High	High	2.32
TRUE	High	SADEVLFTGVK		1	4	4	Q9Y5X3	0	1165.61	High	High	3.23
TRUE	High	SADESGQALLAAGHYASDEVR		1	3	5	Q13813	0	2147	High	High	5.63
TRUE	High	SADEPMTTFVVCNECGNR	2xCarbamidomethyl [C12; C15]	1	4	4	A0A1W2PPZ5	0	2086.86	High	High	4.62
TRUE	High	SADCYNEIYNFK	1xCarbamidomethyl [C4]	1	1	5	Q8NBN3	0	1523.65	High	High	2.98
TRUE	High	SACDTVDTWLDDTAK	1xCarbamidomethyl [C3]	1	5	4	Q14204	0	1697.73	High	High	3.85
TRUE	High	SAATSGAGSTTSGVVSGSLGSR		1	1	15	Q7Z6Z7	0	1896.93	High	High	4.91
TRUE	High	SAAPSTLDSSSTAPAQLGK		1	2	6	Q9Y5M8	0	1788.9	High	High	4.44
TRUE	High	SAALPIFSSFVSNWDEATK		1	3	1	O76021	0	2070.02	High	High	3.23
TRUE	High	SAADSISESVPVGPK		1	1	2	P45974	0	1443.73	High	High	2.83
TRUE	High	SAEEEAADLPTKPTK		1	1	6	Q8WW12	0	1586.79	High	High	2.86
TRUE	High	RVLLGETGK		1	3	16	P62280	1	972.584	High	High	3.18
TRUE	High	RVHPVSTMIK		1	1	7	P00338	1	1167.67	High	High	2.99
TRUE	High	RTEMENEFVLIK		1	4	18	P05787	1	1508.78	High	High	4.19
TRUE	High	RTAQEVETYR		1	6	3	J3KTA4	1	1252.63	High	High	2.68
TRUE	High	RSTVAQLVK		1	2	16	P25705	1	1001.61	High	High	2.54
TRUE	High	RSSLLR		1	5	3	Q5JRC9	1	731.452	High	High	1.61
TRUE	High	RSQTFLEK		1	4	2	A0A0A0MSK5	1	1008.55	High	High	2.22
TRUE	High	RSQPEPGVADEDQTA		1	1	2	Q9BUL9	1	1599.72	High	High	2.18
TRUE	High	RSPQLDALK		1	1	4	Q7Z2K6	1	1027.59	High	High	2.31
TRUE	High	RSPPIPLAK		1	2	1	P13667	1	978.609	High	High	1.97
TRUE	High	RSGVPKV		1	1	1	H3BSU9	2	742.457	High	High	1.52
TRUE	High	RSEDQIELK		1	1	2	Q5VT52	1	1117.58	High	High	1.98
TRUE	High	RSDLYAVEMK		1	1	9	Q9NQR4	1	1211.61	High	High	2.89
TRUE	High	RSAEEEAADLPTKPTK		1	1	5	Q8WW12	1	1742.89	High	High	3.66
TRUE	High	RREEEMMIR		1	2	6	P23246	2	1249.61	High	High	3.3
TRUE	High	RQVSIEEGER		1	2	3	P20340	1	1202.61	High	High	2.79
TRUE	High	RQQVEALYR		1	1	1	Q9Y399	1	1162.63	High	High	2.51
TRUE	High	RTEQEEDEELLTESSK		1	1	1	O60264	1	1922.88	High	High	2.69
TRUE	High	RVIDYAVK		1	2	5	P38117	1	963.562	High	High	2.35
TRUE	High	RTIAQDYGVLK		1	2	80	Q06830	1	1263.71	High	High	3.89
TRUE	High	RTLLLK		1	4	6	P08670	1	743.514	High	High	1.91
TRUE	High	RVETSEHFR		1	1	3	P42167	1	1160.58	High	High	3.08
TRUE	High	RVENSIPAAGETQNVEVAAGPAGK		1	2	2	Q15020	1	2365.21	High	High	4.27
TRUE	High	RVELSGPK		1	4	2	Q9UHD8	1	885.515	High	High	2.68
TRUE	High	RVEIMEEESEQ		1	2	8	P54578	1	1378.62	High	High	2.77
TRUE	High	RVEGPGSLGLEESGSR		1	2	3	Q12972	1	1629.82	High	High	2.85
TRUE	High	RVEDVLGK		1	1	4	Q14204	1	915.526	High	High	2.96
TRUE	High	RVEAAQETVADYQQTIK		1	3	2	Q14203	1	1949.99	High	High	3.01
TRUE	High	RVDIIPGFEFDR		1	2	6	Q9H4A4	1	1463.76	High	High	3.23
TRUE	High	RVDIDEFDENK		1	1	3	Q9BPX5	1	1379.64	High	High	2.54
TRUE	High	RVCEEIAIIPSK	1xCarbamidomethyl [C3]	1	5	25	H3BNC9	1	1414.77	High	High	3.81
TRUE	High	RVATPVDWK		1	1	20	P30041	1	1071.59	High	High	2.66
TRUE	High	RVADPTLEK		1	1	1	Q14573	1	1028.57	High	High	2.37
TRUE	High	RTTVVAQLK		1	3	1	P60228	1	1015.63	High	High	2.3
TRUE	High	RTTDVMFGGK		1	1	2	O43865	1	1111.56	High	High	2.23
TRUE	High	RTSINVVR		1	1	1	P31327	1	944.564	High	High	2.66
TRUE	High	RTLEGELHDLR		1	4	5	P02545	1	1338.71	High	High	3.76
TRUE	High	SAEETFQLSR		1	1	4	O00186	0	1167.56	High	High	2.39
TRUE	High	SAEFLLHMLK		1	11	5	J3KRX5	0	1188.64	High	High	3.47
TRUE	High	SAEFLLHMLK	1xOxidation [M8]	1	11	1	J3KRX5	0	1204.64	High	High	2.12
TRUE	High	SAYDSTMETMNYAQIR		1	1	5	P53396	0	1880.82	High	High	4.75
TRUE	High	SAYALGGLGSGICPNR	1xCarbamidomethyl [C13]	1	1	13	P31327	0	1592.78	High	High	4.31
TRUE	High	SAWQATTQQAGLDCR	1xCarbamidomethyl [C14]	1	3	1	Q86UK7	0	1692.78	High	High	2.34
TRUE	High	SAVTTVVNPK		1	1	7	P05556	0	1015.58	High	High	2.92
TRUE	High	SAVQKPPSTGSAPAIESVD		1	1	1	Q9NUQ3	0	1840.93	High	High	2.28
TRUE	High	SAVGFEYQGK		1	1	5	Q14247	0	1085.53	High	High	2.76
TRUE	High	SAVGFDYQGK		1	1	6	Q14247	0	1071.51	High	High	2.68
TRUE	High	SAVENCQDSWR	1xCarbamidomethyl [C6]	1	1	3	P52209	0	1351.57	High	High	2.4
TRUE	High	SAVEAQNEVTENPK		1	1	3	Q32MZ4	0	1515.73	High	High	3.18
TRUE	High	SAVDYNTCAGVWSQDK	1xCarbamidomethyl [C8]	1	1	2	Q9Y5A9	0	1800.79	High	High	3.17
TRUE	High	SAVCIADPLPTPSQEK	1xCarbamidomethyl [C4]	1	1	4	Q99575	0	1712.85	High	High	3.63
TRUE	High	SATSSSVSNVVITK		1	2	1	P42566	0	1379.74	High	High	2.01
TRUE	High	SATLLQLITK		1	1	1	O00429	0	1087.67	High	High	2.63
TRUE	High	SATLASIDAELQK		1	1	3	P33176	0	1346.72	High	High	3.53
TRUE	High	SASLDNGGCALTTFSVLEGEK	1xCarbamidomethyl [C9]	1	2	3	P35610	0	2156.02	High	High	5.35
TRUE	High	SAYDSTMETMNYAQIR	1xOxidation [M]	1	1	2	P53396	0	1896.81	High	High	2.23
TRUE	High	SASFNTDPYVR		1	1	2	Q9UKV8	0	1256.59	High	High	2.15
TRUE	High	SAYEFSETESMLK		1	1	5	P09960	0	1521.68	High	High	3.46
TRUE	High	SAYGGPVGAGIR		1	1	83	P08729	0	1104.58	High	High	3.2
TRUE	High	SCGSLLPELK	1xCarbamidomethyl [C2]	1	4	2	P42704	0	1103.58	High	High	2.07
TRUE	High	SCGLHVTSIK	1xCarbamidomethyl [C2]	1	6	1	P17812	0	1101.57	High	High	2.34
TRUE	High	SCFLCMVCK	3xCarbamidomethyl [C2; C5; C8]	1	2	8	P21291	0	1204.5	High	High	2.49
TRUE	High	SCFEDPEWK	1xCarbamidomethyl [C2]	1	2	2	Q9BQG0	0	1197.49	High	High	2
TRUE	High	SCEVLFNPFDDIIPR	1xCarbamidomethyl [C2]	1	2	1	Q6UX04	0	1821.88	High	High	3.65
TRUE	High	SCENLAPFNTALK	1xCarbamidomethyl [C2]	1	2	4	Q13155	0	1464.72	High	High	3.44
TRUE	High	SCEMGLQLR	1xCarbamidomethyl [C2]	1	2	3	Q9NPD3	0	1093.51	High	High	2.1
TRUE	High	SCDPGLEDPCGLNR	2xCarbamidomethyl [C2; C10]	1	2	6	Q9HAV4	0	1589.67	High	High	3.03
TRUE	High	SCDFLSSFR	1xCarbamidomethyl [C2]	1	5	11	P35237	0	1118.49	High	High	2.66
TRUE	High	SCCTSVNEVICHGIPDR	3xCarbamidomethyl [C2; C3; C11]	1	2	4	P53582	0	2003.87	High	High	3.85
TRUE	High	SCALAEDPQELR	1xCarbamidomethyl [C2]	1	5	9	Q8IX12	0	1388.65	High	High	3.09
TRUE	High	SCAHDWVYE	1xCarbamidomethyl [C2]	1	3	22	O60361	0	1166.46	High	High	2.15
TRUE	High	SCAEWVSLSK	1xCarbamidomethyl [C2]	1	1	9	O75947	0	1166.55	High	High	2.58
TRUE	High	SAYQEAMDISK		1	1	21	P31947	0	1242.57	High	High	2.73
TRUE	High	SAYNVYVAER		1	2	10	Q00059	0	1171.57	High	High	2.99
TRUE	High	SAYEFSETESMLK	1xOxidation [M11]	1	1	3	P09960	0	1537.67	High	High	2.13
TRUE	High	SAQFEHTLLVTDTGCEILTR	1xCarbamidomethyl [C15]	1	3	1	P53582	0	2291.13	High	High	3.77
TRUE	High	SAPLLLPGR		1	3	1	Q13423	0	923.567	High	High	2.1
TRUE	High	SAPLIADQAVLQLLPK		1	3	3	A0A0R4J2G3	0	1676.99	High	High	4.4
TRUE	High	SAHATAPVNIAGSR		1	1	3	Q9UQ35	0	1351.71	High	High	2.84
TRUE	High	SAGVQCFGPTAEAAQLESSK	1xCarbamidomethyl [C6]	1	6	12	P22102	0	2037.95	High	High	5.56
TRUE	High	SAGVEQLMYIK		1	2	3	Q14320	0	1238.64	High	High	2.85
TRUE	High	SAGQGEVLVYVEDPAGHQEEAK		1	4	9	P21333	0	2313.1	High	High	6
TRUE	High	SAGLFQNPK		1	3	2	J3KNF4	0	961.51	High	High	2.14
TRUE	High	SAGLAFSLYQAMAK		1	10	1	P50454	0	1457.75	High	High	3.55
TRUE	High	SAGGIGVAVSCIR	1xCarbamidomethyl [C11]	1	4	3	P23921	0	1246.66	High	High	3.53
TRUE	High	SAGACTAAAFLK	1xCarbamidomethyl [C5]	1	1	5	P28838	0	1167.58	High	High	3.02
TRUE	High	SAFSSAETTELSGK		1	1	1	Q96LJ7	0	1414.67	High	High	2.48
TRUE	High	SAFSNLFGGEPLSYTR		1	2	5	P02786	0	1745.85	High	High	4.22
TRUE	High	SAFSGGYYR		1	3	1	Q96DA6	0	1007.46	High	High	1.94
TRUE	High	SAFSEEVNIK		1	4	4	Q14254	0	1123.56	High	High	2.5
TRUE	High	SAFPHLQDAQVK		1	1	7	O14980	0	1340.7	High	High	2.73
TRUE	High	SAFLCGVMK	1xCarbamidomethyl [C5]	2	3	10	O43390; O60506	0	1012.5	High	High	2.18
TRUE	High	SAEIYPIMDK		1	3	4	P29466	0	1166.58	High	High	2.49
TRUE	High	SAHTLVGPTPSR		1	2	3	E7ETY2	0	1222.65	High	High	3.45
TRUE	High	SALALAIK		1	8	12	P25789	0	786.508	High	High	2.3
TRUE	High	SALASVIMGLSPILGK		1	2	1	P30153	0	1556.91	High	High	3.1
TRUE	High	SALASVIMGLSPILGK	1xOxidation [M8]	1	2	6	P30153	0	1572.9	High	High	3.61
TRUE	High	SAPFFIPTIPGLVPR		1	2	1	A0A0A0MTB8	0	1611.93	High	High	1.99
TRUE	High	SANVNEFPVLK		1	1	2	P55060	0	1217.65	High	High	3.19
TRUE	High	SANSELGGIWSVGQR		1	2	1	E9PGT6	0	1560.78	High	High	3.77
TRUE	High	SANMDHWQQR		1	2	2	Q9NZL9	0	1272.55	High	High	2.34
TRUE	High	SANAEDAQEFSDVER		1	1	7	Q9HCY8	0	1667.71	High	High	4.31
TRUE	High	SAMPFTASPASSTTAR		1	1	2	O00151	0	1582.75	High	High	2.1
TRUE	High	SAITPGGLR		1	2	14	P34897	0	871.5	High	High	2.6
TRUE	High	RQQEQQVPILEK		1	2	10	P49327	1	1495.82	High	High	3.03
TRUE	High	SALSGHLETVILGLLK		1	15	4	P07355	0	1650.98	High	High	3.85
TRUE	High	SALQSINEWAAQTTDGK		1	7	4	P50454	0	1819.88	High	High	4.4
TRUE	High	SALQILFSEDSTK		1	5	1	A0A0J9YWK2	0	1438.74	High	High	3.72
TRUE	High	SAINEVVTR		1	6	17	H7C2W9	0	988.542	High	High	2.79
TRUE	High	SAILQENSTLSASNK		1	5	2	Q9Y6I4	0	1562.8	High	High	2.48
TRUE	High	SAILGLPQPLLELNDSPVFK		1	1	1	Q9HAV4	0	2151.21	High	High	3.4
TRUE	High	SALIECLSSGSPAPRNSWQK	1xCarbamidomethyl [C6]	1	1	1	Q96RW7	1	2188.08	High	High	2.42
TRUE	High	SALLALGLK		1	1	6	Q12874	0	885.577	High	High	2.27
TRUE	High	SALQSINEWAAQTTDGKLPEVTK		1	6	1	P50454	1	2487.27	High	High	2.31
TRUE	High	QYMEGFNDELEAFK		1	4	1	Q16543	0	1720.75	High	High	3.96
TRUE	High	QYLSTPDSQSLR		1	2	1	Q68E01	0	1394.69	High	High	2.13
TRUE	High	QYISAVQMYENCLR	1xCarbamidomethyl [C12]	1	1	1	Q6PD62	0	1774.83	High	High	1.94
TRUE	High	QLASGLLLVTGPLVLNR		1	1	11	Q02878	0	1764.07	High	High	5.19
TRUE	High	QLAPIWDK		1	3	6	P07237	0	970.536	High	High	2.77
TRUE	High	QLALETIDINK		1	2	2	Q15428	0	1257.7	High	High	2.5
TRUE	High	QIAGRIGGGR		1	2	1	P23219	1	984.57	High	High	1.91
TRUE	High	QLAGEDMEISVK		1	1	3	P07384	0	1319.65	High	High	3.33
TRUE	High	QLAELAISK		1	1	4	P35606	0	972.572	High	High	2.13
TRUE	High	QLAEFAR		1	5	1	P25490	0	834.447	High	High	2.29
TRUE	High	QLAEEDLAQQR		1	1	5	Q15149	0	1300.65	High	High	3.63
TRUE	High	QIAEEDFYEK		1	1	9	P33993	0	1271.58	High	High	2.76
TRUE	High	QLAEDFLR		1	4	4	A0A1W2PQ51	0	991.521	High	High	2.58
TRUE	High	QLAEDFLK		1	4	5	J3KTA4	0	963.515	High	High	2.66
TRUE	High	QLADETLLK		1	3	8	P20700	0	1030.58	High	High	3.05
TRUE	High	QLAALNCSVR	1xCarbamidomethyl [C7]	1	1	3	Q9UKX7	0	1131.59	High	High	2.58
TRUE	High	QKPSNTEDFIEDIVK		1	1	2	P46063	0	1762.89	High	High	2.67
TRUE	High	QKLEEDAEMK		1	1	2	P05455	1	1220.58	High	High	2.31
TRUE	High	QIATLHAQVADMK		1	1	1	P35579	0	1425.75	High	High	3.11
TRUE	High	QHYIDLK		1	5	4	O60361	0	916.489	High	High	2.15
TRUE	High	QLAVAEGKPPEAPK		1	2	11	P56192	0	1434.8	High	High	3.22
TRUE	High	QICVVMLESPPK	1xCarbamidomethyl [C3]	1	3	2	E9PFP8	0	1400.73	High	High	3.13
TRUE	High	QIEIQFAQGDR		1	3	2	O75494	0	1304.66	High	High	3.31
TRUE	High	QIELACDSQEDVDSWK	1xCarbamidomethyl [C6]	1	1	1	P50570	0	1922.84	High	High	3.14
TRUE	High	QIEEINEQIR		1	1	3	Q99543	0	1271.66	High	High	2.46
TRUE	High	QLEEEQQALQK		2	3	3	Q5TCU3; A7XZE4	0	1343.68	High	High	3.19
TRUE	High	QLEDLSYCR	1xCarbamidomethyl [C8]	1	3	3	Q99567	0	1183.54	High	High	2.23
TRUE	High	QLEAIVR		1	2	4	B1AHB1	0	828.494	High	High	2.43
TRUE	High	QLEAIDQLHLEYAK		1	2	1	O43707	0	1670.87	High	High	2.98
TRUE	High	QLEAELGAER		1	1	6	P35270	0	1115.57	High	High	2.84
TRUE	High	QLDTYAPFPGK		1	1	1	Q92621	0	1236.63	High	High	1.98
TRUE	High	QLDMILDEQR		1	1	1	P49257	0	1260.63	High	High	3.33
TRUE	High	QLDEGEISTIDK		1	1	4	P13674	0	1347.66	High	High	3.08
TRUE	High	QLDECASAITK	1xCarbamidomethyl [C5]	1	2	1	Q9NTJ3	0	1235.59	High	High	2.04
TRUE	High	QLDDKDEEINQQSQLVEK		1	1	2	P33176	1	2159.05	High	High	2.55
TRUE	High	QLDDEEVSEFALDGLK		1	1	1	Q92616	0	1807.86	High	High	3.87
TRUE	High	QIDAPGDPFPLNPR		1	2	3	Q2NL82	0	1536.78	High	High	3.43
TRUE	High	QLCDNAGFDATNILNK	1xCarbamidomethyl [C3]	1	1	5	Q99832	0	1793.85	High	High	4.55
TRUE	High	QLEMILNKPGLK		1	7	2	A0A0A0MSS8	0	1383.8	High	High	2.46
TRUE	High	QHVTEAFQFHF		1	3	4	O43175	0	1390.65	High	High	3.17
TRUE	High	QHLENDPGSNEDTDIPK		1	3	3	K7ER96	0	1908.86	High	High	2.86
TRUE	High	QGIIFK		1	1	1	Q08945	0	705.429	High	High	1.96
TRUE	High	QGIETPEDQNDLRK		1	1	3	Q15637	1	1642.8	High	High	3.12
TRUE	High	QGLEQFINK		2	3	2	A0A087X0R6; O60493	0	1076.57	High	High	2.15
TRUE	High	QGGPTYYIDTNALR		1	3	2	O96019	0	1568.77	High	High	3.11
TRUE	High	QGGLGPMNIPLVSDPK	1xOxidation [M7]	1	2	22	Q06830	0	1638.85	High	High	3.53
TRUE	High	QGGLGPMNIPLVSDPK		1	2	3	Q06830	0	1622.86	High	High	3.76
TRUE	High	QGGGGGGGSVPGIER		1	4	1	P52272	0	1284.63	High	High	3.76
TRUE	High	QGFNVVVESGAGEASK		1	8	1	Q13423	0	1578.78	High	High	3.62
TRUE	High	QGFGNLPICMAK	1xCarbamidomethyl [C9]	1	5	1	P11586	0	1335.65	High	High	2.32
TRUE	High	QGFGELLQAVPLADSFR		1	3	5	P27695	0	1847.97	High	High	4.18
TRUE	High	QGFDLNVPGGEIDASLK		1	1	4	Q09666	0	1759.89	High	High	3.8
TRUE	High	QGEEEDAEIIVK		1	5	7	A0A0J9YVP6	0	1359.66	High	High	2.75
TRUE	High	QGDTILVSGMK		1	1	3	Q8TEM1	0	1148.6	High	High	2.56
TRUE	High	QGDTGDWIGTFLGHK		1	1	1	Q9Y3F4	0	1631.78	High	High	2.46
TRUE	High	QGATGFGQGNIR		1	1	1	Q96IR7	0	1205.6	High	High	2.76
TRUE	High	QGILLDGDK		1	1	3	Q96IR7	0	958.52	High	High	2.34
TRUE	High	QHPVPPPAQNQNQVR		1	2	2	Q15942	0	1709.88	High	High	2.96
TRUE	High	QGLSSSIFTK		1	8	1	A0A1B0GTG2	0	1067.57	High	High	2.93
TRUE	High	QGNMTAALQAALK		1	2	1	O15511	0	1316.7	High	High	2.54
TRUE	High	QHLEITGGQVR		1	5	3	P47897	0	1237.66	High	High	2.42
TRUE	High	QHLASIYEK		1	3	1	Q9BT78	0	1088.57	High	High	2.22
TRUE	High	QHGIPIPVTPK		1	3	32	P00966	0	1186.69	High	High	3.41
TRUE	High	QHEADADLINAGK		1	2	7	P55809	0	1381.67	High	High	3.02
TRUE	High	QGYVIYR		1	6	11	P61313	0	898.478	High	High	2.32
TRUE	High	QGYVLSSIEGR		1	2	5	O43684	0	1208.63	High	High	3.47
TRUE	High	QGYENLCCLR	2xCarbamidomethyl [C7; C8]	1	2	2	C9JCD9	0	1312.58	High	High	2.41
TRUE	High	QGVSYSVHAYTGQPSPR		1	1	1	Q8IVT2	0	1833.89	High	High	3.07
TRUE	High	QGVQVQVSTSNISSLEGAR		1	2	5	P49327	0	1960.01	High	High	5.21
TRUE	High	QGVPMNSLR		1	3	1	P63165	0	1001.52	High	High	1.95
TRUE	High	QGVLGIK		1	4	8	P23396	0	714.451	High	High	2.26
TRUE	High	QGVAQLK		0	3	1		0	743.441	High	High	1.55
TRUE	High	QGTAVEVEAESLDPTVKPVDVGGDEPEEK		1	2	1	P49321	0	3024.45	High	High	4.8
TRUE	High	QGQGQLVTCSGAFK	1xCarbamidomethyl [C9]	1	2	11	Q16531	0	1480.72	High	High	3.77
TRUE	High	QGQETAVAPSLVAPALNKPK		1	1	2	Q15691	0	2019.12	High	High	4.68
TRUE	High	QGNLSSQVPLK		1	1	22	P78527	0	1170.65	High	High	2.98
TRUE	High	QGANINEIR		1	1	1	Q15365	0	1014.53	High	High	2.68
TRUE	High	QLEMSAEAER		1	1	3	Q15149	0	1163.54	High	High	3.07
TRUE	High	QIENVLR		1	1	9	P20042	0	871.5	High	High	2.44
TRUE	High	QINDIQLSR		1	1	21	Q13347	0	1086.59	High	High	3.18
TRUE	High	QLMETPANEMTPTR		1	2	4	P28838	0	1618.76	High	High	3.77
TRUE	High	QLLYDAIK		1	1	2	Q9NYU2	0	963.551	High	High	2.08
TRUE	High	QLIVGVNK		2	6	106	Q05639; P68104	0	870.541	High	High	2.84
TRUE	High	QIIVEEAK		1	2	2	Q9Y281	0	929.53	High	High	2.39
TRUE	High	QLIVANAGDSR		1	1	5	O15355	0	1143.61	High	High	3.1
TRUE	High	QILTPMAQK		1	1	1	Q15397	0	1029.58	High	High	1.97
TRUE	High	QLLTLSSELSQAR		1	2	9	P15311	0	1445.8	High	High	3.8
TRUE	High	QLLSNELLLTQMEK	1xOxidation [M12]	1	1	3	Q9HAV4	0	1675.89	High	High	2.67
TRUE	High	QLLSLK		1	2	1	P07814	0	701.456	High	High	2.06
TRUE	High	QIIQQNPSLLPALLQQIGR		1	1	1	P54727	0	2130.24	High	High	4.05
TRUE	High	QLLQANPILEAFGNAK		1	6	1	P35579	0	1726.95	High	High	3.5
TRUE	High	QLIPIFTDVALK		1	1	3	Q9UKN8	0	1357.81	High	High	2.37
TRUE	High	QLLPCEMACNEK	2xCarbamidomethyl [C5; C9]	1	2	7	Q9NR45	0	1492.66	High	High	2.92
TRUE	High	QLLLTADDR		1	8	64	P04075	0	1044.57	High	High	3.06
TRUE	High	QINLSNIR		1	1	1	Q7KZF4	0	957.548	High	High	2.42
TRUE	High	QLLLDTTDK		1	1	1	O15020	0	1046.57	High	High	1.95
TRUE	High	QLNQQHSQIK		1	1	1	Q9Y5C1	0	1223.65	High	High	1.91
TRUE	High	QLNSESLSQWTNPSTMANAK	1xOxidation [M16]	1	1	1	P36952	0	2223.03	High	High	3.69
TRUE	High	QLQLEAEEQRK		1	1	1	Q8N1G4	1	1371.72	High	High	2.43
TRUE	High	QLQLEAEEQR		1	1	3	Q8N1G4	0	1243.63	High	High	2.82
TRUE	High	QLQLAQEAAQK		1	1	5	Q15149	0	1227.67	High	High	3.14
TRUE	High	QIQFADDMQEFTK		1	1	2	O43865	0	1600.73	High	High	3.34
TRUE	High	QIQEGSTTKKWK		1	4	4	A0A0G2JNW1	2	1433.77	High	High	2.08
TRUE	High	QLQEERPELSESELTR		1	3	2	E9PKP7	0	1943.97	High	High	4.25
TRUE	High	QIQEEITGNTEALSGR		1	2	2	E9PS97	0	1745.87	High	High	4.24
TRUE	High	QIQDQLNELEER		1	2	3	Q92541	0	1514.74	High	High	3.61
TRUE	High	QLQDEMLR		1	4	3	P02545	0	1032.51	High	High	2.67
TRUE	High	QLQALSSELAQAR		1	3	1	P35241	0	1414.76	High	High	3.58
TRUE	High	QLQAETEPIVK		1	3	7	P60228	0	1255.69	High	High	3.17
TRUE	High	QLPSGGLNGRPEK		1	1	1	P53611	0	1352.73	High	High	2.79
TRUE	High	QIPQATASMK		1	8	8	O43175	0	1074.56	High	High	2.85
TRUE	High	QLPAQPPEHAVDGEGFK		1	3	4	Q14151	0	1819.9	High	High	3.43
TRUE	High	QINWTVLYR		1	3	2	P83731	0	1192.65	High	High	2.88
TRUE	High	QLNSESLSQWTNPSTMANAK		1	1	1	P36952	0	2207.04	High	High	5.04
TRUE	High	QLENSLNEFGEK		1	1	4	P26639	0	1407.68	High	High	3.17
TRUE	High	QILIAK		0	3	3		0	685.461	High	High	2.18
TRUE	High	QLIFTTEDNGK		1	3	1	Q99598	0	1265.64	High	High	2.62
TRUE	High	QLGLVVCR	1xCarbamidomethyl [C7]	1	2	3	Q9UK45	0	944.535	High	High	2.1
TRUE	High	QLGISATMLNASSSK		1	3	1	P46063	0	1507.78	High	High	3.55
TRUE	High	QLGLPTALK		1	1	4	Q9UKD2	0	940.583	High	High	2.93
TRUE	High	QLGEVELQCGICTK	2xCarbamidomethyl [C9; C12]	1	2	1	Q9UBL3	0	1634.79	High	High	2.41
TRUE	High	QIGENLIVPGGVK		1	5	5	Q16555	0	1323.76	High	High	3.05
TRUE	High	QIFNGTFVK		1	4	14	P18124	0	1053.57	High	High	2.73
TRUE	High	QIFLGGVDKR		1	1	9	P05141	1	1132.65	High	High	2.72
TRUE	High	QIFLGGVDK		2	2	34	P12236; P05141	0	976.546	High	High	2.74
TRUE	High	QIFHPEQLITGK		3	22	98	F5H5D3; Q71U36; P68366	0	1410.77	High	High	4.56
TRUE	High	QLFDQVVK		3	9	8	P35241; P26038; P15311	0	976.546	High	High	2.43
TRUE	High	QLEVYTSGGDPESVAGEYGR		1	3	3	Q9Y262	0	2113.97	High	High	4.94
TRUE	High	QLEVEPEEPEAENK		1	3	7	K7EKE6	0	1640.76	High	High	2.84
TRUE	High	QLESMIR		1	1	2	Q14566	0	876.461	High	High	2.35
TRUE	High	QLESLIR		1	7	2	P33991	0	858.504	High	High	2.15
TRUE	High	QLEPVYNSLAK		1	2	4	P13667	0	1261.68	High	High	2.84
TRUE	High	QIGNVAALPGIVHR		1	1	3	Q9Y3I0	0	1444.84	High	High	3.79
TRUE	High	QILGVIDK		1	2	7	Q14444	0	885.54	High	High	2.3
TRUE	High	QIGQFLR		1	2	2	A0A1W2PR06	0	861.494	High	High	2.01
TRUE	High	QIGVEHVVVYVNK		1	1	7	P49411	0	1483.83	High	High	3.52
TRUE	High	QILEGLK		0	2	1		0	800.488	High	High	1.93
TRUE	High	QLLEEELAR		1	1	3	Q15149	0	1100.59	High	High	2.6
TRUE	High	QLLEDIQK		0	4	2		0	986.552	High	High	1.92
TRUE	High	QILDSAASLTGSK		1	1	1	P46013	0	1290.69	High	High	2.25
TRUE	High	QLLDQVEQIQK		1	1	4	Q7Z7H5	0	1341.74	High	High	3.75
TRUE	High	QLIDITGK		1	7	3	F8W726	0	887.52	High	High	2.05
TRUE	High	QLLDDEEQLTAK		1	1	1	Q9BSJ8	0	1402.71	High	High	3.5
TRUE	High	QLLCGAAVGTR	1xCarbamidomethyl [C4]	1	4	3	A0A3B3IRL5	0	1145.61	High	High	2.66
TRUE	High	QLLCGAAIGTHEDDK	1xCarbamidomethyl [C4]	1	3	14	H0Y4R1	0	1627.77	High	High	3.79
TRUE	High	QLICDPSYVK	1xCarbamidomethyl [C4]	1	2	8	P50395	0	1222.61	High	High	2.79
TRUE	High	QLICDPSYIPDR	1xCarbamidomethyl [C4]	1	1	1	P31150	0	1476.72	High	High	2.38
TRUE	High	QILAPVVK		1	6	12	P46940	0	867.566	High	High	2.14
TRUE	High	QLLALK		1	1	3	Q4G0N4	0	685.461	High	High	2.08
TRUE	High	QLLAGGIAGAVSR		1	2	4	Q6NUK1	0	1212.71	High	High	4.05
TRUE	High	QLHQSCQTDDGEDDLK	1xCarbamidomethyl [C6]	1	4	2	P61201	0	1888.8	High	High	2.7
TRUE	High	QLGSILK		1	1	3	O14980	0	758.477	High	High	2.03
TRUE	High	QGAIVAVTGDGVNDSPALK		1	8	5	P05023	0	1811.95	High	High	4.7
TRUE	High	QFYINVER		2	9	6	P60842; E7EQG2	0	1068.55	High	High	2.51
TRUE	High	QFVTPADVVSGNPK		1	4	8	P13797	0	1458.76	High	High	4.09
TRUE	High	QCQPQVQAFK	1xCarbamidomethyl [C2]	1	1	1	Q9NYJ1	0	1233.6	High	High	2.74
TRUE	High	QCLPSLDLSCK	2xCarbamidomethyl [C2; C10]	1	1	1	P78527	0	1320.63	High	High	3.48
TRUE	High	QCLDLLR	1xCarbamidomethyl [C2]	1	1	1	Q14152	0	917.487	High	High	1.99
TRUE	High	QCLAEFK	1xCarbamidomethyl [C2]	1	2	3	Q99848	0	895.434	High	High	2.21
TRUE	High	QCFYEDIAQGTK	1xCarbamidomethyl [C2]	1	3	5	A0A0A6YYA0	0	1459.65	High	High	3.43
TRUE	High	QCFVVTEK	1xCarbamidomethyl [C2]	1	3	1	Q9NW13	0	1010.5	High	High	2.49
TRUE	High	QCDLAGVETCK	2xCarbamidomethyl [C2; C10]	1	4	2	I3L537	0	1280.56	High	High	2.26
TRUE	High	QCCGTLPQAPSGK	2xCarbamidomethyl [C2; C3]	1	1	3	Q9Y6M5	0	1403.64	High	High	2.36
TRUE	High	QCCGTDGVEANYIK	2xCarbamidomethyl [C2; C3]	1	1	8	O75533	0	1614.69	High	High	3.77
TRUE	High	QAYTGNNSSQIQAAMK		1	1	8	O94826	0	1711.81	High	High	3.34
TRUE	High	QAYEPPPPPAYR		1	1	1	Q15654	0	1385.68	High	High	2.76
TRUE	High	QAVTNPNNTFYATK		1	4	23	P38646	0	1568.77	High	High	4.49
TRUE	High	QAVQILDELAEK		1	1	2	Q99961	0	1356.74	High	High	4.28
TRUE	High	QAVMEMMSQK		1	3	2	Q99471	0	1182.53	High	High	2.45
TRUE	High	QAVLGAGLPISTPCTTINK	1xCarbamidomethyl [C14]	1	6	4	P24752	0	1941.05	High	High	5.81
TRUE	High	QCSDSSAMESLTK	1xCarbamidomethyl [C2]	1	1	4	Q92616	0	1443.61	High	High	3.29
[truncated: 17,530 more rows]
