# Supplementary material for: Comparison of the Trapping Efficiency for Tryptic Peptides on Particle-Packed and Micro-Pillar Trap Columns for Proteomics Analyses
Source: Proteomes. 2026 Feb 18;14(1):10. doi: 10.3390/proteomes14010010 (PMC13030385; doi:10.3390/proteomes14010010)
Supplement: Supplementary file 1 [file proteomes-14-00010-s001.zip › Supplementary_Table_4_PF_protein_merged.xlsx]

## Sheet: Proteins
Checked	Master	Accession	Description	Coverage [%]	# Peptides	# PSMs	# Unique Peptides	# AAs	MW [kDa]	calc. pI	Score Sequest HT: Sequest HT	# Peptides (by Search Engine): Sequest HT	Biological Process	Cellular Component	Molecular Function	Pfam IDs	Entrez Gene ID	Ensembl Gene ID	Chromosome	WikiPathways	Gene Symbol	KEGG Pathways	Reactome Pathways	# Protein Pathway Groups	Found in Sample: [S3] F3: Sample	# Protein Groups
FALSE	Master Protein	P60709	Actin, cytoplasmic 1 OS=Homo sapiens OX=9606 GN=ACTB PE=1 SV=1	69	19	1372	1	375	41.7	5.48	4119.5	19	cell organization and biogenesis;cellular component movement;metabolic process;regulation of biological process;response to stimulus	cytoplasm;cytoskeleton;cytosol;membrane;nucleus	DNA binding;nucleotide binding;protein binding;structural molecule activity	Pf00022	60	ENSG00000075624.13	7	Arrhythmogenic Right Ventricular Cardiomyopathy; Pathogenic Escherichia coli infection; Common Pathways Underlying Drug Addiction; Myometrial Relaxation and Contraction Pathways; Focal Adhesion; Fas Ligand (FasL) pathway and Stress induction of Heat Shock Proteins (HSP) regulation; Regulation of Actin Cytoskeleton	ACTB	Thyroid hormone signaling pathway; Bacterial invasion of epithelial cells; Hippo signaling pathway; Regulation of actin cytoskeleton; Tight junction; Proteoglycans in cancer; Platelet activation; Phagosome; Viral myocarditis; Rap1 signaling pathway; Gastric acid secretion; Pathogenic Escherichia coli infection; Adherens junction; Focal adhesion; Hypertrophic cardiomyopathy (HCM); Vibrio cholerae …	Formation of annular gap junctions; Cell-extracellular matrix interactions; UCH proteinases; MAP2K and MAPK activation; Interaction between L1 and Ankyrins; Factors involved in megakaryocyte development and platelet production; Translocation of GLUT4 to the plasma membrane; EPH-ephrin mediated repulsion of cells; Prefoldin mediated transfer of substrate to CCT/TriC; EPHB-mediated forward signalin…	102	High	1
	Checked	Confidence	Sequence	Modifications	# Protein Groups	# Proteins	# PSMs	Master Protein Accessions	# Missed Cleavages	Theo. MH+ [Da]	Found in Sample: [S3] F3: Sample	Confidence (by Search Engine): Sequest HT	XCorr (by Search Engine): Sequest HT
	FALSE	High	AVFPSIVGRPR		3	27	119	P60709; P68133; P63261	0	1198.71	High	High	3.58
	FALSE	High	CPEALFQPSFLGMESCGIHETTFNSIMK	2xCarbamidomethyl [C1; C16]	2	3	4	P60709; P63261	0	3231.46	High	High	6.43
	FALSE	High	CPEALFQPSFLGMESCGIHETTFNSIMK	2xCarbamidomethyl [C1; C16]; 1xOxidation [M]	2	3	8	P60709; P63261	0	3247.46	High	High	4.78
	FALSE	High	CPEALFQPSFLGMESCGIHETTFNSIMK	2xCarbamidomethyl [C1; C16]; 2xOxidation [M13; M27]	2	3	5	P60709; P63261	0	3263.45	High	High	4.36
	FALSE	High	DLTDYLMK		3	11	1	P60709; P68133; P63261	0	998.486	High	High	1.95
	FALSE	High	DLTDYLMK	1xOxidation [M7]	3	11	1	P60709; P68133; P63261	0	1014.48	High	High	2.08
	FALSE	High	DLYANTVLSGGTTMYPGIADR		2	3	9	P60709; P63261	0	2215.07	High	High	5.76
	FALSE	High	DLYANTVLSGGTTMYPGIADR	1xOxidation [M14]	2	3	15	P60709; P63261	0	2231.06	High	High	5.04
	FALSE	High	EITALAPSTMK		3	8	66	P60709; P68133; P63261	0	1161.62	High	High	3.06
	FALSE	High	EITALAPSTMK	1xOxidation [M10]	3	8	103	P60709; P68133; P63261	0	1177.61	High	High	2.73
	FALSE	High	GILTLK		3	27	31	P60709; P68133; P63261	0	644.434	High	High	2.3
	FALSE	High	GYSFTTTAER		2	6	69	P60709; P63261	0	1132.53	High	High	2.9
	FALSE	High	HQGVMVGMGQK		3	23	94	P60709; P68133; P63261	0	1171.57	High	High	4.46
	FALSE	High	HQGVMVGMGQK	1xOxidation [M]	3	23	59	P60709; P68133; P63261	0	1187.57	High	High	3.48
	FALSE	High	HQGVMVGMGQK	2xOxidation [M5; M8]	3	23	2	P60709; P68133; P63261	0	1203.56	High	High	2.68
	FALSE	High	LCYVALDFEQEMATAASSSSLEK	1xCarbamidomethyl [C2]	2	6	12	P60709; P63261	0	2550.17	High	High	5.46
	FALSE	High	LCYVALDFEQEMATAASSSSLEK	1xCarbamidomethyl [C2]; 1xOxidation [M12]	2	6	13	P60709; P63261	0	2566.17	High	High	4.36
	FALSE	High	IIAPPER		3	9	12	P60709; P68133; P63261	0	795.472	High	High	2
	FALSE	High	IIAPPERK		3	9	7	P60709; P68133; P63261	1	923.567	High	High	2.16
	FALSE	High	IWHHTFYNELR		3	21	194	P60709; P68133; P63261	0	1515.75	High	High	3.77
	FALSE	High	MDDDIAALVVDNGSGMCK	1xCarbamidomethyl [C17]; 1xMet-loss+Acetyl [N-Term]	1	8	1	P60709	0	1821.8	High	High	5.07
	FALSE	High	MDDDIAALVVDNGSGMCK	1xCarbamidomethyl [C17]; 1xOxidation [M16]; 1xMet-loss+Acetyl [N-Term]	1	8	27	P60709	0	1837.79	High	High	5.13
	FALSE	High	QEYDESGPSIVHR		2	8	148	P60709; P63261	0	1516.7	High	High	4.35
	FALSE	High	RGILTLK		3	27	220	P60709; P68133; P63261	1	800.535	High	High	2.59
	FALSE	High	SYELPDGQVITIGNER		3	12	34	P60709; P68133; P63261	0	1790.89	High	High	4.3
	FALSE	High	TTGIVMDSGDGVTHTVPIYEGYALPHAILR		2	6	4	P60709; P63261	0	3183.61	High	High	5.91
	FALSE	High	TTGIVMDSGDGVTHTVPIYEGYALPHAILR	1xOxidation [M6]	2	6	10	P60709; P63261	0	3199.61	High	High	6.12
	FALSE	High	VAPEEHPVLLTEAPLNPK		2	11	103	P60709; P63261	0	1954.06	High	High	7.07
	FALSE	High	YPIEHGIVTNWDDMEK		2	13	1	P60709; P63261	0	1946.9	High	High	2.47
FALSE	Master Protein	P63261	Actin, cytoplasmic 2 OS=Homo sapiens OX=9606 GN=ACTG1 PE=1 SV=1	69	19	1363	1	375	41.8	5.48	4064.58	19	cell organization and biogenesis;cellular component movement;regulation of biological process;response to stimulus	cytoplasm;cytoskeleton;cytosol;membrane;nucleus	nucleotide binding;protein binding;structural molecule activity	Pf00022	71	ENSG00000184009.9	17	Arrhythmogenic Right Ventricular Cardiomyopathy; Pathogenic Escherichia coli infection; Common Pathways Underlying Drug Addiction; Myometrial Relaxation and Contraction Pathways; Focal Adhesion; Fas Ligand (FasL) pathway and Stress induction of Heat Shock Proteins (HSP) regulation; Striated Muscle Contraction; Regulation of Actin Cytoskeleton	ACTG1	Hippo signaling pathway; Hypertrophic cardiomyopathy (HCM); Leukocyte transendothelial migration; Proteoglycans in cancer; Oxytocin signaling pathway; Shigellosis; Pathogenic Escherichia coli infection; Viral myocarditis; Adherens junction; Apoptosis; Arrhythmogenic right ventricular cardiomyopathy (ARVC); Bacterial invasion of epithelial cells; Thyroid hormone signaling pathway; Regulation of ac…	Signaling by BRAF and RAF fusions; Formation of annular gap junctions; Cell-extracellular matrix interactions; MAP2K and MAPK activation; Clathrin-mediated endocytosis; Interaction between L1 and Ankyrins; VEGFA-VEGFR2 Pathway; RHO GTPases activate IQGAPs; Signaling by RAS mutants; Recycling pathway of L1; Signaling by high-kinase activity BRAF mutants; Signaling by moderate kinase activity BRAF …	80	High	1
	Checked	Confidence	Sequence	Modifications	# Protein Groups	# Proteins	# PSMs	Master Protein Accessions	# Missed Cleavages	Theo. MH+ [Da]	Found in Sample: [S3] F3: Sample	Confidence (by Search Engine): Sequest HT	XCorr (by Search Engine): Sequest HT
	FALSE	High	AVFPSIVGRPR		3	27	119	P60709; P68133; P63261	0	1198.71	High	High	3.58
	FALSE	High	CPEALFQPSFLGMESCGIHETTFNSIMK	2xCarbamidomethyl [C1; C16]	2	3	4	P60709; P63261	0	3231.46	High	High	6.43
	FALSE	High	CPEALFQPSFLGMESCGIHETTFNSIMK	2xCarbamidomethyl [C1; C16]; 1xOxidation [M]	2	3	8	P60709; P63261	0	3247.46	High	High	4.78
	FALSE	High	CPEALFQPSFLGMESCGIHETTFNSIMK	2xCarbamidomethyl [C1; C16]; 2xOxidation [M13; M27]	2	3	5	P60709; P63261	0	3263.45	High	High	4.36
	FALSE	High	DLTDYLMK		3	11	1	P60709; P68133; P63261	0	998.486	High	High	1.95
	FALSE	High	DLTDYLMK	1xOxidation [M7]	3	11	1	P60709; P68133; P63261	0	1014.48	High	High	2.08
	FALSE	High	DLYANTVLSGGTTMYPGIADR		2	3	9	P60709; P63261	0	2215.07	High	High	5.76
	FALSE	High	DLYANTVLSGGTTMYPGIADR	1xOxidation [M14]	2	3	15	P60709; P63261	0	2231.06	High	High	5.04
	FALSE	High	EITALAPSTMK		3	8	66	P60709; P68133; P63261	0	1161.62	High	High	3.06
	FALSE	High	EITALAPSTMK	1xOxidation [M10]	3	8	103	P60709; P68133; P63261	0	1177.61	High	High	2.73
	FALSE	High	GILTLK		3	27	31	P60709; P68133; P63261	0	644.434	High	High	2.3
	FALSE	High	GYSFTTTAER		2	6	69	P60709; P63261	0	1132.53	High	High	2.9
	FALSE	High	HQGVMVGMGQK		3	23	94	P60709; P68133; P63261	0	1171.57	High	High	4.46
	FALSE	High	HQGVMVGMGQK	1xOxidation [M]	3	23	59	P60709; P68133; P63261	0	1187.57	High	High	3.48
	FALSE	High	HQGVMVGMGQK	2xOxidation [M5; M8]	3	23	2	P60709; P68133; P63261	0	1203.56	High	High	2.68
	FALSE	High	LCYVALDFEQEMATAASSSSLEK	1xCarbamidomethyl [C2]	2	6	12	P60709; P63261	0	2550.17	High	High	5.46
	FALSE	High	LCYVALDFEQEMATAASSSSLEK	1xCarbamidomethyl [C2]; 1xOxidation [M12]	2	6	13	P60709; P63261	0	2566.17	High	High	4.36
	FALSE	High	IIAPPER		3	9	12	P60709; P68133; P63261	0	795.472	High	High	2
	FALSE	High	IIAPPERK		3	9	7	P60709; P68133; P63261	1	923.567	High	High	2.16
	FALSE	High	IWHHTFYNELR		3	21	194	P60709; P68133; P63261	0	1515.75	High	High	3.77
	FALSE	High	MEEEIAALVIDNGSGMCK	1xCarbamidomethyl [C17]; 1xMet-loss+Acetyl [N-Term]	1	6	4	P63261	0	1877.86	High	High	4.54
	FALSE	High	MEEEIAALVIDNGSGMCK	1xCarbamidomethyl [C17]; 1xOxidation [M16]; 1xMet-loss+Acetyl [N-Term]	1	6	15	P63261	0	1893.86	High	High	4.59
	FALSE	High	QEYDESGPSIVHR		2	8	148	P60709; P63261	0	1516.7	High	High	4.35
	FALSE	High	RGILTLK		3	27	220	P60709; P68133; P63261	1	800.535	High	High	2.59
	FALSE	High	SYELPDGQVITIGNER		3	12	34	P60709; P68133; P63261	0	1790.89	High	High	4.3
	FALSE	High	TTGIVMDSGDGVTHTVPIYEGYALPHAILR		2	6	4	P60709; P63261	0	3183.61	High	High	5.91
	FALSE	High	TTGIVMDSGDGVTHTVPIYEGYALPHAILR	1xOxidation [M6]	2	6	10	P60709; P63261	0	3199.61	High	High	6.12
	FALSE	High	VAPEEHPVLLTEAPLNPK		2	11	103	P60709; P63261	0	1954.06	High	High	7.07
	FALSE	High	YPIEHGIVTNWDDMEK		2	13	1	P60709; P63261	0	1946.9	High	High	2.47
FALSE	Master Protein	P21333	Filamin-A OS=Homo sapiens OX=9606 GN=FLNA PE=1 SV=4	49	88	852	84	2647	280.6	6.06	2802.26	88	cell organization and biogenesis;cellular component movement;metabolic process;regulation of biological process;response to stimulus;transport	cytoplasm;cytoskeleton;cytosol;extracellular;membrane;nucleus	protein binding;RNA binding;signal transducer activity	Pf00307, Pf00630	2316	ENSG00000196924.14	X	Androgen receptor signaling pathway; Prolactin Signaling Pathway; Focal Adhesion; Hypothesized Pathways in Pathogenesis of Cardiovascular Disease; MAPK Signaling Pathway; IL-4 Signaling Pathway	FLNA	Salmonella infection; Focal adhesion; Proteoglycans in cancer; MAPK signaling pathway	Platelet degranulation ; RHO GTPases activate PAKs; Cell-extracellular matrix interactions; GP1b-IX-V activation signalling	22	High	1
	Checked	Confidence	Sequence	Modifications	# Protein Groups	# Proteins	# PSMs	Master Protein Accessions	# Missed Cleavages	Theo. MH+ [Da]	Found in Sample: [S3] F3: Sample	Confidence (by Search Engine): Sequest HT	XCorr (by Search Engine): Sequest HT
	FALSE	High	AEFTVETR		1	4	3	P21333	0	952.473	High	High	2.34
	FALSE	High	AEISCTDNQDGTCSVSYLPVLPGDYSILVK	2xCarbamidomethyl [C5; C13]	1	3	2	P21333	0	3301.56	High	High	3.59
	FALSE	High	AEISFEDR		1	3	6	P21333	0	966.453	High	High	2.2
	FALSE	High	AEISFEDRK		1	3	7	P21333	1	1094.55	High	High	2.71
	FALSE	High	AFGPGLQGGSAGSPAR		1	3	30	P21333	0	1429.72	High	High	4.39
	FALSE	High	AGNNMLLVGVHGPR		1	3	9	P21333	0	1434.76	High	High	4.01
	FALSE	High	AGVAPLQVK		1	3	30	P21333	0	882.541	High	High	3.16
	FALSE	High	AHEPTYFTVDCAEAGQGDVSIGIK	1xCarbamidomethyl [C11]	1	3	3	P21333	0	2565.19	High	High	4.01
	FALSE	High	AHVVPCFDASK	1xCarbamidomethyl [C6]	1	3	15	P21333	0	1230.59	High	High	2.75
	FALSE	High	ALTQTGGPHVK		1	3	8	P21333	0	1108.61	High	High	2.56
	FALSE	High	ANLPQSFQVDTSK		1	3	7	P21333	0	1434.72	High	High	3.28
	FALSE	High	APSVANVGSHCDLSLK	1xCarbamidomethyl [C11]	1	2	11	P21333	0	1654.82	High	High	5.25
	FALSE	High	ASGPGLNTTGVPASLPVEFTIDAK		1	3	8	P21333	0	2342.22	High	High	5.59
	FALSE	High	ATCAPQHGAPGPGPADASK	1xCarbamidomethyl [C3]	1	3	15	P21333	0	1789.83	High	High	5.66
	FALSE	High	AWGPGLEGGVVGK		1	3	7	P21333	0	1226.65	High	High	3.25
	FALSE	High	AYGPGIEPTGNMVK		1	4	10	P21333	0	1433.71	High	High	3.31
	FALSE	High	AYGPGIEPTGNMVK	1xOxidation [M12]	1	4	1	P21333	0	1449.7	High	High	1.92
	FALSE	High	CAPGVVGPAEADIDFDIIR	1xCarbamidomethyl [C1]	1	3	6	P21333	0	2014.99	High	High	4.73
	FALSE	High	CSGPGLSPGMVR	1xCarbamidomethyl [C1]	1	3	17	P21333	0	1217.58	High	High	3.66
	FALSE	High	DAGEGGLSLAIEGPSK		1	3	9	P21333	0	1500.75	High	High	4.1
	FALSE	High	DAGEGLLAVQITDPEGKPK		1	3	7	P21333	0	1938.02	High	High	4.88
	FALSE	High	DAPQDFHPDR		1	3	13	P21333	0	1197.53	High	High	2.64
	FALSE	High	DGSCGVAYVVQEPGDYEVSVK	1xCarbamidomethyl [C4]	1	4	3	P21333	0	2258.03	High	High	3.93
	FALSE	High	DKGEYTLVVK		1	3	7	P21333	1	1151.63	High	High	3.06
	FALSE	High	DLAEDAPWK		2	6	3	P21333; O75369	0	1044.5	High	High	2.14
	FALSE	High	DLAEDAPWKK		2	6	6	P21333; O75369	1	1172.59	High	High	2.41
	FALSE	High	DNGNGTYSCSYVPR	1xCarbamidomethyl [C9]	1	3	9	P21333	0	1589.66	High	High	3.38
	FALSE	High	DVDIIDHHDNTYTVK		1	3	15	P21333	0	1784.84	High	High	3.94
	FALSE	High	EAGAGGLAIAVEGPSK		1	3	13	P21333	0	1426.75	High	High	4.3
	FALSE	High	EATTEFSVDAR		1	3	10	P21333	0	1225.57	High	High	3.06
	FALSE	High	EEGPYEVEVTYDGVPVPGSPFPLEAVAPTKPSK		1	3	1	P21333	0	3485.74	High	High	2.72
	FALSE	High	EGPYSISVLYGDEEVPR		1	3	3	P21333	0	1909.92	High	High	3.61
	FALSE	High	ENGVYLIDVK		1	3	5	P21333	0	1149.62	High	High	2.52
	FALSE	High	ETGEHLVHVK		1	2	11	P21333	0	1148.61	High	High	3.34
	FALSE	High	FADQHVPGSPFSVK		1	2	6	P21333	0	1515.76	High	High	2.95
	FALSE	High	FGGEHVPNSPFQVTALAGDQPSVQPPLR		1	4	6	P21333	0	2945.49	High	High	6.29
	FALSE	High	FNEEHIPDSPFVVPVASPSGDAR		1	4	6	P21333	0	2467.19	High	High	5.55
	FALSE	High	FNGTHIPGSPFK		1	3	8	P21333	0	1301.66	High	High	2.97
	FALSE	High	FVPAEMGTHTVSVK		1	3	27	P21333	0	1502.77	High	High	4.14
	FALSE	High	GAGTGGLGLAVEGPSEAK		1	3	13	P21333	0	1570.81	High	High	5.19
	FALSE	High	GEYTLVVK		1	3	10	P21333	0	908.509	High	High	2
	FALSE	High	GLVEPVDVVDNADGTQTVNYVPSR		1	3	8	P21333	0	2544.26	High	High	5.54
	FALSE	High	GQHVPGSPFQFTVGPLGEGGAHK		1	4	8	P21333	0	2304.15	High	High	5.98
	FALSE	High	GTVEPQLEAR		1	4	10	P21333	0	1099.57	High	High	2.99
	FALSE	High	IANLQTDLSDGLR		1	4	3	P21333	0	1415.75	High	High	4.24
	FALSE	High	LDVQFSGLTK		1	3	4	P21333	0	1107.6	High	High	2.75
	FALSE	High	LKPGAPLRPK		1	4	2	P21333	0	1076.69	High	High	2.66
	FALSE	High	LIALLEVLSQK		2	6	3	P21333; O75369	0	1226.77	High	High	2.88
	FALSE	High	LLGWIQNK		2	6	10	P21333; O75369	0	971.567	High	High	2.4
	FALSE	High	IPEISIQDMTAQVTSPSGK		1	2	3	P21333	0	2002.02	High	High	5.55
	FALSE	High	IPEISIQDMTAQVTSPSGK	1xOxidation [M9]	1	2	8	P21333	0	2018.01	High	High	4.34
	FALSE	High	LPQLPITNFSR		1	4	6	P21333	0	1285.73	High	High	3.43
	FALSE	High	LQVEPAVDTSGVQCYGPGIEGQGVFR	1xCarbamidomethyl [C14]	1	3	5	P21333	0	2763.34	High	High	5.86
	FALSE	High	LTVSSLQESGLK		1	3	9	P21333	0	1261.7	High	High	3.68
	FALSE	High	LVSNHSLHETSSVFVDSLTK		1	3	3	P21333	0	2200.12	High	High	5.12
	FALSE	High	LYSVSYLLK		1	3	8	P21333	0	1085.62	High	High	2.81
	FALSE	High	NGHVGISFVPK		1	2	1	P21333	0	1154.63	High	High	2.4
	FALSE	High	NGQHVASSPIPVVISQSEIGDASR		1	3	5	P21333	0	2448.25	High	High	5.97
	FALSE	High	RAEFTVETR		1	4	18	P21333	1	1108.57	High	High	3.61
	FALSE	High	RAPSVANVGSHCDLSLK	1xCarbamidomethyl [C12]	1	2	2	P21333	1	1810.92	High	High	4.66
	FALSE	High	SAGQGEVLVYVEDPAGHQEEAK		1	4	9	P21333	0	2313.1	High	High	6
	FALSE	High	SPFEVYVDK		1	4	4	P21333	0	1083.54	High	High	2.25
	FALSE	High	SPFSVAVSPSLDLSK		1	3	2	P21333	0	1533.82	High	High	4.75
	FALSE	High	SPYTVTVGQACNPSACR	2xCarbamidomethyl [C11; C16]	1	4	23	P21333	0	1867.84	High	High	4.75
	FALSE	High	TFSVWYVPEVTGTHK		1	4	2	P21333	0	1750.88	High	High	3.97
	FALSE	High	TGVAVNKPAEFTVDAK		1	3	13	P21333	0	1646.87	High	High	3.48
	FALSE	High	TGVELGKPTHFTVNAK		1	3	3	P21333	0	1698.92	High	High	3.36
	FALSE	High	THEAEIVEGENHTYCIR	1xCarbamidomethyl [C15]	1	3	8	P21333	0	2057.93	High	High	4.48
	FALSE	High	THIQDNHDGTYTVAYVPDVTGR		1	3	9	P21333	0	2459.16	High	High	5.06
	FALSE	High	TPCEEILVK	1xCarbamidomethyl [C3]	1	3	24	P21333	0	1088.57	High	High	3.58
	FALSE	High	VANPSGNLTETYVQDR		1	3	18	P21333	0	1763.86	High	High	4.83
	FALSE	High	VDINTEDLEDGTCR	1xCarbamidomethyl [C13]	1	3	11	P21333	0	1636.71	High	High	3.73
	FALSE	High	VEPGLGADNSVVR		1	3	19	P21333	0	1312.69	High	High	3.31
	FALSE	High	VGSAADIPINISETDLSLLTATVVPPSGR		1	4	3	P21333	0	2893.55	High	High	4.84
	FALSE	High	VHGPGIQSGTTNKPNK		1	3	17	P21333	0	1634.86	High	High	3.98
	FALSE	High	VHSPSGALEECYVTEIDQDK	1xCarbamidomethyl [C11]	1	3	18	P21333	0	2277.03	High	High	5.81
	FALSE	High	VNQPASFAVSLNGAK		1	3	6	P21333	0	1502.8	High	High	4.01
	FALSE	High	VPVHDVTDASK		1	3	12	P21333	0	1167.6	High	High	3.75
	FALSE	High	VQVQDNEGCPVEALVK	1xCarbamidomethyl [C9]	1	3	8	P21333	0	1784.88	High	High	4.69
	FALSE	High	VSGQGLHEGHTFEPAEFIIDTR		1	3	4	P21333	0	2440.19	High	High	4.84
	FALSE	High	VTAQGPGLEPSGNIANK		1	4	17	P21333	0	1652.86	High	High	4.43
	FALSE	High	VTVLFAGQHIAK		1	4	8	P21333	0	1283.75	High	High	2.85
	FALSE	High	VTYCPTEPGNYIINIK	1xCarbamidomethyl [C4]	1	3	4	P21333	0	1881.94	High	High	3.31
	FALSE	High	WGDEHIPGSPYR		1	3	12	P21333	0	1413.65	High	High	3.07
	FALSE	High	YAPSEAGLHEMDIR		1	4	24	P21333	0	1588.74	High	High	4.18
	FALSE	High	YGGDEIPFSPYR		1	3	10	P21333	0	1400.65	High	High	3.72
	FALSE	High	YGGPYHIGGSPFK		1	3	13	P21333	0	1379.67	High	High	3.08
	FALSE	High	YGGQPVPNFPSK		1	3	8	P21333	0	1290.65	High	High	2.96
	FALSE	High	YNEQHVPGSPFTAR		1	3	36	P21333	0	1602.77	High	High	4.25
	FALSE	High	YTPVQQGPVGVNVTYGGDPIPK		1	3	5	P21333	0	2286.18	High	High	4.36
FALSE	Master Protein	P68133	Actin, alpha skeletal muscle OS=Homo sapiens OX=9606 GN=ACTA1 PE=1 SV=1	26	11	1039	1	377	42	5.39	2753.86	11	cell organization and biogenesis;cellular component movement;regulation of biological process;response to stimulus	cytoplasm;cytoskeleton;cytosol	nucleotide binding;protein binding;structural molecule activity	Pf00022	58	ENSG00000143632.14	1	Myometrial Relaxation and Contraction Pathways; Fas Ligand (FasL) pathway and Stress induction of Heat Shock Proteins (HSP) regulation; Association Between Physico-Chemical Features and Toxicity Associated Pathways; Striated Muscle Contraction	ACTA1		Striated Muscle Contraction	6	High	1
	Checked	Confidence	Sequence	Modifications	# Protein Groups	# Proteins	# PSMs	Master Protein Accessions	# Missed Cleavages	Theo. MH+ [Da]	Found in Sample: [S3] F3: Sample	Confidence (by Search Engine): Sequest HT	XCorr (by Search Engine): Sequest HT
	FALSE	High	AVFPSIVGRPR		3	27	119	P60709; P68133; P63261	0	1198.71	High	High	3.58
	FALSE	High	DLTDYLMK		3	11	1	P60709; P68133; P63261	0	998.486	High	High	1.95
	FALSE	High	DLTDYLMK	1xOxidation [M7]	3	11	1	P60709; P68133; P63261	0	1014.48	High	High	2.08
	FALSE	High	EITALAPSTMK		3	8	66	P60709; P68133; P63261	0	1161.62	High	High	3.06
	FALSE	High	EITALAPSTMK	1xOxidation [M10]	3	8	103	P60709; P68133; P63261	0	1177.61	High	High	2.73
	FALSE	High	GILTLK		3	27	31	P60709; P68133; P63261	0	644.434	High	High	2.3
	FALSE	High	HQGVMVGMGQK		3	23	94	P60709; P68133; P63261	0	1171.57	High	High	4.46
	FALSE	High	HQGVMVGMGQK	1xOxidation [M]	3	23	59	P60709; P68133; P63261	0	1187.57	High	High	3.48
	FALSE	High	HQGVMVGMGQK	2xOxidation [M5; M8]	3	23	2	P60709; P68133; P63261	0	1203.56	High	High	2.68
	FALSE	High	IIAPPER		3	9	12	P60709; P68133; P63261	0	795.472	High	High	2
	FALSE	High	IIAPPERK		3	9	7	P60709; P68133; P63261	1	923.567	High	High	2.16
	FALSE	High	IWHHTFYNELR		3	21	194	P60709; P68133; P63261	0	1515.75	High	High	3.77
	FALSE	High	RGILTLK		3	27	220	P60709; P68133; P63261	1	800.535	High	High	2.59
	FALSE	High	SYELPDGQVITIGNER		3	12	34	P60709; P68133; P63261	0	1790.89	High	High	4.3
	FALSE	High	YPIEHGIITNWDDMEK		1	7	36	P68133	0	1960.91	High	High	4.41
	FALSE	High	YPIEHGIITNWDDMEK	1xOxidation [M14]	1	7	60	P68133	0	1976.91	High	High	4.13
FALSE	Master Protein	P78527	DNA-dependent protein kinase catalytic subunit OS=Homo sapiens OX=9606 GN=PRKDC PE=1 SV=3	34	122	879	122	4128	468.8	7.12	2459.28	122	cell death;cell differentiation;cell organization and biogenesis;cell proliferation;defense response;metabolic process;regulation of biological process;response to stimulus	cytosol;membrane;nucleus	catalytic activity;DNA binding;nucleotide binding;protein binding;RNA binding	Pf00454, Pf02259, Pf02260, Pf08163	5591	ENSG00000253729.7	8	miRNA Regulation of DNA Damage Response; Cell Cycle; Retinoblastoma (RB) in Cancer; Fas Ligand (FasL) pathway and Stress induction of Heat Shock Proteins (HSP) regulation; Pathways Affected in Adenoid Cystic Carcinoma; ATM Signaling Network in Development and Disease; Non-homologous end joining; DNA Damage Response	PRKDC	Non-homologous end-joining; Cell cycle	Nonhomologous End-Joining (NHEJ); E3 ubiquitin ligases ubiquitinate target proteins; IRF3-mediated induction of type I IFN	22	High	1
	Checked	Confidence	Sequence	Modifications	# Protein Groups	# Proteins	# PSMs	Master Protein Accessions	# Missed Cleavages	Theo. MH+ [Da]	Found in Sample: [S3] F3: Sample	Confidence (by Search Engine): Sequest HT	XCorr (by Search Engine): Sequest HT
	FALSE	High	AALSALESFLK		1	1	12	P78527	0	1149.65	High	High	3.57
	FALSE	High	AIRPQIDLK		1	1	2	P78527	0	1053.64	High	High	2.67
	FALSE	High	APGLGAFR		1	1	27	P78527	0	788.441	High	High	2.49
	FALSE	High	AQEPESGLSEETQVK		1	1	21	P78527	0	1631.78	High	High	3.78
	FALSE	High	ATQMPEGGQGAPPMYQLYK		1	1	3	P78527	0	2066.97	High	High	3.02
	FALSE	High	ATQQQHDFTLTQTADGR		1	1	17	P78527	0	1917.9	High	High	4.79
	FALSE	High	AYVPALQMAFK		1	1	3	P78527	0	1238.66	High	High	3.01
	FALSE	High	AYVPALQMAFK	1xOxidation [M8]	1	1	4	P78527	0	1254.66	High	High	2.42
	FALSE	High	CDSWWAK	1xCarbamidomethyl [C1]	1	1	2	P78527	0	952.398	High	High	2.32
	FALSE	High	CFFLSK	1xCarbamidomethyl [C1]	1	1	3	P78527	0	801.396	High	High	1.97
	FALSE	High	CGAALAGHQLIR	1xCarbamidomethyl [C1]	1	1	1	P78527	0	1266.67	High	High	2.44
	FALSE	High	CLMDQATDPNILGR	1xCarbamidomethyl [C1]	1	1	5	P78527	0	1603.76	High	High	3.74
	FALSE	High	DCLSIPYR	1xCarbamidomethyl [C2]	1	1	5	P78527	0	1023.49	High	High	2.32
	FALSE	High	DLCNTHLMR	1xCarbamidomethyl [C3]	1	1	23	P78527	0	1159.53	High	High	2.7
	FALSE	High	DILETHLR		1	1	11	P78527	0	996.547	High	High	2.21
	FALSE	High	DLLLNTMSQEEK		1	1	5	P78527	0	1420.7	High	High	2.95
	FALSE	High	DILPCLDGYLK	1xCarbamidomethyl [C5]	1	1	3	P78527	0	1306.67	High	High	2.4
	FALSE	High	DPESETDNDSQEIFK		1	1	6	P78527	0	1753.74	High	High	3.03
	FALSE	High	DPTVHDDVLELEMDELNR	1xOxidation [M13]	1	1	5	P78527	0	2155.98	High	High	4.67
	FALSE	High	DQNILLGTTYR		1	1	3	P78527	0	1293.68	High	High	3.48
	FALSE	High	ECSPWMSDFK	1xCarbamidomethyl [C2]	1	1	8	P78527	0	1286.52	High	High	2.73
	FALSE	High	EIFNFVLK		1	1	1	P78527	0	1009.57	High	High	1.91
	FALSE	High	ELLNPVVEFVSHPSTTCR	1xCarbamidomethyl [C17]	1	1	7	P78527	0	2085.04	High	High	4.58
	FALSE	High	ELSIAIR		1	1	5	P78527	0	801.483	High	High	2.03
	FALSE	High	EQQHVMEELFQSSFR		1	1	2	P78527	0	1894.88	High	High	4.13
	FALSE	High	EQQHVMEELFQSSFR	1xOxidation [M6]	1	1	2	P78527	0	1910.87	High	High	3.22
	FALSE	High	FNNYVDCMK	1xCarbamidomethyl [C7]	1	1	16	P78527	0	1190.5	High	High	2.84
	FALSE	High	FYQGFLFSEKPEK		1	1	7	P78527	0	1619.81	High	High	3.06
	FALSE	High	GFPPSASLCLLDLVK	1xCarbamidomethyl [C9]	1	1	5	P78527	0	1616.87	High	High	3.12
	FALSE	High	GGSWIQEINVAEK		1	1	2	P78527	0	1430.73	High	High	2.56
	FALSE	High	GIFTSEIGTK		1	1	7	P78527	0	1052.56	High	High	2.24
	FALSE	High	GLSSLLCNFTK	1xCarbamidomethyl [C7]	1	1	4	P78527	0	1239.64	High	High	3.3
	FALSE	High	GYGLFAGPCK	1xCarbamidomethyl [C9]	1	1	12	P78527	0	1069.51	High	High	2.76
	FALSE	High	HDVGAYMLMYK		1	1	1	P78527	0	1327.62	High	High	2.81
	FALSE	High	HECMAPLTALVK	1xCarbamidomethyl [C3]	1	1	1	P78527	0	1369.7	High	High	2.92
	FALSE	High	HGDLPDIQIK		1	1	8	P78527	0	1135.61	High	High	3.92
	FALSE	High	HNLEIIK		1	1	37	P78527	0	866.509	High	High	2.62
	FALSE	High	HSSLITPLQAVAQR		1	1	7	P78527	0	1520.85	High	High	4.08
	FALSE	High	HVMQPYYK		1	1	2	P78527	0	1065.52	High	High	2.2
	FALSE	High	KEEENASVIDSAELQAYPALVVEK		1	1	1	P78527	1	2632.34	High	High	4.12
	FALSE	High	KIPDTVLEK		1	1	18	P78527	1	1042.61	High	High	2.42
	FALSE	High	LAAVVSACK	1xCarbamidomethyl [C8]	1	1	1	P78527	0	918.508	High	High	2.02
	FALSE	High	LACDVDQVTR	1xCarbamidomethyl [C3]	1	1	5	P78527	0	1176.57	High	High	2.75
	FALSE	High	LAGANPAVITCDELLLGHEK	1xCarbamidomethyl [C11]	1	1	5	P78527	0	2121.1	High	High	5.29
	FALSE	High	IAPYSVEIK		1	2	15	P78527	0	1019.58	High	High	2.53
	FALSE	High	LATTILQHWK		1	1	2	P78527	0	1210.69	High	High	2.39
	FALSE	High	LGASLAFNNIYR		1	1	2	P78527	0	1338.72	High	High	4.04
	FALSE	High	IGELFSK		1	2	11	P78527	0	793.445	High	High	2.29
	FALSE	High	LGLPGDEVDNK		1	1	6	P78527	0	1156.58	High	High	2.55
	FALSE	High	LGNPIVPLNIR		1	1	5	P78527	0	1205.74	High	High	3.38
	FALSE	High	LKPVELR		1	1	1	P78527	0	854.546	High	High	1.9
	FALSE	High	LLALNSLYSPK		1	1	2	P78527	0	1218.71	High	High	3.31
	FALSE	High	IIANALSSEPACLAEIEEDK	1xCarbamidomethyl [C12]	1	1	7	P78527	0	2173.07	High	High	4.45
	FALSE	High	ILDVMYSR		1	1	8	P78527	0	996.518	High	High	2.51
	FALSE	High	ILELSGSSSEDSEK		1	1	11	P78527	0	1480.7	High	High	3.69
	FALSE	High	LLLQGEADQSLLTFIDK		1	1	4	P78527	0	1904.04	High	High	4.63
	FALSE	High	LLNFLMK		1	1	3	P78527	0	878.517	High	High	2.01
	FALSE	High	LLNTWTNR		1	1	20	P78527	0	1017.55	High	High	2.56
	FALSE	High	LLQDFNR		1	1	4	P78527	0	905.484	High	High	2.02
	FALSE	High	LLQIIER		1	1	10	P78527	0	884.556	High	High	2.11
	FALSE	High	LLQTFR		1	2	4	P78527	0	777.462	High	High	2.06
	FALSE	High	LNESTFDTQITK		1	1	12	P78527	0	1396.7	High	High	3.79
	FALSE	High	INQVFHGSCITEGNELTK	1xCarbamidomethyl [C9]	1	1	13	P78527	0	2046.99	High	High	5.37
	FALSE	High	IPALDLLIK		1	2	14	P78527	0	995.65	High	High	3.45
	FALSE	High	IPDTVLEK		1	1	3	P78527	0	914.519	High	High	2.12
	FALSE	High	LPLISGFYK		1	1	3	P78527	0	1037.6	High	High	2.61
	FALSE	High	LPPDVLR		1	1	3	P78527	0	809.488	High	High	2.04
	FALSE	High	LPSNTLDR		1	1	1	P78527	0	915.489	High	High	1.92
	FALSE	High	LPVLAGCLK	1xCarbamidomethyl [C7]	1	1	3	P78527	0	970.575	High	High	2.75
	FALSE	High	LQETLSAADR		1	1	9	P78527	0	1103.57	High	High	3.11
	FALSE	High	LSDFNDITNMLLLK		1	1	4	P78527	0	1636.86	High	High	3.81
	FALSE	High	LSDFNDITNMLLLK	1xOxidation [M10]	1	1	4	P78527	0	1652.86	High	High	3.56
	FALSE	High	LSFAVPFR		1	1	9	P78527	0	936.53	High	High	2.32
	FALSE	High	LSLMYAR		1	1	2	P78527	0	853.46	High	High	2.15
	FALSE	High	ITAQSIEELCAVNLYGPDAQVDR	1xCarbamidomethyl [C10]	1	1	1	P78527	0	2562.25	High	High	4.62
	FALSE	High	LTPLPEDNSMNVDQDGDPSDR		1	1	6	P78527	0	2315.01	High	High	4.78
	FALSE	High	LTPLPEDNSMNVDQDGDPSDR	1xOxidation [M10]	1	1	2	P78527	0	2331	High	High	2.54
	FALSE	High	LVINTEEVFRPYAK		1	1	1	P78527	0	1678.92	High	High	2.38
	FALSE	High	LYSLALHPNAFK		1	1	2	P78527	0	1373.76	High	High	2.73
	FALSE	High	MEVQEQEEDISSLIR		1	1	1	P78527	0	1805.86	High	High	4.06
	FALSE	High	MEVQEQEEDISSLIR	1xOxidation [M1]	1	1	6	P78527	0	1821.85	High	High	4.28
	FALSE	High	MQLVCCR	2xCarbamidomethyl [C5; C6]	1	1	4	P78527	0	966.432	High	High	2.41
	FALSE	High	MSTSPEAFLALR		1	1	1	P78527	0	1322.68	High	High	2.81
	FALSE	High	MSTSPEAFLALR	1xOxidation [M1]	1	1	3	P78527	0	1338.67	High	High	3.31
	FALSE	High	MVSAVLNGMLDQSFR	1xOxidation [M1]	1	1	1	P78527	0	1683.82	High	High	4.11
	FALSE	High	MVSAVLNGMLDQSFR	2xOxidation [M1; M9]	1	1	3	P78527	0	1699.81	High	High	3.12
	FALSE	High	MYAALGDPK		1	1	6	P78527	0	965.476	High	High	2.63
	FALSE	High	NCISTVVHQGLIR	1xCarbamidomethyl [C2]	1	1	1	P78527	0	1496.8	High	High	3.94
	FALSE	High	NELEIPGQYDGR		1	1	7	P78527	0	1390.66	High	High	3.41
	FALSE	High	NFWSHETR		1	1	3	P78527	0	1076.49	High	High	2.3
	FALSE	High	NLDLAVLELMQSSVDNTK		1	1	3	P78527	0	1990.02	High	High	5.51
	FALSE	High	NLDLAVLELMQSSVDNTK	1xOxidation [M10]	1	1	2	P78527	0	2006.01	High	High	4.43
	FALSE	High	NILEESLCELVAK	1xCarbamidomethyl [C8]	1	1	4	P78527	0	1517.79	High	High	3.75
	FALSE	High	NLLIFENLIDLK		1	1	1	P78527	0	1444.84	High	High	2.25
	FALSE	High	NLLTVTSSDEMMK		1	1	3	P78527	0	1468.7	High	High	3.81
	FALSE	High	NLLTVTSSDEMMK	1xOxidation [M12]	1	1	2	P78527	0	1484.7	High	High	2.5
	FALSE	High	NLSSNEAISLEEIR		1	1	11	P78527	0	1574.8	High	High	3.62
	FALSE	High	NNWEVSALSR		1	1	9	P78527	0	1175.58	High	High	3
	FALSE	High	QCLPSLDLSCK	2xCarbamidomethyl [C2; C10]	1	1	1	P78527	0	1320.63	High	High	3.48
	FALSE	High	QDAQVVLYR		1	1	17	P78527	0	1091.58	High	High	3.52
	FALSE	High	QDWVDGEPTEAEK		1	1	11	P78527	0	1503.66	High	High	3.43
	FALSE	High	QGNLSSQVPLK		1	1	22	P78527	0	1170.65	High	High	2.98
	FALSE	High	QMFLTQTDTGDDR		1	1	9	P78527	0	1527.67	High	High	3.66
	FALSE	High	QMFLTQTDTGDDR	1xOxidation [M2]	1	1	1	P78527	0	1543.67	High	High	2.1
	FALSE	High	QNNFSLAMK		1	1	6	P78527	0	1052.52	High	High	2.64
	FALSE	High	RLGLPGDEVDNK		1	1	1	P78527	1	1312.69	High	High	1.9
	FALSE	High	SDPGLLTNTMDVFVK		1	2	1	P78527	0	1636.83	High	High	3.84
	FALSE	High	SDPGLLTNTMDVFVK	1xOxidation [M10]	1	2	5	P78527	0	1652.82	High	High	3.77
	FALSE	High	SLEYCSTASIDSENPPDLNK	1xCarbamidomethyl [C5]	1	1	8	P78527	0	2240	High	High	4.48
	FALSE	High	SIGEYDVLR		1	1	8	P78527	0	1051.54	High	High	2.38
	FALSE	High	SLGPPQGEEDSVPR		1	1	16	P78527	0	1467.71	High	High	3.23
	FALSE	High	SLGTIQQCCDAIDHLCR	3xCarbamidomethyl [C8; C9; C16]	1	1	10	P78527	0	2046.92	High	High	4.15
	FALSE	High	SLNSIEFR		1	1	4	P78527	0	965.505	High	High	2.33
	FALSE	High	SPNLWLK		1	1	9	P78527	0	857.488	High	High	2.42
	FALSE	High	SQGCSEQVLTVLK	1xCarbamidomethyl [C4]	1	1	10	P78527	0	1448.74	High	High	3.58
	FALSE	High	STVLTPMFVETQASQGTLQTR		1	1	1	P78527	0	2295.16	High	High	4.15
	FALSE	High	STVLTPMFVETQASQGTLQTR	1xOxidation [M7]	1	1	6	P78527	0	2311.16	High	High	4.41
	FALSE	High	SYVAWDR		1	1	3	P78527	0	896.426	High	High	2.2
	FALSE	High	TETVTSFR		1	1	1	P78527	0	940.473	High	High	2.5
	FALSE	High	TVGALQVLGTEAQSSLLK		1	1	12	P78527	0	1815.02	High	High	5.78
	FALSE	High	TVSLLDENNVSSYLSK		1	1	5	P78527	0	1768.9	High	High	4.53
	FALSE	High	TYSVVPMTSR		1	1	18	P78527	0	1140.57	High	High	2.63
	FALSE	High	VCLDIIYK	1xCarbamidomethyl [C2]	1	1	5	P78527	0	1023.55	High	High	2.48
	FALSE	High	VEQLFQVMNGILAQDSACSQR	1xCarbamidomethyl [C18]	1	1	3	P78527	0	2394.15	High	High	4.56
	FALSE	High	VIAGLYQR		1	1	1	P78527	0	919.536	High	High	2.12
	FALSE	High	VTELALTASDR		1	1	21	P78527	0	1175.63	High	High	3.44
	FALSE	High	VTVMASLR		1	1	9	P78527	0	876.497	High	High	2.46
	FALSE	High	VVQMLGSLGGQINK		1	1	8	P78527	0	1443.8	High	High	4.24
	FALSE	High	WPVAGQIR		1	1	2	P78527	0	926.521	High	High	2.32
	FALSE	High	WVELAK		1	1	1	P78527	0	745.424	High	High	1.9
	FALSE	High	YAVPSAGLR		1	1	21	P78527	0	933.515	High	High	2.53
	FALSE	High	YFEGVSPK		1	1	2	P78527	0	926.462	High	High	1.97
	FALSE	High	YNFPVEVEVPMER		1	1	1	P78527	0	1608.77	High	High	3.01
	FALSE	High	YNFPVEVEVPMER	1xOxidation [M11]	1	1	5	P78527	0	1624.77	High	High	2.6
	FALSE	High	YPEETLSLMTK		1	1	6	P78527	0	1311.65	High	High	2.69
	FALSE	High	YPEETLSLMTK	1xOxidation [M9]	1	1	6	P78527	0	1327.64	High	High	2.51
FALSE	Master Protein	P31327	Carbamoyl-phosphate synthase [ammonia], mitochondrial OS=Homo sapiens OX=9606 GN=CPS1 PE=1 SV=2	52	59	795	57	1500	164.8	6.74	2322.19	59	cell differentiation;metabolic process;response to stimulus	cytoplasm;membrane;mitochondrion;nucleus;organelle lumen	catalytic activity;metal ion binding;nucleotide binding;protein binding	Pf00117, Pf00289, Pf00988, Pf02142, Pf02222, Pf02786, Pf02787, Pf07478, Pf13535, Pf15632	1373	ENSG00000021826.14	2	Amino Acid metabolism; Urea cycle and metabolism of amino groups	CPS1	Nitrogen metabolism; Carbon metabolism; Biosynthesis of amino acids; Arginine biosynthesis; Metabolic pathways; Alanine, aspartate and glutamate metabolism	Urea cycle	12	High	1
	Checked	Confidence	Sequence	Modifications	# Protein Groups	# Proteins	# PSMs	Master Protein Accessions	# Missed Cleavages	Theo. MH+ [Da]	Found in Sample: [S3] F3: Sample	Confidence (by Search Engine): Sequest HT	XCorr (by Search Engine): Sequest HT
	FALSE	High	AADTIGYPVMIR		1	1	3	P31327	0	1306.68	High	High	2.89
	FALSE	High	AADTIGYPVMIR	1xOxidation [M10]	1	1	9	P31327	0	1322.68	High	High	2.62
	FALSE	High	AEQPDGLILGMGGQTALNCGVELFK	1xCarbamidomethyl [C19]	1	1	4	P31327	0	2618.3	High	High	4.56
	FALSE	High	AEQPDGLILGMGGQTALNCGVELFK	1xCarbamidomethyl [C19]; 1xOxidation [M11]	1	1	4	P31327	0	2634.29	High	High	4.86
	FALSE	High	AFAISGPFNVQFLVK		1	1	4	P31327	0	1637.9	High	High	4.12
	FALSE	High	AFAMTNQILVEK		1	1	9	P31327	0	1364.72	High	High	3.23
	FALSE	High	AFAMTNQILVEK	1xOxidation [M4]	1	1	4	P31327	0	1380.72	High	High	2.38
	FALSE	High	AIDDNMSLDEIEK		1	1	9	P31327	0	1492.68	High	High	3.45
	FALSE	High	AIDDNMSLDEIEK	1xOxidation [M6]	1	1	3	P31327	0	1508.68	High	High	2.24
	FALSE	High	AMLSTGFK		2	3	9	P31327; P27708	0	854.444	High	High	2.17
	FALSE	High	APMFSWPR		1	1	8	P31327	0	991.482	High	High	2.54
	FALSE	High	AQTAHIVLEDGTK		1	4	35	P31327	0	1382.73	High	High	4.79
	FALSE	High	ATGYPLAFIAAK		1	1	2	P31327	0	1222.68	High	High	2.98
	FALSE	High	AVNTLNEALEFAK		1	1	10	P31327	0	1419.75	High	High	3.99
	FALSE	High	CEMASTGEVACFGEGIHTAFLK	2xCarbamidomethyl [C1; C11]; 1xOxidation [M3]	1	1	3	P31327	0	2431.07	High	High	5.13
	FALSE	High	CLGLTEAQTR	1xCarbamidomethyl [C1]	1	1	19	P31327	0	1148.57	High	High	3.09
	FALSE	High	DGSIDLVINLPNNNTK		1	1	5	P31327	0	1726.9	High	High	4.11
	FALSE	High	DILNMEK		1	1	1	P31327	0	862.434	High	High	1.93
	FALSE	High	DYNHWLATK		1	3	25	P31327	0	1147.55	High	High	3.53
	FALSE	High	EIEYEVVR		2	3	24	P31327; P27708	0	1036.53	High	High	2.34
	FALSE	High	EPLFGISTGNLITGLAAGAK		1	2	12	P31327	0	1930.06	High	High	5.5
	FALSE	High	ETLMDLSTK		1	1	19	P31327	0	1037.52	High	High	2.43
	FALSE	High	EWPSNLDLR		1	1	4	P31327	0	1129.56	High	High	2.02
	FALSE	High	FLGVAEQLHNEGFK		1	1	24	P31327	0	1588.81	High	High	3.71
	FALSE	High	FVHDNYVIR		1	1	67	P31327	0	1162.6	High	High	3.45
	FALSE	High	GAEVHLVPWNHDFTK		1	2	4	P31327	0	1749.87	High	High	4.21
	FALSE	High	GILIGIQQSFRPR		1	1	4	P31327	0	1484.87	High	High	2.96
	FALSE	High	GLNSESMTEETLK		1	1	18	P31327	0	1438.67	High	High	3.22
	FALSE	High	GLNSESMTEETLK	1xOxidation [M7]	1	1	7	P31327	0	1454.67	High	High	2.61
	FALSE	High	GNDVLVIECNLR	1xCarbamidomethyl [C9]	1	1	10	P31327	0	1401.72	High	High	3.75
	FALSE	High	GQILTMANPIIGNGGAPDTTALDELGLSK	1xOxidation [M6]	1	4	4	P31327	0	2883.48	High	High	5.98
	FALSE	High	GQNQPVLNITNK		1	2	27	P31327	0	1325.72	High	High	3.31
	FALSE	High	GYSFGHPSSVAGEVVFNTGLGGYPEAITDPAYK		1	4	1	P31327	0	3387.62	High	High	4.29
	FALSE	High	HLPTLDHPIIPADYVAIK		1	1	5	P31327	0	2013.12	High	High	4.01
	FALSE	High	IALGIPLPEIK		1	1	22	P31327	0	1163.74	High	High	3.16
	FALSE	High	IAPSFAVESIEDALK		1	1	16	P31327	0	1589.84	High	High	4.06
	FALSE	High	IEFEGQPVDFVDPNK		1	2	6	P31327	0	1733.84	High	High	3.69
	FALSE	High	LFAEAVQK		1	1	17	P31327	0	905.509	High	High	2.27
	FALSE	High	IMGTSPLQIDR		1	1	11	P31327	0	1230.65	High	High	3.34
	FALSE	High	IMGTSPLQIDR	1xOxidation [M2]	1	1	4	P31327	0	1246.65	High	High	2.39
	FALSE	High	LRDADPILR		1	1	36	P31327	1	1068.62	High	High	3.49
	FALSE	High	LYFEELSLER		1	1	4	P31327	0	1298.66	High	High	2.67
	FALSE	High	MCHPSIEGFTPR	1xCarbamidomethyl [C2]	1	1	27	P31327	0	1431.65	High	High	3.2
	FALSE	High	MEYDGILIAGGPGNPALAEPLIQNVR		1	2	1	P31327	0	2708.41	High	High	4.29
	FALSE	High	MEYDGILIAGGPGNPALAEPLIQNVR	1xOxidation [M1]	1	2	2	P31327	0	2724.4	High	High	4.54
	FALSE	High	NIHPWVK		1	1	1	P31327	0	893.499	High	High	2.07
	FALSE	High	QADTVYFLPITPQFVTEVIK		1	2	4	P31327	0	2309.24	High	High	3.96
	FALSE	High	QNLIAEVSTK		1	2	19	P31327	0	1102.61	High	High	3.45
	FALSE	High	RTSINVVR		1	1	1	P31327	1	944.564	High	High	2.66
	FALSE	High	SAYALGGLGSGICPNR	1xCarbamidomethyl [C13]	1	1	13	P31327	0	1592.78	High	High	4.31
	FALSE	High	SIFSAVLDELK		1	1	9	P31327	0	1221.67	High	High	2.79
	FALSE	High	SLGQWLQEEK		1	2	5	P31327	0	1217.62	High	High	2.82
	FALSE	High	SVGEVMAIGR		1	1	34	P31327	0	1018.53	High	High	2.59
	FALSE	High	SVGEVMAIGR	1xOxidation [M6]	1	1	1	P31327	0	1034.53	High	High	1.93
	FALSE	High	TAVDSGIPLLTNFQVTK		1	1	10	P31327	0	1803.99	High	High	5.09
	FALSE	High	TFEESFQK		1	1	7	P31327	0	1015.47	High	High	2.27
	FALSE	High	TLGVDFIDVATK		1	1	7	P31327	0	1278.69	High	High	3.46
	FALSE	High	TSACFEPSLDYMVTK	1xCarbamidomethyl [C4]	1	1	3	P31327	0	1748.79	High	High	3.32
	FALSE	High	TSACFEPSLDYMVTK	1xCarbamidomethyl [C4]; 1xOxidation [M12]	1	1	6	P31327	0	1764.78	High	High	3.22
	FALSE	High	TSINVVR		1	1	1	P31327	0	788.462	High	High	2.17
	FALSE	High	TVLMNPNIASVQTNEVGLK		1	2	1	P31327	0	2028.08	High	High	5.17
	FALSE	High	TVLMNPNIASVQTNEVGLK	1xOxidation [M4]	1	2	14	P31327	0	2044.07	High	High	5.7
	FALSE	High	TVVVNCNPETVSTDFDECDK	2xCarbamidomethyl [C6; C18]	1	1	13	P31327	0	2329	High	High	4.48
	FALSE	High	VLGTSVESIMATEDR		1	1	10	P31327	0	1607.79	High	High	4.2
	FALSE	High	VLGTSVESIMATEDR	1xOxidation [M10]	1	1	17	P31327	0	1623.79	High	High	3.45
	FALSE	High	VMIGENVDEK	1xOxidation [M2]	1	1	3	P31327	0	1149.55	High	High	2.5
	FALSE	High	VPAIYGVDTR		1	2	22	P31327	0	1090.59	High	High	3.1
	FALSE	High	VSGLLVLDYSK		1	3	5	P31327	0	1193.68	High	High	3.66
	FALSE	High	VSQEHPVVLTK		1	1	35	P31327	0	1236.69	High	High	4.77
	FALSE	High	VVAVDCGIK	1xCarbamidomethyl [C6]	1	2	12	P31327	0	960.518	High	High	2.56
FALSE	Master Protein	P06733	Alpha-enolase OS=Homo sapiens OX=9606 GN=ENO1 PE=1 SV=2	62	20	663	1	434	47.1	7.39	2291.26	20	metabolic process;regulation of biological process;response to stimulus	cell surface;cytoplasm;cytosol;membrane;nucleus	catalytic activity;DNA binding;metal ion binding;protein binding;RNA binding	Pf00113, Pf03952, Pf13378	2023	ENSG00000074800.13	1	Glycolysis and Gluconeogenesis	ENO1	Biosynthesis of amino acids; Carbon metabolism; Metabolic pathways; Glycolysis / Gluconeogenesis; RNA degradation; HIF-1 signaling pathway	Gluconeogenesis; Glycolysis	12	High	1
	Checked	Confidence	Sequence	Modifications	# Protein Groups	# Proteins	# PSMs	Master Protein Accessions	# Missed Cleavages	Theo. MH+ [Da]	Found in Sample: [S3] F3: Sample	Confidence (by Search Engine): Sequest HT	XCorr (by Search Engine): Sequest HT
	FALSE	High	AAVPSGASTGIYEALELR		4	17	25	P13929; P09104; A0A2R8Y6G6; P06733	0	1804.94	High	High	5.17
	FALSE	High	DATNVGDEGGFAPNILENK		2	2	18	A0A2R8Y6G6; P06733	0	1960.92	High	High	5.4
	FALSE	High	EGLELLK		2	2	8	A0A2R8Y6G6; P06733	0	801.472	High	High	2.65
	FALSE	High	FGANAILGVSLAVCK	1xCarbamidomethyl [C14]	4	12	10	P13929; P09104; A0A2R8Y6G6; P06733	0	1519.83	High	High	4.19
	FALSE	High	FTASAGIQVVGDDLTVTNPK		2	2	28	A0A2R8Y6G6; P06733	0	2033.05	High	High	6.43
	FALSE	High	GNPTVEVDLFTSK		2	8	32	A0A2R8Y6G6; P06733	0	1406.72	High	High	3.67
	FALSE	High	GVPLYR		3	10	4	P13929; A0A2R8Y6G6; P06733	0	704.409	High	High	1.36
	FALSE	High	HIADLAGNSEVILPVPAFNVINGGSHAGNK		2	4	58	A0A2R8Y6G6; P06733	0	3011.57	High	High	8.59
	FALSE	High	LAMQEFMILPVGAANFR		2	3	6	A0A2R8Y6G6; P06733	0	1907.99	High	High	4.59
	FALSE	High	LAMQEFMILPVGAANFR	1xOxidation [M]	2	3	5	A0A2R8Y6G6; P06733	0	1923.98	High	High	4.42
	FALSE	High	LAMQEFMILPVGAANFR	2xOxidation [M3; M7]	2	3	14	A0A2R8Y6G6; P06733	0	1939.98	High	High	5.04
	FALSE	High	LAQANGWGVMVSHR		2	2	54	A0A2R8Y6G6; P06733	0	1525.77	High	High	4.75
	FALSE	High	LAQANGWGVMVSHR	1xOxidation [M10]	2	2	9	A0A2R8Y6G6; P06733	0	1541.76	High	High	3.91
	FALSE	High	IGAEVYHNLK		2	3	114	A0A2R8Y6G6; P06733	0	1143.62	High	High	3.54
	FALSE	High	LMIEMDGTENK		2	5	32	A0A2R8Y6G6; P06733	0	1280.59	High	High	3.18
	FALSE	High	LMIEMDGTENK	1xOxidation [M]	2	5	58	A0A2R8Y6G6; P06733	0	1296.58	High	High	3.14
	FALSE	High	LMIEMDGTENK	2xOxidation [M2; M5]	2	5	1	A0A2R8Y6G6; P06733	0	1312.58	High	High	2.09
	FALSE	High	SCNCLLLK	2xCarbamidomethyl [C2; C4]	2	2	67	A0A2R8Y6G6; P06733	0	1007.5	High	High	2.62
	FALSE	High	SGETEDTFIADLVVGLCTGQIK	1xCarbamidomethyl [C17]	4	5	5	P13929; P09104; A0A2R8Y6G6; P06733	0	2353.16	High	High	5.16
	FALSE	High	SGKYDLDFK		2	2	12	A0A2R8Y6G6; P06733	1	1072.53	High	High	2.86
	FALSE	High	TIAPALVSK		1	6	15	P06733	0	899.556	High	High	2.09
	FALSE	High	VNQIGSVTESLQACK	1xCarbamidomethyl [C14]	3	3	90	P13929; A0A2R8Y6G6; P06733	0	1633.82	High	High	4.42
	FALSE	High	VVIGMDVAASEFFR		2	2	8	A0A2R8Y6G6; P06733	0	1540.78	High	High	4.1
	FALSE	High	VVIGMDVAASEFFR	1xOxidation [M5]	2	2	7	A0A2R8Y6G6; P06733	0	1556.78	High	High	3.67
	FALSE	High	YDLDFK		4	7	15	P13929; P09104; A0A2R8Y6G6; P06733	0	800.383	High	High	2.35
	FALSE	High	YISPDQLADLYK		2	2	13	A0A2R8Y6G6; P06733	0	1425.73	High	High	3.59
FALSE	Master Protein	P07437	Tubulin beta chain OS=Homo sapiens OX=9606 GN=TUBB PE=1 SV=2	64	20	734	3	444	49.6	4.89	2289.11	20	cell division;cell organization and biogenesis;cellular component movement;defense response;regulation of biological process;response to stimulus;transport	cytoplasm;cytoskeleton;extracellular;membrane;nucleus;organelle lumen	catalytic activity;nucleotide binding;protein binding;structural molecule activity	Pf00091, Pf03953, Pf10644	203068	ENSG00000232575.10; ENSG00000196230.12; ENSG00000227739.10; ENSG00000224156.10; ENSG00000235067.10; ENSG00000229684.10; ENSG00000183311.16; ENSG00000232421.10	6; CHR_HSCHR6_MHC_MANN_CTG1; CHR_HSCHR6_MHC_COX_CTG1; CHR_HSCHR6_MHC_APD_CTG1; CHR_HSCHR6_MHC_DBB_CTG1; CHR_HSCHR6_MHC_MCF_CTG1; CHR_HSCHR6_MHC_QBL_CTG1; CHR_HSCHR6_MHC_SSTO_CTG1	Pathogenic Escherichia coli infection; Parkin-Ubiquitin Proteasomal System pathway	TUBB	Gap junction; Pathogenic Escherichia coli infection; Phagosome	Neutrophil degranulation; Regulation of PLK1 Activity at G2/M Transition; AURKA Activation by TPX2; Anchoring of the basal body to the plasma membrane; Recruitment of NuMA to mitotic centrosomes; Loss of Nlp from mitotic centrosomes; Recruitment of mitotic centrosome proteins and complexes	24	High	1
	Checked	Confidence	Sequence	Modifications	# Protein Groups	# Proteins	# PSMs	Master Protein Accessions	# Missed Cleavages	Theo. MH+ [Da]	Found in Sample: [S3] F3: Sample	Confidence (by Search Engine): Sequest HT	XCorr (by Search Engine): Sequest HT
	FALSE	High	AILVDLEPGTMDSVR		3	10	6	Q13885; Q13509; P07437	0	1615.84	High	High	4.54
	FALSE	High	AILVDLEPGTMDSVR	1xOxidation [M11]	3	10	21	Q13885; Q13509; P07437	0	1631.83	High	High	3.71
	FALSE	High	ALTVPELTQQVFDAK		1	3	25	P07437	0	1659.9	High	High	4.19
	FALSE	High	EAESCDCLQGFQLTHSLGGGTGSGMGTLLLSK	2xCarbamidomethyl [C5; C7]	2	10	10	P07437; P68371	0	3311.53	High	High	6.59
	FALSE	High	EAESCDCLQGFQLTHSLGGGTGSGMGTLLISK	2xCarbamidomethyl [C5; C7]; 1xOxidation [M25]	2	10	14	P07437; P68371	0	3327.53	High	High	6
	FALSE	High	EIVHIQAGQCGNQIGAK	1xCarbamidomethyl [C10]	4	23	188	Q13885; Q13509; P07437; P68371	0	1822.92	High	High	5.74
	FALSE	High	EVDEQMLNVQNK		3	6	28	Q13885; P07437; P68371	0	1446.69	High	High	3.36
	FALSE	High	EVDEQMLNVQNK	1xOxidation [M6]	3	6	15	Q13885; P07437; P68371	0	1462.68	High	High	2.83
	FALSE	High	FPGQLNADLR		5	18	53	Q13885; Q13509; Q9BUF5; P07437; P68371	0	1130.6	High	High	3.49
	FALSE	High	FPGQLNADLRK		5	18	25	Q13885; Q13509; Q9BUF5; P07437; P68371	1	1258.69	High	High	3.27
	FALSE	High	GHYTEGAELVDSVLDVVR		4	9	21	Q13885; Q13509; P07437; P68371	0	1958.98	High	High	5.85
	FALSE	High	LAVNMVPFPR		5	16	21	Q13885; Q13509; Q9BUF5; P07437; P68371	0	1143.63	High	High	3.29
	FALSE	High	LAVNMVPFPR	1xOxidation [M5]	5	16	39	Q13885; Q13509; Q9BUF5; P07437; P68371	0	1159.63	High	High	3.06
	FALSE	High	LHFFMPGFAPLTSR		4	13	10	Q13885; Q9BUF5; P07437; P68371	0	1620.84	High	High	4.16
	FALSE	High	LHFFMPGFAPLTSR	1xOxidation [M5]	4	13	30	Q13885; Q9BUF5; P07437; P68371	0	1636.83	High	High	5.34
	FALSE	High	IMNTFSVVPSPK		3	11	23	Q13509; P07437; P68371	0	1319.7	High	High	3.48
	FALSE	High	IMNTFSVVPSPK	1xOxidation [M2]	3	11	20	Q13509; P07437; P68371	0	1335.7	High	High	3.04
	FALSE	High	IREEYPDR		3	11	3	Q13885; P07437; P68371	1	1077.53	High	High	2.52
	FALSE	High	ISEQFTAMFR		4	9	27	Q13885; Q13509; P07437; P68371	0	1229.6	High	High	3.52
	FALSE	High	ISEQFTAMFR	1xOxidation [M8]	4	9	13	Q13885; Q13509; P07437; P68371	0	1245.59	High	High	2.59
	FALSE	High	ISVYYNEATGGK		1	2	58	P07437	0	1301.64	High	High	3.49
	FALSE	High	LTTPTYGDLNHLVSATMSGVTTCLR	1xCarbamidomethyl [C23]	3	8	15	Q13885; P07437; P68371	0	2708.34	High	High	6.09
	FALSE	High	LTTPTYGDLNHLVSATMSGVTTCLR	1xCarbamidomethyl [C23]; 1xOxidation [M17]	3	8	9	Q13885; P07437; P68371	0	2724.33	High	High	4.86
	FALSE	High	MAVTFIGNSTAIQELFK		1	3	3	P07437	0	1869.98	High	High	4.94
	FALSE	High	MAVTFIGNSTAIQELFK	1xOxidation [M1]	1	3	4	P07437	0	1885.97	High	High	4.83
	FALSE	High	NSSYFVEWIPNNVK		5	11	2	Q13885; Q13509; Q9BUF5; P07437; P68371	0	1696.83	High	High	3.72
	FALSE	High	SGPFGQIFRPDNFVFGQSGAGNNWAK		3	11	1	Q13885; P07437; P68371	0	2798.34	High	High	4.51
	FALSE	High	TAVCDIPPR	1xCarbamidomethyl [C4]	3	11	138	Q13885; P07437; P68371	0	1028.52	High	High	2.93
	FALSE	High	YLTVAAVFR		2	5	18	P07437; P68371	0	1039.59	High	High	2.78
FALSE	Master Protein	P14618	Pyruvate kinase PKM OS=Homo sapiens OX=9606 GN=PKM PE=1 SV=4	61	25	719	25	531	57.9	7.84	2264.55	25	cell death;cell organization and biogenesis;metabolic process;response to stimulus;transport	cytoplasm;cytosol;extracellular;mitochondrion;nucleus;organelle lumen	catalytic activity;metal ion binding;nucleotide binding;protein binding;RNA binding	Pf00224, Pf02887	5315	ENSG00000067225.17	15	Photodynamic therapy-induced HIF-1 survival signaling; Amino Acid metabolism; Glycolysis and Gluconeogenesis	PKM	Purine metabolism; Viral carcinogenesis; Biosynthesis of amino acids; Type II diabetes mellitus; Carbon metabolism; Glycolysis / Gluconeogenesis; Pyruvate metabolism; Central carbon metabolism in cancer; Metabolic pathways; Glucagon signaling pathway	Glycolysis; Neutrophil degranulation	20	High	1
	Checked	Confidence	Sequence	Modifications	# Protein Groups	# Proteins	# PSMs	Master Protein Accessions	# Missed Cleavages	Theo. MH+ [Da]	Found in Sample: [S3] F3: Sample	Confidence (by Search Engine): Sequest HT	XCorr (by Search Engine): Sequest HT
	FALSE	High	AEGSDVANAVLDGADCIMLSGETAK	1xCarbamidomethyl [C16]	1	4	11	P14618	0	2494.14	High	High	7.53
	FALSE	High	AEGSDVANAVLDGADCIMLSGETAK	1xCarbamidomethyl [C16]; 1xOxidation [M18]	1	4	16	P14618	0	2510.14	High	High	7.43
	FALSE	High	AGKPVICATQMLESMIK	1xCarbamidomethyl [C7]	1	4	7	P14618	0	1876.97	High	High	5.47
	FALSE	High	AGKPVICATQMLESMIK	1xCarbamidomethyl [C7]; 1xOxidation [M]	1	4	11	P14618	0	1892.96	High	High	4.27
	FALSE	High	AGKPVICATQMLESMIK	1xCarbamidomethyl [C7]; 2xOxidation [M11; M15]	1	4	19	P14618	0	1908.96	High	High	4.62
	FALSE	High	APIIAVTR		1	4	119	P14618	0	840.53	High	High	2.83
	FALSE	High	CCSGAIIVLTK	2xCarbamidomethyl [C1; C2]	1	2	31	P14618	0	1221.63	High	High	4.34
	FALSE	High	CDENILWLDYK	1xCarbamidomethyl [C1]	1	6	5	P14618	0	1468.68	High	High	4.14
	FALSE	High	DPVQEAWAEDVDLR		1	3	7	P14618	0	1642.77	High	High	4.37
	FALSE	High	EAEAAIYHLQLFEELR		1	2	5	P14618	0	1931.99	High	High	4.3
	FALSE	High	FDEILEASDGIMVAR		1	4	3	P14618	0	1665.82	High	High	3.84
	FALSE	High	FDEILEASDGIMVAR	1xOxidation [M12]	1	4	12	P14618	0	1681.81	High	High	3.04
	FALSE	High	FGVEQDVDMVFASFIR	1xOxidation [M9]	1	5	2	P14618	0	1875.89	High	High	2.73
	FALSE	High	GADFLVTEVENGGSLGSK		1	4	15	P14618	0	1779.88	High	High	4.47
	FALSE	High	GDLGIEIPAEK		1	5	18	P14618	0	1141.61	High	High	3.13
	FALSE	High	GDYPLEAVR		1	4	64	P14618	0	1019.52	High	High	2.61
	FALSE	High	GSGTAEVELKK		1	6	5	P14618	1	1118.61	High	High	3.02
	FALSE	High	GVNLPGAAVDLPAVSEK		1	5	28	P14618	0	1636.89	High	High	4.88
	FALSE	High	KGVNLPGAAVDLPAVSEK		1	5	16	P14618	1	1764.99	High	High	5.05
	FALSE	High	LAPITSDPTEATAVGAVEASFK		1	2	22	P14618	0	2175.12	High	High	5.48
	FALSE	High	LDIDSPPITAR		1	10	18	P14618	0	1197.65	High	High	3.46
	FALSE	High	LNFSHGTHEYHAETIK		1	6	31	P14618	0	1883.9	High	High	4.32
	FALSE	High	ITLDNAYMEK		1	7	34	P14618	0	1197.58	High	High	2.84
	FALSE	High	ITLDNAYMEK	1xOxidation [M8]	1	7	49	P14618	0	1213.58	High	High	2.71
	FALSE	High	IYVDDGLISLQVK		1	4	8	P14618	0	1462.82	High	High	3.57
	FALSE	High	MQHLIAR		1	4	28	P14618	0	868.482	High	High	2.46
	FALSE	High	MQHLIAR	1xOxidation [M1]	1	4	2	P14618	0	884.477	High	High	2.26
	FALSE	High	NTGIICTIGPASR	1xCarbamidomethyl [C6]	1	8	42	P14618	0	1359.7	High	High	3.88
	FALSE	High	RFDEILEASDGIMVAR		1	4	4	P14618	1	1821.92	High	High	5.25
	FALSE	High	RFDEILEASDGIMVAR	1xOxidation [M13]	1	4	16	P14618	1	1837.91	High	High	5.29
	FALSE	High	TATESFASDPILYRPVAVALDTK		1	6	25	P14618	0	2465.29	High	High	6.72
	FALSE	High	VNFAMNVGK		1	3	37	P14618	0	979.503	High	High	3.33
	FALSE	High	VNFAMNVGK	1xOxidation [M5]	1	3	9	P14618	0	995.498	High	High	3.19
FALSE	Master Protein	A0A2R8Y6G6	Alpha-enolase OS=Homo sapiens OX=9606 GN=ENO1 PE=1 SV=1	62	20	650	1	434	47.3	6.99	2264.49	20												0	High	1
	Checked	Confidence	Sequence	Modifications	# Protein Groups	# Proteins	# PSMs	Master Protein Accessions	# Missed Cleavages	Theo. MH+ [Da]	Found in Sample: [S3] F3: Sample	Confidence (by Search Engine): Sequest HT	XCorr (by Search Engine): Sequest HT
	FALSE	High	AAVPSGASTGIYEALELR		4	17	25	P13929; P09104; A0A2R8Y6G6; P06733	0	1804.94	High	High	5.17
	FALSE	High	DATNVGDEGGFAPNILENK		2	2	18	A0A2R8Y6G6; P06733	0	1960.92	High	High	5.4
	FALSE	High	EGLELLK		2	2	8	A0A2R8Y6G6; P06733	0	801.472	High	High	2.65
	FALSE	High	FGANAILGVSLAVCK	1xCarbamidomethyl [C14]	4	12	10	P13929; P09104; A0A2R8Y6G6; P06733	0	1519.83	High	High	4.19
	FALSE	High	FTASAGIQVVGDDLTVTNPK		2	2	28	A0A2R8Y6G6; P06733	0	2033.05	High	High	6.43
	FALSE	High	GNPTVEVDLFTSK		2	8	32	A0A2R8Y6G6; P06733	0	1406.72	High	High	3.67
	FALSE	High	GVPLYR		3	10	4	P13929; A0A2R8Y6G6; P06733	0	704.409	High	High	1.36
	FALSE	High	GVSRPIK		1	2	2	A0A2R8Y6G6	0	756.473	High	High	1.33
	FALSE	High	HIADLAGNSEVILPVPAFNVINGGSHAGNK		2	4	58	A0A2R8Y6G6; P06733	0	3011.57	High	High	8.59
	FALSE	High	LAMQEFMILPVGAANFR		2	3	6	A0A2R8Y6G6; P06733	0	1907.99	High	High	4.59
	FALSE	High	LAMQEFMILPVGAANFR	1xOxidation [M]	2	3	5	A0A2R8Y6G6; P06733	0	1923.98	High	High	4.42
	FALSE	High	LAMQEFMILPVGAANFR	2xOxidation [M3; M7]	2	3	14	A0A2R8Y6G6; P06733	0	1939.98	High	High	5.04
	FALSE	High	LAQANGWGVMVSHR		2	2	54	A0A2R8Y6G6; P06733	0	1525.77	High	High	4.75
	FALSE	High	LAQANGWGVMVSHR	1xOxidation [M10]	2	2	9	A0A2R8Y6G6; P06733	0	1541.76	High	High	3.91
	FALSE	High	IGAEVYHNLK		2	3	114	A0A2R8Y6G6; P06733	0	1143.62	High	High	3.54
	FALSE	High	LMIEMDGTENK		2	5	32	A0A2R8Y6G6; P06733	0	1280.59	High	High	3.18
	FALSE	High	LMIEMDGTENK	1xOxidation [M]	2	5	58	A0A2R8Y6G6; P06733	0	1296.58	High	High	3.14
	FALSE	High	LMIEMDGTENK	2xOxidation [M2; M5]	2	5	1	A0A2R8Y6G6; P06733	0	1312.58	High	High	2.09
	FALSE	High	SCNCLLLK	2xCarbamidomethyl [C2; C4]	2	2	67	A0A2R8Y6G6; P06733	0	1007.5	High	High	2.62
	FALSE	High	SGETEDTFIADLVVGLCTGQIK	1xCarbamidomethyl [C17]	4	5	5	P13929; P09104; A0A2R8Y6G6; P06733	0	2353.16	High	High	5.16
	FALSE	High	SGKYDLDFK		2	2	12	A0A2R8Y6G6; P06733	1	1072.53	High	High	2.86
	FALSE	High	VNQIGSVTESLQACK	1xCarbamidomethyl [C14]	3	3	90	P13929; A0A2R8Y6G6; P06733	0	1633.82	High	High	4.42
	FALSE	High	VVIGMDVAASEFFR		2	2	8	A0A2R8Y6G6; P06733	0	1540.78	High	High	4.1
	FALSE	High	VVIGMDVAASEFFR	1xOxidation [M5]	2	2	7	A0A2R8Y6G6; P06733	0	1556.78	High	High	3.67
	FALSE	High	YDLDFK		4	7	15	P13929; P09104; A0A2R8Y6G6; P06733	0	800.383	High	High	2.35
	FALSE	High	YISPDQLADLYK		2	2	13	A0A2R8Y6G6; P06733	0	1425.73	High	High	3.59
FALSE	Master Protein	P08238	Heat shock protein HSP 90-beta OS=Homo sapiens OX=9606 GN=HSP90AB1 PE=1 SV=4	48	31	717	18	724	83.2	5.03	2260.81	31	cell organization and biogenesis;metabolic process;regulation of biological process;response to stimulus;transport	cell surface;cytoplasm;cytosol;extracellular;membrane;mitochondrion;nucleus;organelle lumen	enzyme regulator activity;nucleotide binding;protein binding;RNA binding	Pf00183, Pf02518, Pf13589	3326	ENSG00000096384.19	6	NRF2 pathway; Focal Adhesion-PI3K-Akt-mTOR-signaling pathway	HSP90AB1	PI3K-Akt signaling pathway; Prostate cancer; NOD-like receptor signaling pathway; Antigen processing and presentation; Protein processing in endoplasmic reticulum; Progesterone-mediated oocyte maturation; Estrogen signaling pathway; Pathways in cancer	Sema3A PAK dependent Axon repulsion; HSF1 activation; Attenuation phase; Neutrophil degranulation; Aryl hydrocarbon receptor signalling; Uptake and function of diphtheria toxin; Regulation of actin dynamics for phagocytic cup formation; The NLRP3 inflammasome; HSP90 chaperone cycle for steroid hormone receptors (SHR); The role of GTSE1 in G2/M progression after G2 checkpoint	42	High	1
	Checked	Confidence	Sequence	Modifications	# Protein Groups	# Proteins	# PSMs	Master Protein Accessions	# Missed Cleavages	Theo. MH+ [Da]	Found in Sample: [S3] F3: Sample	Confidence (by Search Engine): Sequest HT	XCorr (by Search Engine): Sequest HT
	FALSE	High	ADLINNLGTIAK		2	4	22	P07900; P08238	0	1242.71	High	High	4
	FALSE	High	AKFENLCK	1xCarbamidomethyl [C7]	1	2	2	P08238	1	1009.51	High	High	2.18
	FALSE	High	APFDLFENK		1	2	15	P08238	0	1080.54	High	High	2.9
	FALSE	High	DNSTMGYMMAK		1	2	20	P08238	0	1248.51	High	High	3.08
	FALSE	High	EDQTEYLEER		3	5	19	P07900; P08238; Q58FF6	0	1311.57	High	High	3.35
	FALSE	High	EGLELPEDEEEK		3	5	21	P07900; P08238; Q58FF6	0	1416.64	High	High	3.14
	FALSE	High	EGLELPEDEEEKK		3	5	22	P07900; P08238; Q58FF6	1	1544.73	High	High	3.28
	FALSE	High	ELISNASDALDK		2	5	26	P14625; P08238	0	1275.64	High	High	3.46
	FALSE	High	EQVANSAFVER		1	2	32	P08238	0	1249.62	High	High	3.37
	FALSE	High	FYEAFSK		1	1	13	P08238	0	891.425	High	High	2.17
	FALSE	High	GFEVVYMTEPIDEYCVQQLK	1xCarbamidomethyl [C15]	1	1	2	P08238	0	2448.15	High	High	4.59
	FALSE	High	GFEVVYMTEPIDEYCVQQLK	1xCarbamidomethyl [C15]; 1xOxidation [M7]	1	1	3	P08238	0	2464.14	High	High	3.87
	FALSE	High	GVVDSEDLPLNISR		3	5	58	P07900; P08238; Q12931	0	1513.79	High	High	4.08
	FALSE	High	HFSVEGQLEFR		2	5	21	P07900; P08238	0	1348.66	High	High	4.03
	FALSE	High	HLEINPDHPIVETLR		1	1	62	P08238	0	1782.95	High	High	5.51
	FALSE	High	HNDDEQYAWESSAGGSFTVR		2	3	25	P07900; P08238	0	2255.96	High	High	6.34
	FALSE	High	HSQFIGYPITLYLEK		1	3	12	P08238	0	1808.96	High	High	4.85
	FALSE	High	IDIIPNPQER		1	2	21	P08238	0	1194.65	High	High	2.83
	FALSE	High	LGLGIDEDEVAAEEPNAAVPDEIPPLEGDEDASR		1	1	4	P08238	0	3532.64	High	High	5.32
	FALSE	High	LGIHEDSTNR		1	1	5	P08238	0	1141.56	High	High	2.45
	FALSE	High	IRYESLTDPSK		3	6	77	P07900; P08238; Q58FF6	1	1308.68	High	High	4
	FALSE	High	LSELLR		3	3	51	Q92538; P07900; P08238	0	730.446	High	High	2.41
	FALSE	High	NPDDITQEEYGEFYK		1	1	18	P08238	0	1847.8	High	High	4.65
	FALSE	High	RAPFDLFENK		1	2	24	P08238	1	1236.64	High	High	3.18
	FALSE	High	RAPFDLFENKK		1	2	1	P08238	2	1364.73	High	High	2.34
	FALSE	High	RLSELLR		1	1	3	P08238	1	886.547	High	High	2.31
	FALSE	High	SLTNDWEDHLAVK		2	2	39	P07900; P08238	0	1527.74	High	High	4.25
	FALSE	High	SLVSVTK		1	3	2	P08238	0	733.445	High	High	2.04
	FALSE	High	SIYYITGESK		1	2	35	P08238	0	1160.58	High	High	2.78
	FALSE	High	TLTIVDTGIGMTK		2	4	44	P07900; P08238	0	1349.73	High	High	3.65
	FALSE	High	TLTIVDTGIGMTK	1xOxidation [M11]	2	4	56	P07900; P08238	0	1365.73	High	High	3.18
	FALSE	High	YHTSQSGDEMTSLSEYVSR		1	1	21	P08238	0	2176.95	High	High	5.12
	FALSE	High	YHTSQSGDEMTSLSEYVSR	1xOxidation [M10]	1	1	15	P08238	0	2192.94	High	High	4.25
	FALSE	High	YIDQEELNK		2	4	11	P07900; P08238	0	1151.56	High	High	2.32
FALSE	Master Protein	P68371	Tubulin beta-4B chain OS=Homo sapiens OX=9606 GN=TUBB4B PE=1 SV=1	64	20	720	2	445	49.8	4.89	2227.38	20	cell organization and biogenesis;cellular component movement;defense response;regulation of biological process;response to stimulus;transport	cytoplasm;cytoskeleton;cytosol;extracellular;nucleus;organelle lumen	catalytic activity;nucleotide binding;protein binding;RNA binding;structural molecule activity	Pf00091, Pf03953, Pf10644	10383	ENSG00000188229.5	9	Pathogenic Escherichia coli infection; Parkin-Ubiquitin Proteasomal System pathway	TUBB4B	Phagosome; Pathogenic Escherichia coli infection; Gap junction	COPI-independent Golgi-to-ER retrograde traffic; COPI-dependent Golgi-to-ER retrograde traffic; Carboxyterminal post-translational modifications of tubulin; Regulation of PLK1 Activity at G2/M Transition; Recruitment of NuMA to mitotic centrosomes; Hedgehog 'off' state; Loss of Nlp from mitotic centrosomes; Translocation of GLUT4 to the plasma membrane; Prefoldin mediated transfer of substrate to…	74	High	1
	Checked	Confidence	Sequence	Modifications	# Protein Groups	# Proteins	# PSMs	Master Protein Accessions	# Missed Cleavages	Theo. MH+ [Da]	Found in Sample: [S3] F3: Sample	Confidence (by Search Engine): Sequest HT	XCorr (by Search Engine): Sequest HT
	FALSE	High	ALTVPELTQQMFDAK		2	4	6	Q13509; P68371	0	1691.87	High	High	3.82
	FALSE	High	ALTVPELTQQMFDAK	1xOxidation [M11]	2	4	15	Q13509; P68371	0	1707.86	High	High	3.09
	FALSE	High	AVLVDLEPGTMDSVR		1	10	10	P68371	0	1601.82	High	High	4.24
	FALSE	High	AVLVDLEPGTMDSVR	1xOxidation [M11]	1	10	19	P68371	0	1617.82	High	High	3.29
	FALSE	High	EAESCDCLQGFQLTHSLGGGTGSGMGTLLLSK	2xCarbamidomethyl [C5; C7]	2	10	10	P07437; P68371	0	3311.53	High	High	6.59
	FALSE	High	EAESCDCLQGFQLTHSLGGGTGSGMGTLLISK	2xCarbamidomethyl [C5; C7]; 1xOxidation [M25]	2	10	14	P07437; P68371	0	3327.53	High	High	6
	FALSE	High	EIVHIQAGQCGNQIGAK	1xCarbamidomethyl [C10]	4	23	188	Q13885; Q13509; P07437; P68371	0	1822.92	High	High	5.74
	FALSE	High	EVDEQMLNVQNK		3	6	28	Q13885; P07437; P68371	0	1446.69	High	High	3.36
	FALSE	High	EVDEQMLNVQNK	1xOxidation [M6]	3	6	15	Q13885; P07437; P68371	0	1462.68	High	High	2.83
	FALSE	High	FPGQLNADLR		5	18	53	Q13885; Q13509; Q9BUF5; P07437; P68371	0	1130.6	High	High	3.49
	FALSE	High	FPGQLNADLRK		5	18	25	Q13885; Q13509; Q9BUF5; P07437; P68371	1	1258.69	High	High	3.27
	FALSE	High	GHYTEGAELVDSVLDVVR		4	9	21	Q13885; Q13509; P07437; P68371	0	1958.98	High	High	5.85
	FALSE	High	LAVNMVPFPR		5	16	21	Q13885; Q13509; Q9BUF5; P07437; P68371	0	1143.63	High	High	3.29
	FALSE	High	LAVNMVPFPR	1xOxidation [M5]	5	16	39	Q13885; Q13509; Q9BUF5; P07437; P68371	0	1159.63	High	High	3.06
	FALSE	High	LHFFMPGFAPLTSR		4	13	10	Q13885; Q9BUF5; P07437; P68371	0	1620.84	High	High	4.16
	FALSE	High	LHFFMPGFAPLTSR	1xOxidation [M5]	4	13	30	Q13885; Q9BUF5; P07437; P68371	0	1636.83	High	High	5.34
	FALSE	High	IMNTFSVVPSPK		3	11	23	Q13509; P07437; P68371	0	1319.7	High	High	3.48
	FALSE	High	IMNTFSVVPSPK	1xOxidation [M2]	3	11	20	Q13509; P07437; P68371	0	1335.7	High	High	3.04
	FALSE	High	INVYYNEATGGK		1	1	38	P68371	0	1328.65	High	High	3.27
	FALSE	High	IREEYPDR		3	11	3	Q13885; P07437; P68371	1	1077.53	High	High	2.52
	FALSE	High	ISEQFTAMFR		4	9	27	Q13885; Q13509; P07437; P68371	0	1229.6	High	High	3.52
	FALSE	High	ISEQFTAMFR	1xOxidation [M8]	4	9	13	Q13885; Q13509; P07437; P68371	0	1245.59	High	High	2.59
	FALSE	High	LTTPTYGDLNHLVSATMSGVTTCLR	1xCarbamidomethyl [C23]	3	8	15	Q13885; P07437; P68371	0	2708.34	High	High	6.09
	FALSE	High	LTTPTYGDLNHLVSATMSGVTTCLR	1xCarbamidomethyl [C23]; 1xOxidation [M17]	3	8	9	Q13885; P07437; P68371	0	2724.33	High	High	4.86
	FALSE	High	MSATFIGNSTAIQELFK		2	3	5	Q13885; P68371	0	1857.94	High	High	4.38
	FALSE	High	MSATFIGNSTAIQELFK	1xOxidation [M1]	2	3	10	Q13885; P68371	0	1873.94	High	High	4.58
	FALSE	High	NSSYFVEWIPNNVK		5	11	2	Q13885; Q13509; Q9BUF5; P07437; P68371	0	1696.83	High	High	3.72
	FALSE	High	SGPFGQIFRPDNFVFGQSGAGNNWAK		3	11	1	Q13885; P07437; P68371	0	2798.34	High	High	4.51
	FALSE	High	TAVCDIPPR	1xCarbamidomethyl [C4]	3	11	138	Q13885; P07437; P68371	0	1028.52	High	High	2.93
	FALSE	High	YLTVAAVFR		2	5	18	P07437; P68371	0	1039.59	High	High	2.78
FALSE	Master Protein	Q09666	Neuroblast differentiation-associated protein AHNAK OS=Homo sapiens OX=9606 GN=AHNAK PE=1 SV=2	48	146	785	146	5890	628.7	6.15	2203.72	146	cell organization and biogenesis;regulation of biological process	cytoplasm;cytoskeleton;cytosol;membrane;nucleus	protein binding;RNA binding;structural molecule activity		79026	ENSG00000124942.13	11		AHNAK			0	High	1
	Checked	Confidence	Sequence	Modifications	# Protein Groups	# Proteins	# PSMs	Master Protein Accessions	# Missed Cleavages	Theo. MH+ [Da]	Found in Sample: [S3] F3: Sample	Confidence (by Search Engine): Sequest HT	XCorr (by Search Engine): Sequest HT
	FALSE	High	ADIEISGPK		1	1	10	Q09666	0	929.494	High	High	2.43
	FALSE	High	AEAPLPSPK		1	1	2	Q09666	0	909.504	High	High	2.29
	FALSE	High	AEASIQAGAGDGEWEESEVK		1	1	3	Q09666	0	2062.92	High	High	4.4
	FALSE	High	AEGPDVAVDLPK		1	1	5	Q09666	0	1210.63	High	High	3.26
	FALSE	High	AEGPEVDVNLPK		1	1	8	Q09666	0	1267.65	High	High	3.22
	FALSE	High	AGAISASGPELQGAGHSK		1	1	11	Q09666	0	1637.82	High	High	3.91
	FALSE	High	ANVDISAPK		1	1	7	Q09666	0	914.494	High	High	2.76
	FALSE	High	APDVDVNIAGPDAALK		1	1	4	Q09666	0	1565.82	High	High	4.23
	FALSE	High	ASLGSLEGEAEAEASSPK		1	1	5	Q09666	0	1732.82	High	High	4.07
	FALSE	High	AVEVQGPSLESGDHGK		1	1	17	Q09666	0	1609.78	High	High	4.27
	FALSE	High	DDGVFVQEVTQNSPAAR		1	6	5	Q09666	0	1832.88	High	High	4.62
	FALSE	High	DIDISSPEFK		1	1	6	Q09666	0	1150.56	High	High	2.31
	FALSE	High	EFSGPSTPTGTLEFEGGEVSLEGGK		1	1	1	Q09666	0	2512.17	High	High	3.61
	FALSE	High	FGTFGGLGSK		1	1	6	Q09666	0	970.499	High	High	2.6
	FALSE	High	FSMPGFK		1	1	3	Q09666	0	813.396	High	High	1.93
	FALSE	High	FSMPGFK	1xOxidation [M3]	1	1	2	Q09666	0	829.391	High	High	2.02
	FALSE	High	FSMPSLK		1	1	4	Q09666	0	809.423	High	High	2.05
	FALSE	High	FSVSGLK		1	1	2	Q09666	0	737.419	High	High	1.93
	FALSE	High	GDFDVSVPK		1	1	1	Q09666	0	963.478	High	High	1.9
	FALSE	High	GDLDASVPSMK		1	1	6	Q09666	0	1119.54	High	High	2.68
	FALSE	High	GDLDIAGPNLEGDFK		1	1	1	Q09666	0	1560.75	High	High	3.65
	FALSE	High	GDMDISLPK		1	1	3	Q09666	0	975.482	High	High	2.33
	FALSE	High	GDMDVSLPK		1	1	6	Q09666	0	961.466	High	High	2.48
	FALSE	High	GDMDVSVPK		1	1	4	Q09666	0	947.45	High	High	2.52
	FALSE	High	GDVDISLPK		1	1	11	Q09666	0	943.509	High	High	2.45
	FALSE	High	GDVDVSLPK		1	1	25	Q09666	0	929.494	High	High	2.68
	FALSE	High	GDVDVSVPEVEGK		1	1	2	Q09666	0	1329.65	High	High	3.16
	FALSE	High	GDVDVSVPK		1	1	3	Q09666	0	915.478	High	High	2.05
	FALSE	High	GDVPSVGLEGPDVDLQGPEAK		1	1	4	Q09666	0	2079.02	High	High	4.64
	FALSE	High	GDVVVSLPK		1	1	6	Q09666	0	913.535	High	High	2.43
	FALSE	High	GEGPDVDVNLPK		1	1	9	Q09666	0	1239.62	High	High	3.34
	FALSE	High	GEGPDVDVSLPK		1	1	3	Q09666	0	1212.61	High	High	3.28
	FALSE	High	GEGPDVDVTLPK		1	1	2	Q09666	0	1226.63	High	High	3.03
	FALSE	High	GEGPEFDVNLSK		1	1	4	Q09666	0	1291.62	High	High	3.08
	FALSE	High	GEGPEVDMNLPK		1	1	5	Q09666	0	1285.61	High	High	3.16
	FALSE	High	GEGPEVDVNLPK		1	1	6	Q09666	0	1253.64	High	High	3.32
	FALSE	High	GEGPEVDVTLPK		1	1	3	Q09666	0	1240.64	High	High	3.48
	FALSE	High	GEIDASVPELEGDLR		1	1	5	Q09666	0	1599.79	High	High	4.03
	FALSE	High	GEVDVSLANVEGDLK		1	1	5	Q09666	0	1544.78	High	High	4.23
	FALSE	High	GEYDVTMPK		1	1	2	Q09666	0	1039.48	High	High	1.93
	FALSE	High	GEYDVTVPK		1	1	1	Q09666	0	1007.5	High	High	2.05
	FALSE	High	GGADVSGGVSAPDISLGEGHLSVK		1	1	2	Q09666	0	2209.11	High	High	5.19
	FALSE	High	GGKPGLTIQAPQLEVSVPSANIEGLEGK		1	1	1	Q09666	0	2789.5	High	High	3.29
	FALSE	High	GGQIGLQAPGLSVSGPQGHLESGSGK		1	1	3	Q09666	0	2418.24	High	High	5.37
	FALSE	High	GGVDVTLPR		1	1	3	Q09666	0	913.51	High	High	2.31
	FALSE	High	GGVQVPAVDISSSLGGR		1	1	3	Q09666	0	1598.85	High	High	3.83
	FALSE	High	GGVTGSPEASISGSK		1	1	4	Q09666	0	1333.66	High	High	4.2
	FALSE	High	GPAFNMASPESDFGINLK	1xOxidation [M6]	1	1	4	Q09666	0	1910.9	High	High	4.46
	FALSE	High	GPEVDIEGPEGK		1	1	15	Q09666	0	1226.59	High	High	3.34
	FALSE	High	GPEVDIRDPK		1	1	2	Q09666	1	1125.59	High	High	2.42
	FALSE	High	GPFVEAEVPDVDLECPDAK	1xCarbamidomethyl [C15]	1	1	3	Q09666	0	2086.96	High	High	4.55
	FALSE	High	GPGVDLPSVNLSMPK	1xOxidation [M13]	1	1	1	Q09666	0	1526.79	High	High	3.39
	FALSE	High	GPGVDVNLK		1	1	10	Q09666	0	898.499	High	High	2.74
	FALSE	High	GPHVDVSGPDIDIEGPEGK		1	1	3	Q09666	0	1917.92	High	High	5.55
	FALSE	High	GPQITGPSLEGDLGLK		1	1	5	Q09666	0	1581.85	High	High	4.21
	FALSE	High	GPQVSSALNLDTSK		1	1	6	Q09666	0	1416.73	High	High	4.02
	FALSE	High	GPSLDIDTPDVNIEGPEGK		1	1	4	Q09666	0	1952.94	High	High	5.18
	FALSE	High	GPSLQGDLAVSGDIK		1	1	4	Q09666	0	1456.76	High	High	3.86
	FALSE	High	GSEVGFHGAAPDISVK		1	1	7	Q09666	0	1570.79	High	High	3.72
	FALSE	High	HELTEISNVDVETQSGK		1	1	4	Q09666	0	1885.91	High	High	4.78
	FALSE	High	KPDIDITGPK		1	1	14	Q09666	0	1083.6	High	High	3.04
	FALSE	High	LDFEGPDAK		1	1	6	Q09666	0	991.473	High	High	2.35
	FALSE	High	IDVDAPDIDIHGPDAK		1	1	2	Q09666	0	1690.83	High	High	3.26
	FALSE	High	IDVTAPDVSIEEPEGK		1	1	5	Q09666	0	1698.84	High	High	4.11
	FALSE	High	LEGDLTGPSVDVEVPDVELECPDAK	1xCarbamidomethyl [C21]	1	1	2	Q09666	0	2683.27	High	High	4.34
	FALSE	High	LEGDLTGPSVGVEVPDVELECPDAK	1xCarbamidomethyl [C21]	1	1	7	Q09666	0	2625.26	High	High	5.32
	FALSE	High	LEGELQAPDLELSLPAIHVEGLDIK		1	1	1	Q09666	0	2699.45	High	High	4.52
	FALSE	High	IEGEMQVPDVDIR		1	1	4	Q09666	0	1500.74	High	High	3.51
	FALSE	High	IEGEMQVPDVDIR	1xOxidation [M5]	1	1	1	Q09666	0	1516.73	High	High	2.77
	FALSE	High	LEGGEVDLK		1	1	4	Q09666	0	959.504	High	High	2.65
	FALSE	High	LEGPDVSLK		1	1	4	Q09666	0	957.525	High	High	2.47
	FALSE	High	LEVPDMNIR		1	1	4	Q09666	0	1086.56	High	High	2.4
	FALSE	High	LNVGAPDVTLR		1	1	6	Q09666	0	1154.65	High	High	3.1
	FALSE	High	IPMPDFDLHLK	1xOxidation [M3]	1	1	1	Q09666	0	1341.69	High	High	2.63
	FALSE	High	LPSGSGAASPTGSAVDIR		1	1	7	Q09666	0	1642.84	High	High	3.84
	FALSE	High	LPTGQISGPEIK		1	1	4	Q09666	0	1239.69	High	High	3.31
	FALSE	High	LQGSGVSLASK		1	1	4	Q09666	0	1046.58	High	High	2.87
	FALSE	High	LQVTMPGIK		1	1	3	Q09666	0	986.57	High	High	2
	FALSE	High	ISAPNVDFNLEGPK		1	1	5	Q09666	0	1500.77	High	High	3.73
	FALSE	High	ISIPDVDLDLK		1	1	5	Q09666	0	1227.68	High	High	3.2
	FALSE	High	ISMPDFDLHLK		1	1	3	Q09666	0	1315.67	High	High	3.15
	FALSE	High	ISMPDFDLHLK	1xOxidation [M3]	1	1	2	Q09666	0	1331.67	High	High	2.52
	FALSE	High	ISMPDFDLNLK		1	1	1	Q09666	0	1292.66	High	High	2.91
	FALSE	High	ISMPDFDLNLK	1xOxidation [M3]	1	1	5	Q09666	0	1308.65	High	High	2.26
	FALSE	High	ISMPDIDFNLK		1	1	1	Q09666	0	1292.66	High	High	1.93
	FALSE	High	ISMPDIDFNLK	1xOxidation [M3]	1	1	6	Q09666	0	1308.65	High	High	2.49
	FALSE	High	ISMPDLDLHLK		1	1	4	Q09666	0	1281.69	High	High	2.61
	FALSE	High	ISMPDLDLNLK		1	1	2	Q09666	0	1258.67	High	High	3.25
	FALSE	High	ISMPDLDLNLK	1xOxidation [M3]	1	1	16	Q09666	0	1274.67	High	High	3.3
	FALSE	High	ISMPDIDLNLTGPK	1xOxidation [M3]	1	1	2	Q09666	0	1529.79	High	High	3.46
	FALSE	High	ISMPDVDFNLK		1	1	1	Q09666	0	1278.64	High	High	2.48
	FALSE	High	ISMPDVDLHLK		1	1	8	Q09666	0	1267.67	High	High	2.76
	FALSE	High	ISMPDVDLHLK	1xOxidation [M3]	1	1	2	Q09666	0	1283.67	High	High	2.38
	FALSE	High	ISMPDVDLHMK		1	1	4	Q09666	0	1285.63	High	High	2.73
	FALSE	High	ISMPDVDLHVK		1	1	8	Q09666	0	1253.66	High	High	2.71
	FALSE	High	ISMPDVNLNLK		1	1	1	Q09666	0	1243.67	High	High	3.16
	FALSE	High	ISMPEVDLNLK		1	1	2	Q09666	0	1258.67	High	High	2.97
	FALSE	High	ISMPEVDLNLK	1xOxidation [M3]	1	1	2	Q09666	0	1274.67	High	High	2.52
	FALSE	High	ISMSEVDLNVAAPK		1	1	2	Q09666	0	1473.76	High	High	4.09
	FALSE	High	ISMSEVDLNVAAPK	1xOxidation [M3]	1	1	2	Q09666	0	1489.76	High	High	2.59
	FALSE	High	MDAEVPDVNIEGPDAK		1	1	4	Q09666	0	1699.78	High	High	3.36
	FALSE	High	MDAEVPDVNIEGPDAK	1xOxidation [M1]	1	1	2	Q09666	0	1715.78	High	High	2.91
	FALSE	High	MDVNVGDIDIEGPEGK		1	1	2	Q09666	0	1687.78	High	High	3.78
	FALSE	High	MDVNVGDIDIEGPEGK	1xOxidation [M1]	1	1	7	Q09666	0	1703.78	High	High	3.66
	FALSE	High	MEGGGAEVHAQLPSLEGDLR		1	1	1	Q09666	0	2066	High	High	3.04
	FALSE	High	MEGGGAEVHAQLPSLEGDLR	1xOxidation [M1]	1	1	1	Q09666	0	2081.99	High	High	3
	FALSE	High	MPDMHVNMPK		1	1	1	Q09666	0	1199.54	High	High	2.48
	FALSE	High	MPDVDISVPK		1	1	6	Q09666	0	1100.57	High	High	2.93
	FALSE	High	MPEMHFK		1	1	4	Q09666	0	919.416	High	High	1.98
	FALSE	High	MPEMNIK		1	1	55	Q09666	0	862.416	High	High	2.19
	FALSE	High	MPEMSIK		1	1	7	Q09666	0	835.405	High	High	2.09
	FALSE	High	MPFLSISSPK		1	1	5	Q09666	0	1106.59	High	High	2.59
	FALSE	High	MPSLEISAPK		1	1	1	Q09666	0	1072.57	High	High	2.45
	FALSE	High	MPTFSTPGAK		1	1	7	Q09666	0	1036.51	High	High	2.69
	FALSE	High	MSLPDVDLDLK	1xOxidation [M1]	1	1	1	Q09666	0	1261.63	High	High	2.77
	FALSE	High	QGFDLNVPGGEIDASLK		1	1	4	Q09666	0	1759.89	High	High	3.8
	FALSE	High	SEDGVEGDLGETQSR		1	1	4	Q09666	0	1578.69	High	High	3.91
	FALSE	High	SPQISMSDIDLNLK	1xOxidation [M6]	1	1	3	Q09666	0	1576.79	High	High	3.63
	FALSE	High	SSGCDVNLPGVNVK	1xCarbamidomethyl [C4]	1	1	5	Q09666	0	1445.71	High	High	2.49
	FALSE	High	TDVDVSLPK		1	1	7	Q09666	0	973.52	High	High	2.51
	FALSE	High	TPSFGISAPQVSIPDVNVNLK		1	1	3	Q09666	0	2183.17	High	High	4.86
	FALSE	High	VDIDAPDVSIEGPDAK		1	1	5	Q09666	0	1640.8	High	High	4.05
	FALSE	High	VDIDTPDIDIHGPEGK		1	1	6	Q09666	0	1720.84	High	High	3.35
	FALSE	High	VDIDTPDINIEGSEGK		1	1	5	Q09666	0	1701.82	High	High	4.37
	FALSE	High	VDIDVPDVNLEAPEGK		1	1	4	Q09666	0	1709.86	High	High	4.25
	FALSE	High	VDIDVPDVNIEGPDAK		1	1	9	Q09666	0	1695.84	High	High	3.85
	FALSE	High	VDIDVPDVNIEGPEGK		1	1	8	Q09666	0	1695.84	High	High	3.92
	FALSE	High	VDIEAPDVSLEGPEGK		1	1	2	Q09666	0	1654.82	High	High	3.85
	FALSE	High	VDIEGPDVNIEGPEGK		1	1	3	Q09666	0	1667.81	High	High	4.13
	FALSE	High	VDIETPNLEGTLTGPR		1	1	3	Q09666	0	1711.89	High	High	4.74
	FALSE	High	VDINAPDVDVR		1	1	9	Q09666	0	1212.62	High	High	3.48
	FALSE	High	VDTNAPDLSLEGPEGK		1	1	6	Q09666	0	1641.8	High	High	3.93
	FALSE	High	VDVDIPDVNIEGPDAK		1	1	5	Q09666	0	1695.84	High	High	3.59
	FALSE	High	VDVDVPDVNIEGPDAK		1	1	8	Q09666	0	1681.83	High	High	4.23
	FALSE	High	VDVECPDVNIEGPEGK	1xCarbamidomethyl [C5]	1	1	4	Q09666	0	1756.81	High	High	4.32
	FALSE	High	VDVEGPDVNIEGPEGK		1	1	5	Q09666	0	1653.8	High	High	4.15
	FALSE	High	VDVEVPDVSLEGPEGK		1	1	9	Q09666	0	1668.83	High	High	4.24
	FALSE	High	VEAPSLDVHMDSPDINIEGPDVK	1xOxidation [M10]	1	1	3	Q09666	0	2493.18	High	High	3.95
	FALSE	High	VEGDMQVPDLDIK		1	1	1	Q09666	0	1458.71	High	High	3.08
	FALSE	High	VGIDTPDIDIHGPEGK		1	1	7	Q09666	0	1662.83	High	High	4.05
	FALSE	High	VGVEVPDVNIEGPEGK		1	1	3	Q09666	0	1637.84	High	High	3.95
	FALSE	High	VHAPGLNLSGVGGK		1	1	2	Q09666	0	1305.73	High	High	3.47
	FALSE	High	VKGDVDVSLPK		1	1	2	Q09666	1	1156.66	High	High	2.43
	FALSE	High	VNVEAPDVNLEGLGGK		1	1	4	Q09666	0	1610.84	High	High	4.27
	FALSE	High	VPDVDIK		1	2	15	Q09666	0	785.44	High	High	2.31
	FALSE	High	VPDVDIR		1	1	6	Q09666	0	813.446	High	High	2.02
	FALSE	High	VPDVELK		1	1	4	Q09666	0	799.456	High	High	2.03
	FALSE	High	VPEVDVR		1	1	2	Q09666	0	813.446	High	High	2.07
	FALSE	High	VQANLGAPDINIEGLDAK		1	1	5	Q09666	0	1837.97	High	High	4.79
	FALSE	High	VQTPEVDVK		1	1	5	Q09666	0	1014.55	High	High	2.8
	FALSE	High	VSAPEVSVGHK		1	1	6	Q09666	0	1109.59	High	High	2.94
	FALSE	High	VSAPGVQGDVK		1	1	2	Q09666	0	1056.57	High	High	2.63
	FALSE	High	VSGPDLDLNLK		1	1	3	Q09666	0	1170.64	High	High	3.4
	FALSE	High	VSMPDVDLNLK		1	1	1	Q09666	0	1230.64	High	High	2.65
	FALSE	High	VSMPDVELNLK		1	1	2	Q09666	0	1244.66	High	High	3.11
	FALSE	High	VSVGAPDLSLEASEGSIK		1	1	5	Q09666	0	1758.91	High	High	4.04
	FALSE	High	VTAPDVDLHLK		1	1	8	Q09666	0	1207.67	High	High	3.03
	FALSE	High	VTAYTVDVTGR		1	1	13	Q09666	0	1181.62	High	High	3.25
FALSE	Master Protein	P07900	Heat shock protein HSP 90-alpha OS=Homo sapiens OX=9606 GN=HSP90AA1 PE=1 SV=5	48	30	678	18	732	84.6	5.02	2135.25	30	cell organization and biogenesis;metabolic process;regulation of biological process;response to stimulus;transport	cytoplasm;cytosol;extracellular;membrane;nucleus;organelle lumen	catalytic activity;enzyme regulator activity;nucleotide binding;protein binding;RNA binding	Pf00183, Pf02518, Pf13589	3320	ENSG00000080824.18	14	Nucleotide-binding Oligomerization Domain (NOD) pathway; TNF alpha Signaling Pathway; Corticotropin-releasing hormone signaling pathway; Aryl Hydrocarbon Receptor; EBV LMP1 signaling; Aryl Hydrocarbon Receptor Pathway; Constitutive Androstane Receptor Pathway; NRF2 pathway; VEGFA-VEGFR2 Signaling Pathway; Focal Adhesion-PI3K-Akt-mTOR-signaling pathway	HSP90AA1	Antigen processing and presentation; Protein processing in endoplasmic reticulum; Progesterone-mediated oocyte maturation; PI3K-Akt signaling pathway; Prostate cancer; NOD-like receptor signaling pathway; Estrogen signaling pathway; Pathways in cancer	Sema3A PAK dependent Axon repulsion; Regulation of PLK1 Activity at G2/M Transition; Recruitment of NuMA to mitotic centrosomes; Loss of Nlp from mitotic centrosomes; Scavenging by Class F Receptors; Neutrophil degranulation; Uptake and function of diphtheria toxin; Regulation of actin dynamics for phagocytic cup formation; The role of GTSE1 in G2/M progression after G2 checkpoint; HSP90 chaperon…	86	High	1
	Checked	Confidence	Sequence	Modifications	# Protein Groups	# Proteins	# PSMs	Master Protein Accessions	# Missed Cleavages	Theo. MH+ [Da]	Found in Sample: [S3] F3: Sample	Confidence (by Search Engine): Sequest HT	XCorr (by Search Engine): Sequest HT
	FALSE	High	ADLINNLGTIAK		2	4	22	P07900; P08238	0	1242.71	High	High	4
	FALSE	High	AILFVPR		1	2	18	P07900	0	815.514	High	High	2.05
	FALSE	High	APFDLFENR		1	1	16	P07900	0	1108.54	High	High	2.79
	FALSE	High	DNSTMGYMAAK		1	1	1	P07900	0	1188.5	High	High	2.84
	FALSE	High	DQVANSAFVER		1	1	23	P07900	0	1235.6	High	High	3.37
	FALSE	High	EDQTEYLEER		3	5	19	P07900; P08238; Q58FF6	0	1311.57	High	High	3.35
	FALSE	High	EGLELPEDEEEK		3	5	21	P07900; P08238; Q58FF6	0	1416.64	High	High	3.14
	FALSE	High	EGLELPEDEEEKK		3	5	22	P07900; P08238; Q58FF6	1	1544.73	High	High	3.28
	FALSE	High	ELHINLIPNK		1	3	11	P07900	0	1190.69	High	High	3.14
	FALSE	High	ELISNSSDALDK		1	3	39	P07900	0	1291.64	High	High	3.55
	FALSE	High	FYEQFSK		1	1	10	P07900	0	948.446	High	High	2.08
	FALSE	High	GVVDSEDLPLNISR		3	5	58	P07900; P08238; Q12931	0	1513.79	High	High	4.08
	FALSE	High	HFSVEGQLEFR		2	5	21	P07900; P08238	0	1348.66	High	High	4.03
	FALSE	High	HGLEVIYMIEPIDEYCVQQLK	1xCarbamidomethyl [C16]; 1xOxidation [M8]	1	1	1	P07900	0	2593.27	High	High	3.66
	FALSE	High	HLEINPDHSIIETLR		1	1	45	P07900	0	1786.94	High	High	6.1
	FALSE	High	HIYYITGETK		1	2	42	P07900	0	1224.63	High	High	3.69
	FALSE	High	HNDDEQYAWESSAGGSFTVR		2	3	25	P07900; P08238	0	2255.96	High	High	6.34
	FALSE	High	HSQFIGYPITLFVEK		1	3	15	P07900	0	1778.95	High	High	4.13
	FALSE	High	LGLGIDEDDPTADDTSAAVTEEMPPLEGDDDTSR		1	1	1	P07900	0	3547.54	High	High	6.81
	FALSE	High	LGLGIDEDDPTADDTSAAVTEEMPPLEGDDDTSR	1xOxidation [M23]	1	1	4	P07900	0	3563.53	High	High	6.82
	FALSE	High	LGIHEDSQNRK		1	1	3	P07900	1	1296.67	High	High	2.53
	FALSE	High	IRYESLTDPSK		3	6	77	P07900; P08238; Q58FF6	1	1308.68	High	High	4
	FALSE	High	LSELLR		3	3	51	Q92538; P07900; P08238	0	730.446	High	High	2.41
	FALSE	High	NPDDITNEEYGEFYK		1	1	13	P07900	0	1833.78	High	High	4.59
	FALSE	High	RAPFDLFENR		1	1	24	P07900	1	1264.64	High	High	4.42
	FALSE	High	SLTNDWEDHLAVK		2	2	39	P07900; P08238	0	1527.74	High	High	4.25
	FALSE	High	TKFENLCK	1xCarbamidomethyl [C7]	1	2	2	P07900	1	1039.52	High	High	1.95
	FALSE	High	TLTIVDTGIGMTK		2	4	44	P07900; P08238	0	1349.73	High	High	3.65
	FALSE	High	TLTIVDTGIGMTK	1xOxidation [M11]	2	4	56	P07900; P08238	0	1365.73	High	High	3.18
	FALSE	High	TLVSVTK		1	2	1	P07900	0	747.461	High	High	1.95
	FALSE	High	YIDQEELNK		2	4	11	P07900; P08238	0	1151.56	High	High	2.32
	FALSE	High	YYTSASGDEMVSLK		1	1	17	P07900	0	1550.7	High	High	3.66
	FALSE	High	YYTSASGDEMVSLK	1xOxidation [M10]	1	1	14	P07900	0	1566.7	High	High	2.62
FALSE	Master Protein	P68104	Elongation factor 1-alpha 1 OS=Homo sapiens OX=9606 GN=EEF1A1 PE=1 SV=1	31	11	667	4	462	50.1	9.01	1990.56	11	metabolic process;regulation of biological process;response to stimulus;transport	cytoplasm;cytoskeleton;cytosol;extracellular;membrane;nucleus;organelle lumen	catalytic activity;nucleotide binding;protein binding;RNA binding	Pf00009, Pf03143, Pf03144	1915	ENSG00000156508.17	6	Translation Factors	EEF1A1	RNA transport; Legionellosis	Peptide chain elongation; Protein methylation; Neutrophil degranulation; HSF1 activation	16	High	1
	Checked	Confidence	Sequence	Modifications	# Protein Groups	# Proteins	# PSMs	Master Protein Accessions	# Missed Cleavages	Theo. MH+ [Da]	Found in Sample: [S3] F3: Sample	Confidence (by Search Engine): Sequest HT	XCorr (by Search Engine): Sequest HT
	FALSE	High	EHALLAYTLGVK		2	7	45	Q05639; P68104	0	1314.74	High	High	4.63
	FALSE	High	IGGIGTVPVGR		2	5	71	Q05639; P68104	0	1025.61	High	High	3.2
	FALSE	High	LPLQDVYK		2	6	55	Q05639; P68104	0	975.551	High	High	2.6
	FALSE	High	QLIVGVNK		2	6	106	Q05639; P68104	0	870.541	High	High	2.84
	FALSE	High	QTVAVGVIK		2	5	142	Q05639; P68104	0	914.567	High	High	2.78
	FALSE	High	RYEEIVK		1	4	7	P68104	1	936.515	High	High	2.44
	FALSE	High	SGDAAIVDMVPGKPMCVESFSDYPPLGR	1xCarbamidomethyl [C16]	1	3	4	P68104	0	2995.4	High	High	5.77
	FALSE	High	SGDAAIVDMVPGKPMCVESFSDYPPLGR	1xCarbamidomethyl [C16]; 1xOxidation [M]	1	3	9	P68104	0	3011.39	High	High	5.98
	FALSE	High	SGDAAIVDMVPGKPMCVESFSDYPPLGR	1xCarbamidomethyl [C16]; 2xOxidation [M9; M15]	1	3	6	P68104	0	3027.39	High	High	4.8
	FALSE	High	STTTGHLIYK		2	11	60	Q05639; P68104	0	1120.6	High	High	3.35
	FALSE	High	THINIVVIGHVDSGK		2	11	41	Q05639; P68104	0	1588.88	High	High	5.03
	FALSE	High	VETGVLKPGMVVTFAPVNVTTEVK		1	3	17	P68104	0	2515.38	High	High	6.84
	FALSE	High	VETGVLKPGMVVTFAPVNVTTEVK	1xOxidation [M10]	1	3	24	P68104	0	2531.38	High	High	6.45
	FALSE	High	YYVTIIDAPGHR		1	6	80	P68104	0	1404.73	High	High	3.37
FALSE	Master Protein	O75369	Filamin-B OS=Homo sapiens OX=9606 GN=FLNB PE=1 SV=2	44	81	655	77	2602	278	5.73	1959.1	81	cell differentiation;cell organization and biogenesis;development;regulation of biological process;response to stimulus	cytoplasm;cytoskeleton;cytosol;membrane;nucleus	protein binding;RNA binding	Pf00307, Pf00630	2317	ENSG00000136068.14	3	VEGFA-VEGFR2 Signaling Pathway	FLNB	Salmonella infection; Focal adhesion; Proteoglycans in cancer; MAPK signaling pathway	ISG15 antiviral mechanism	10	High	1
	Checked	Confidence	Sequence	Modifications	# Protein Groups	# Proteins	# PSMs	Master Protein Accessions	# Missed Cleavages	Theo. MH+ [Da]	Found in Sample: [S3] F3: Sample	Confidence (by Search Engine): Sequest HT	XCorr (by Search Engine): Sequest HT
	FALSE	High	AAGSGELGVTMK		1	2	13	O75369	0	1120.57	High	High	3.33
	FALSE	High	ADIEMPFDPSK		1	2	5	O75369	0	1249.58	High	High	3.32
	FALSE	High	ADIEMPFDPSK	1xOxidation [M5]	1	2	1	O75369	0	1265.57	High	High	2.42
	FALSE	High	AEITFDDHK		1	2	5	O75369	0	1075.51	High	High	2.3
	FALSE	High	AGLAPLEVR		1	2	15	O75369	0	925.547	High	High	2.85
	FALSE	High	AGPGTLSVTIEGPSK		1	2	8	O75369	0	1413.76	High	High	3.71
	FALSE	High	AGSNMLLIGVHGPTTPCEEVSMK	1xCarbamidomethyl [C17]; 2xOxidation [M5; M22]	1	3	2	O75369	0	2460.16	High	High	3.47
	FALSE	High	AHIANPSGASTECFVTDNADGTYQVEYTPFEK	1xCarbamidomethyl [C13]	1	2	1	O75369	0	3519.56	High	High	4.11
	FALSE	High	ANEPTHFTVDCTEAGEGDVSVGIK	1xCarbamidomethyl [C11]	1	2	9	O75369	0	2533.15	High	High	5.43
	FALSE	High	APLNVQFNSPLPGDAVK		1	2	7	O75369	0	1766.94	High	High	4.26
	FALSE	High	APSVATVGSICDLNLK	1xCarbamidomethyl [C11]	1	3	10	O75369	0	1644.86	High	High	5.59
	FALSE	High	AWGPGLHGGIVGR		1	2	14	O75369	0	1276.69	High	High	3.66
	FALSE	High	CLATGPGIASTVK	1xCarbamidomethyl [C1]	1	2	6	O75369	0	1274.68	High	High	3.55
	FALSE	High	DAGEGLLAVQITDQEGKPK		1	2	13	O75369	0	1969.02	High	High	5.75
	FALSE	High	DAGYGGISLAVEGPSK		1	2	4	O75369	0	1520.76	High	High	3.64
	FALSE	High	DGTCTVTYLPTLPGDYSILVK	1xCarbamidomethyl [C4]	1	2	4	O75369	0	2313.17	High	High	3.28
	FALSE	High	DGTYAVTYIPDK		1	2	7	O75369	0	1342.65	High	High	3.53
	FALSE	High	DLAEDAPWK		2	6	3	P21333; O75369	0	1044.5	High	High	2.14
	FALSE	High	DLAEDAPWKK		2	6	6	P21333; O75369	1	1172.59	High	High	2.41
	FALSE	High	DLDIIDNYDYSHTVK		1	2	9	O75369	0	1810.85	High	High	4.18
	FALSE	High	DQEFTVDTR		1	2	4	O75369	0	1110.51	High	High	2.63
	FALSE	High	EAFTNKPNVFTVVTR		1	2	10	O75369	0	1722.92	High	High	3.47
	FALSE	High	EAGAGGLSIAVEGPSK		1	3	8	O75369	0	1442.75	High	High	4.22
	FALSE	High	EPGEYAVHIMCDDEDIK	1xCarbamidomethyl [C11]	1	2	6	O75369	0	2020.86	High	High	3.63
	FALSE	High	ERGDYVLAVK		1	3	13	O75369	1	1149.63	High	High	2.8
	FALSE	High	EVGEHLVSIK		1	2	6	O75369	0	1110.62	High	High	2.66
	FALSE	High	FADEHVPGSPFTVK		1	3	12	O75369	0	1530.76	High	High	3.55
	FALSE	High	FNDEHIPESPYLVPVIAPSDDAR		1	2	5	O75369	0	2581.26	High	High	5.33
	FALSE	High	FNGSHVVGSPFK		1	2	1	O75369	0	1275.65	High	High	2.55
	FALSE	High	FVPQEMGVHTVSVK		1	3	10	O75369	0	1557.81	High	High	4.03
	FALSE	High	GAGIGGLGITVEGPSESK		1	2	5	O75369	0	1628.85	High	High	4.43
	FALSE	High	GAGTGGLGLTVEGPCEAK	1xCarbamidomethyl [C15]	1	3	1	O75369	0	1673.82	High	High	4.76
	FALSE	High	GEAGVPAEFSIWTR		1	2	1	O75369	0	1519.75	High	High	4.09
	FALSE	High	GEITGEVHMPSGK		1	2	14	O75369	0	1341.65	High	High	3.54
	FALSE	High	GQHVTGSPFQFTVGPLGEGGAHK		1	3	3	O75369	0	2308.15	High	High	5.46
	FALSE	High	HIPGSPFTAK		1	3	11	O75369	0	1054.57	High	High	2.27
	FALSE	High	HVGNQQYNVTYVVK		1	3	24	O75369	0	1648.84	High	High	4.16
	FALSE	High	IAGPGLGSGVR		1	2	49	O75369	0	983.563	High	High	2.98
	FALSE	High	LDVTILSPSR		1	2	5	O75369	0	1100.63	High	High	3.3
	FALSE	High	IEYNDQNDGSCDVK	1xCarbamidomethyl [C11]	1	2	1	O75369	0	1656.68	High	High	2.22
	FALSE	High	IFFAGDTIPK		1	2	7	O75369	0	1108.6	High	High	2.54
	FALSE	High	IGNLQTDLSDGLR		1	1	5	O75369	0	1401.73	High	High	3.66
	FALSE	High	LIALLEVLSQK		2	6	3	P21333; O75369	0	1226.77	High	High	2.88
	FALSE	High	LLGWIQNK		2	6	10	P21333; O75369	0	971.567	High	High	2.4
	FALSE	High	IPEINSSDMSAHVTSPSGR		1	2	9	O75369	0	1984.94	High	High	5.07
	FALSE	High	IPEINSSDMSAHVTSPSGR	1xOxidation [M9]	1	2	1	O75369	0	2000.93	High	High	2.67
	FALSE	High	LPNNHIGISFIPR		1	2	4	O75369	0	1477.83	High	High	3.51
	FALSE	High	LTVMSLQESGLK		1	2	5	O75369	0	1305.71	High	High	3.16
	FALSE	High	LVSPGSANETSSILVESVTR		1	3	7	O75369	0	2046.07	High	High	4.57
	FALSE	High	MDGTYACSYTPVK	1xCarbamidomethyl [C7]	1	2	13	O75369	0	1492.64	High	High	3.84
	FALSE	High	MDGTYACSYTPVK	1xCarbamidomethyl [C7]; 1xOxidation [M1]	1	2	1	O75369	0	1508.64	High	High	2.21
	FALSE	High	NGNHVANSPVSIMVVQSEIGDAR	1xOxidation [M13]	1	2	1	O75369	0	2410.18	High	High	4.36
	FALSE	High	NGSCGVSYIAQEPGNYEVSIK	1xCarbamidomethyl [C4]	1	2	2	O75369	0	2272.06	High	High	4.03
	FALSE	High	NTVELLVEDK		1	2	13	O75369	0	1159.62	High	High	3
	FALSE	High	SGCIVNNLAEFTVDPK	1xCarbamidomethyl [C3]	1	2	5	O75369	0	1763.86	High	High	4
	FALSE	High	SPFEVQVGPEAGMQK		1	2	10	O75369	0	1603.78	High	High	4.18
	FALSE	High	SPFEVQVGPEAGMQK	1xOxidation [M13]	1	2	6	O75369	0	1619.77	High	High	3.54
	FALSE	High	SPFEVSVDK		1	2	17	O75369	0	1007.5	High	High	3.16
	FALSE	High	SPFTVGVAAPLDLSK		1	2	5	O75369	0	1501.83	High	High	4.14
	FALSE	High	SPFVVQVGEACNPNACR	2xCarbamidomethyl [C11; C16]	1	2	10	O75369	0	1904.87	High	High	4.96
	FALSE	High	SSFLVDCSK	1xCarbamidomethyl [C7]	1	3	16	O75369	0	1042.49	High	High	2.33
	FALSE	High	SSTETCYSAIPK	1xCarbamidomethyl [C6]	1	3	5	O75369	0	1343.61	High	High	2.99
	FALSE	High	TATPEIVDNK		1	2	5	O75369	0	1087.56	High	High	2.9
	FALSE	High	TFEMSDFIVDTR	1xOxidation [M4]	1	2	9	O75369	0	1476.67	High	High	2.84
	FALSE	High	TGEEVGFVVDAK		1	2	3	O75369	0	1250.63	High	High	3.24
	FALSE	High	TYSVEYLPK		1	2	11	O75369	0	1099.57	High	High	2.41
	FALSE	High	VDIQTEDLEDGTCK	1xCarbamidomethyl [C13]	1	3	12	O75369	0	1622.72	High	High	3.85
	FALSE	High	VFGPGIEGK		1	2	5	O75369	0	903.493	High	High	2.33
	FALSE	High	VFGPGVER		1	2	3	O75369	0	860.462	High	High	1.95
	FALSE	High	VHSPSGAVEECHVSELEPDK	1xCarbamidomethyl [C11]	1	2	15	O75369	0	2206.01	High	High	4.82
	FALSE	High	VLFASQEIPASPFR		1	2	6	O75369	0	1561.84	High	High	3.78
	FALSE	High	VLPTYDASK		1	2	5	O75369	0	993.525	High	High	2.34
	FALSE	High	VLQSFTVDSSK		1	2	11	O75369	0	1210.63	High	High	2.7
	FALSE	High	VLSEDEEDVDFDIIHNANDTFTVK		1	2	5	O75369	0	2765.28	High	High	5.51
	FALSE	High	VNQPASFAIR		1	2	10	O75369	0	1102.6	High	High	3.06
	FALSE	High	VSYFPTVPGVYIVSTK		1	3	2	O75369	0	1756.95	High	High	2.41
	FALSE	High	VTASGPGLSSYGVPASLPVDFAIDAR		1	2	3	O75369	0	2547.31	High	High	4.87
	FALSE	High	VTEAEIVPMGK		1	3	5	O75369	0	1173.62	High	High	3.35
	FALSE	High	VTVLFAGQHISK		1	2	11	O75369	0	1299.74	High	High	3.12
	FALSE	High	VVASGPGLEHGK		1	2	15	O75369	0	1150.62	High	High	3.42
	FALSE	High	VVPCLVTPVTGR	1xCarbamidomethyl [C4]	1	2	6	O75369	0	1297.73	High	High	2.48
	FALSE	High	YADEEIPR		1	2	7	O75369	0	992.468	High	High	2.35
	FALSE	High	YAPTEVGLHEMHIK		1	2	5	O75369	0	1624.82	High	High	2.84
	FALSE	High	YGGELVPHFPAR		1	2	11	O75369	0	1342.69	High	High	2.92
	FALSE	High	YGGPNHIVGSPFK		1	3	4	O75369	0	1372.7	High	High	3.02
FALSE	Master Protein	P00558	Phosphoglycerate kinase 1 OS=Homo sapiens OX=9606 GN=PGK1 PE=1 SV=3	67	23	555	23	417	44.6	8.1	1912.99	23	cell differentiation;metabolic process;regulation of biological process;response to stimulus	cytoplasm;cytosol;membrane	catalytic activity;nucleotide binding;protein binding	Pf00162	5230	ENSG00000102144.13	X	Cori Cycle; Photodynamic therapy-induced HIF-1 survival signaling; Glycolysis and Gluconeogenesis	PGK1	Biosynthesis of amino acids; HIF-1 signaling pathway; Glycolysis / Gluconeogenesis; Metabolic pathways; Carbon metabolism	Gluconeogenesis; Glycolysis	13	High	1
	Checked	Confidence	Sequence	Modifications	# Protein Groups	# Proteins	# PSMs	Master Protein Accessions	# Missed Cleavages	Theo. MH+ [Da]	Found in Sample: [S3] F3: Sample	Confidence (by Search Engine): Sequest HT	XCorr (by Search Engine): Sequest HT
	FALSE	High	ACANPAAGSVILLENLR	1xCarbamidomethyl [C2]	1	1	21	P00558	0	1768.94	High	High	6.37
	FALSE	High	AGGFLMK		1	1	1	P00558	0	723.386	High	High	2.19
	FALSE	High	AHSSMVGVNLPQK		1	1	125	P00558	0	1367.71	High	High	4.83
	FALSE	High	AHSSMVGVNLPQK	1xOxidation [M5]	1	1	44	P00558	0	1383.7	High	High	4.17
	FALSE	High	ALESPERPFLAILGGAK		1	1	48	P00558	0	1769	High	High	6.22
	FALSE	High	ALMDEVVK		1	1	18	P00558	0	904.481	High	High	2.18
	FALSE	High	DVLFLK		1	2	5	P00558	0	734.445	High	High	2.38
	FALSE	High	ELNYFAK		1	1	12	P00558	0	884.451	High	High	2.18
	FALSE	High	FCLDNGAK	1xCarbamidomethyl [C2]	1	1	1	P00558	0	924.424	High	High	2.09
	FALSE	High	FHVEEEGK		1	2	3	P00558	0	974.458	High	High	3
	FALSE	High	GCITIIGGGDTATCCAK	3xCarbamidomethyl [C2; C14; C15]	1	1	32	P00558	0	1754.79	High	High	4.46
	FALSE	High	LGDVYVNDAFGTAHR		1	2	38	P00558	0	1634.79	High	High	4.25
	FALSE	High	IQLINNMLDK		1	1	26	P00558	0	1201.66	High	High	3
	FALSE	High	IQLINNMLDK	1xOxidation [M7]	1	1	6	P00558	0	1217.66	High	High	2.68
	FALSE	High	ITLPVDFVTADK		1	1	9	P00558	0	1318.73	High	High	3.07
	FALSE	High	ITLPVDFVTADKFDENAK		1	1	12	P00558	1	2023.04	High	High	5.34
	FALSE	High	SVVLMSHLGRPDGVPMPDK		1	1	16	P00558	0	2035.05	High	High	5.62
	FALSE	High	SVVLMSHLGRPDGVPMPDK	1xOxidation [M]	1	1	23	P00558	0	2051.04	High	High	4.8
	FALSE	High	SVVLMSHLGRPDGVPMPDK	2xOxidation [M5; M16]	1	1	2	P00558	0	2067.04	High	High	2.75
	FALSE	High	TGQATVASGIPAGWMGLDCGPESSK	1xCarbamidomethyl [C19]; 1xOxidation [M15]	1	1	1	P00558	0	2493.14	High	High	3.34
	FALSE	High	TGQATVASGIPAGWMGLDCGPESSKK	1xCarbamidomethyl [C19]	1	1	1	P00558	1	2605.24	High	High	4.69
	FALSE	High	TGQATVASGIPAGWMGLDCGPESSKK	1xCarbamidomethyl [C19]; 1xOxidation [M15]	1	1	1	P00558	1	2621.23	High	High	2.44
	FALSE	High	VDFNVPMK		1	2	29	P00558	0	949.481	High	High	2.22
	FALSE	High	VDFNVPMK	1xOxidation [M7]	1	2	4	P00558	0	965.476	High	High	2.3
	FALSE	High	VLNNMEIGTSLFDEEGAK		1	1	4	P00558	0	1966.94	High	High	4.28
	FALSE	High	VLNNMEIGTSLFDEEGAK	1xOxidation [M5]	1	1	18	P00558	0	1982.94	High	High	5.19
	FALSE	High	VLPGVDALSNI		1	1	1	P00558	0	1097.62	High	High	1.91
	FALSE	High	VNEMIIGGGMAFTFLK	2xOxidation [M4; M10]	1	1	2	P00558	0	1759.88	High	High	3.63
	FALSE	High	VSHVSTGGGASLELLEGK		1	2	44	P00558	0	1740.91	High	High	6.28
	FALSE	High	YSLEPVAVELK		1	1	8	P00558	0	1247.69	High	High	3.03
FALSE	Master Protein	Q7L7L0	Histone H2A type 3 OS=Homo sapiens OX=9606 GN=HIST3H2A PE=1 SV=3	49	4	734	1	130	14.1	11.05	1870.86	4	cell organization and biogenesis;metabolic process;regulation of biological process;response to stimulus	chromosome;nucleus	DNA binding;protein binding	Pf00125, Pf00808	92815	ENSG00000181218.5	1		HIST3H2A	Systemic lupus erythematosus; Alcoholism	HDACs deacetylate histones; HATs acetylate histones; UCH proteinases; Ub-specific processing proteases; RMTs methylate histone arginines; Metalloprotease DUBs	13	High	1
	Checked	Confidence	Sequence	Modifications	# Protein Groups	# Proteins	# PSMs	Master Protein Accessions	# Missed Cleavages	Theo. MH+ [Da]	Found in Sample: [S3] F3: Sample	Confidence (by Search Engine): Sequest HT	XCorr (by Search Engine): Sequest HT
	FALSE	High	AGLQFPVGR		3	20	153	Q7L7L0; Q71UI9; Q8IUE6	0	944.531	High	High	3.23
	FALSE	High	HLQLAIR		2	21	515	Q7L7L0; Q71UI9	0	850.526	High	High	2.72
	FALSE	High	VGAGAPVYLAAVLEYLTAEILELAGNAAR		2	14	1	Q7L7L0; Q8IUE6	0	2915.59	High	High	4.23
	FALSE	High	VTIAQGGVLPNIQAVLLPK		1	13	65	Q7L7L0	0	1931.17	High	High	5.71
FALSE	Master Protein	Q13885	Tubulin beta-2A chain OS=Homo sapiens OX=9606 GN=TUBB2A PE=1 SV=1	59	18	590	2	445	49.9	4.89	1842.17	18	cell organization and biogenesis	cytoplasm;cytoskeleton;nucleus	catalytic activity;nucleotide binding;protein binding;structural molecule activity	Pf00091, Pf03953, Pf10644	7280	ENSG00000137267.5	6	Pathogenic Escherichia coli infection; Parkin-Ubiquitin Proteasomal System pathway	TUBB2A	Phagosome; Pathogenic Escherichia coli infection; Gap junction	COPI-independent Golgi-to-ER retrograde traffic; COPI-dependent Golgi-to-ER retrograde traffic; Carboxyterminal post-translational modifications of tubulin; Recruitment of NuMA to mitotic centrosomes; Hedgehog 'off' state; Translocation of GLUT4 to the plasma membrane; Prefoldin mediated transfer of substrate to CCT/TriC; Microtubule-dependent trafficking of connexons from Golgi to the plasma mem…	65	High	1
	Checked	Confidence	Sequence	Modifications	# Protein Groups	# Proteins	# PSMs	Master Protein Accessions	# Missed Cleavages	Theo. MH+ [Da]	Found in Sample: [S3] F3: Sample	Confidence (by Search Engine): Sequest HT	XCorr (by Search Engine): Sequest HT
	FALSE	High	AILVDLEPGTMDSVR		3	10	6	Q13885; Q13509; P07437	0	1615.84	High	High	4.54
	FALSE	High	AILVDLEPGTMDSVR	1xOxidation [M11]	3	10	21	Q13885; Q13509; P07437	0	1631.83	High	High	3.71
	FALSE	High	EIVHIQAGQCGNQIGAK	1xCarbamidomethyl [C10]	4	23	188	Q13885; Q13509; P07437; P68371	0	1822.92	High	High	5.74
	FALSE	High	ESESCDCLQGFQLTHSLGGGTGSGMGTLLISK	2xCarbamidomethyl [C5; C7]; 1xOxidation [M25]	1	2	2	Q13885	0	3343.52	High	High	2.7
	FALSE	High	EVDEQMLNVQNK		3	6	28	Q13885; P07437; P68371	0	1446.69	High	High	3.36
	FALSE	High	EVDEQMLNVQNK	1xOxidation [M6]	3	6	15	Q13885; P07437; P68371	0	1462.68	High	High	2.83
	FALSE	High	FPGQLNADLR		5	18	53	Q13885; Q13509; Q9BUF5; P07437; P68371	0	1130.6	High	High	3.49
	FALSE	High	FPGQLNADLRK		5	18	25	Q13885; Q13509; Q9BUF5; P07437; P68371	1	1258.69	High	High	3.27
	FALSE	High	GHYTEGAELVDSVLDVVR		4	9	21	Q13885; Q13509; P07437; P68371	0	1958.98	High	High	5.85
	FALSE	High	LAVNMVPFPR		5	16	21	Q13885; Q13509; Q9BUF5; P07437; P68371	0	1143.63	High	High	3.29
	FALSE	High	LAVNMVPFPR	1xOxidation [M5]	5	16	39	Q13885; Q13509; Q9BUF5; P07437; P68371	0	1159.63	High	High	3.06
	FALSE	High	LHFFMPGFAPLTSR		4	13	10	Q13885; Q9BUF5; P07437; P68371	0	1620.84	High	High	4.16
	FALSE	High	LHFFMPGFAPLTSR	1xOxidation [M5]	4	13	30	Q13885; Q9BUF5; P07437; P68371	0	1636.83	High	High	5.34
	FALSE	High	IMNTFSVMPSPK		2	5	1	Q13885; Q9BUF5	0	1351.67	High	High	2.42
	FALSE	High	INVYYNEAAGNK		1	1	1	Q13885	0	1355.66	High	High	1.96
	FALSE	High	IREEYPDR		3	11	3	Q13885; P07437; P68371	1	1077.53	High	High	2.52
	FALSE	High	ISEQFTAMFR		4	9	27	Q13885; Q13509; P07437; P68371	0	1229.6	High	High	3.52
	FALSE	High	ISEQFTAMFR	1xOxidation [M8]	4	9	13	Q13885; Q13509; P07437; P68371	0	1245.59	High	High	2.59
	FALSE	High	LTTPTYGDLNHLVSATMSGVTTCLR	1xCarbamidomethyl [C23]	3	8	15	Q13885; P07437; P68371	0	2708.34	High	High	6.09
	FALSE	High	LTTPTYGDLNHLVSATMSGVTTCLR	1xCarbamidomethyl [C23]; 1xOxidation [M17]	3	8	9	Q13885; P07437; P68371	0	2724.33	High	High	4.86
	FALSE	High	MSATFIGNSTAIQELFK		2	3	5	Q13885; P68371	0	1857.94	High	High	4.38
	FALSE	High	MSATFIGNSTAIQELFK	1xOxidation [M1]	2	3	10	Q13885; P68371	0	1873.94	High	High	4.58
	FALSE	High	NSSYFVEWIPNNVK		5	11	2	Q13885; Q13509; Q9BUF5; P07437; P68371	0	1696.83	High	High	3.72
	FALSE	High	SGPFGQIFRPDNFVFGQSGAGNNWAK		3	11	1	Q13885; P07437; P68371	0	2798.34	High	High	4.51
	FALSE	High	TAVCDIPPR	1xCarbamidomethyl [C4]	3	11	138	Q13885; P07437; P68371	0	1028.52	High	High	2.93
FALSE	Master Protein	P11142	Heat shock cognate 71 kDa protein OS=Homo sapiens OX=9606 GN=HSPA8 PE=1 SV=1	44	22	558	7	646	70.9	5.52	1786.24	22	cell communication;cell organization and biogenesis;metabolic process;regulation of biological process;response to stimulus;transport	cytoplasm;cytosol;endosome;extracellular;membrane;nucleus;organelle lumen;spliceosomal complex	catalytic activity;nucleotide binding;protein binding;RNA binding	Pf00012, Pf02463, Pf06723	3312	ENSG00000109971.13	11	Parkin-Ubiquitin Proteasomal System pathway; MAPK Signaling Pathway; Exercise-induced Circadian Regulation	HSPA8	Toxoplasmosis; Spliceosome; Endocytosis; Legionellosis; Measles; MAPK signaling pathway; Longevity regulating pathway - multiple species; Estrogen signaling pathway; Antigen processing and presentation; Influenza A; Protein processing in endoplasmic reticulum; Epstein-Barr virus infection	Protein methylation; Clathrin-mediated endocytosis; Regulation of HSF1-mediated heat shock response; Golgi Associated Vesicle Biogenesis; GABA synthesis, release, reuptake and degradation; Lysosome Vesicle Biogenesis; CHL1 interactions; AUF1 (hnRNP D0) binds and destabilizes mRNA; Attenuation phase; Neutrophil degranulation; mRNA Splicing - Major Pathway; Interleukin-4 and 13 signaling; HSP90 cha…	52	High	1
	Checked	Confidence	Sequence	Modifications	# Protein Groups	# Proteins	# PSMs	Master Protein Accessions	# Missed Cleavages	Theo. MH+ [Da]	Found in Sample: [S3] F3: Sample	Confidence (by Search Engine): Sequest HT	XCorr (by Search Engine): Sequest HT
	FALSE	High	ARFEELNADLFR		1	6	11	P11142	1	1480.75	High	High	4.46
	FALSE	High	DAGTIAGLNVLR		2	8	8	P11142; E9PK54	0	1199.67	High	High	3.63
	FALSE	High	EIAEAYLGK		2	9	38	P11142; E9PK54	0	993.525	High	High	2.49
	FALSE	High	FDDAVVQSDMK		2	10	16	P11142; E9PK54	0	1254.57	High	High	3.55
	FALSE	High	FDDAVVQSDMK	1xOxidation [M10]	2	10	5	P11142; E9PK54	0	1270.56	High	High	2.75
	FALSE	High	FEELNADLFR		1	6	10	P11142	0	1253.62	High	High	3.16
	FALSE	High	GPAVGIDLGTTYSCVGVFQHGK	1xCarbamidomethyl [C14]	2	10	4	P11142; E9PK54	0	2263.12	High	High	5.47
	FALSE	High	HWPFMVVNDAGRPK		2	10	18	P11142; E9PK54	0	1653.83	High	High	4.14
	FALSE	High	HWPFMVVNDAGRPK	1xOxidation [M5]	2	10	2	P11142; E9PK54	0	1669.83	High	High	3.46
	FALSE	High	IINEPTAAAIAYGLDK		2	9	22	P11142; P11021	0	1659.9	High	High	4.87
	FALSE	High	LLQDFFNGK		1	7	12	P11142	0	1081.57	High	High	2.51
	FALSE	High	MVNHFIAEFK		1	4	12	P11142	0	1235.62	High	High	3.73
	FALSE	High	MVNHFIAEFK	1xOxidation [M1]	1	4	2	P11142	0	1251.62	High	High	3.01
	FALSE	High	NQVAMNPTNTVFDAK		2	9	20	P11142; E9PK54	0	1649.8	High	High	4.35
	FALSE	High	NQVAMNPTNTVFDAK	1xOxidation [M5]	2	9	27	P11142; E9PK54	0	1665.79	High	High	4.09
	FALSE	High	NSLESYAFNMK		2	6	16	E9PS65; P11142	0	1303.6	High	High	4.03
	FALSE	High	NSLESYAFNMK	1xOxidation [M10]	2	6	6	E9PS65; P11142	0	1319.59	High	High	3.48
	FALSE	High	QTQTFTTYSDNQPGVLIQVYEGER		2	5	2	E9PS65; P11142	0	2774.33	High	High	4.57
	FALSE	High	RFDDAVVQSDMK		2	10	92	P11142; E9PK54	1	1410.67	High	High	4.65
	FALSE	High	RFDDAVVQSDMK	1xOxidation [M11]	2	10	12	P11142; E9PK54	1	1426.66	High	High	3.06
	FALSE	High	SFYPEEVSSMVLTK	1xOxidation [M10]	2	10	17	P11142; E9PK54	0	1632.78	High	High	3.31
	FALSE	High	SINPDEAVAYGAAVQAAILSGDK		1	4	9	P11142	0	2260.15	High	High	5.83
	FALSE	High	SQIHDIVLVGGSTR		1	5	61	P11142	0	1481.81	High	High	4.44
	FALSE	High	STAGDTHLGGEDFDNR		1	4	35	P11142	0	1691.73	High	High	4.94
	FALSE	High	TTPSYVAFTDTER		3	17	26	A0A0G2JIW1; P11142; E9PK54	0	1487.7	High	High	3.32
	FALSE	High	TVTNAVVTVPAYFNDSQR		2	7	13	P11142; E9PK54	0	1982	High	High	4.78
	FALSE	High	VCNPIITK	1xCarbamidomethyl [C2]	2	5	37	E9PS65; P11142	0	944.523	High	High	2.52
	FALSE	High	VEIIANDQGNR		4	18	50	A0A0G2JIW1; P11142; P11021; E9PK54	0	1228.63	High	High	3.09
FALSE	Master Protein	Q71UI9	Histone H2A.V OS=Homo sapiens OX=9606 GN=H2AFV PE=1 SV=3	31	4	710	2	128	13.5	10.58	1725.29	4	regulation of biological process	chromosome;nucleus	DNA binding;protein binding	Pf00125	94239	ENSG00000105968.18	7		H2AFV	Systemic lupus erythematosus; Alcoholism	SIRT1 negatively regulates rRNA expression; RMTs methylate histone arginines; Activation of anterior HOX genes in hindbrain development during early embryogenesis; NoRC negatively regulates rRNA expression; Meiotic synapsis; Transcriptional regulation by small RNAs; Meiotic recombination; PRC2 methylates histones and DNA; Formation of the beta-catenin:TCF transactivating complex; DNA methylation;…	57	High	1
	Checked	Confidence	Sequence	Modifications	# Protein Groups	# Proteins	# PSMs	Master Protein Accessions	# Missed Cleavages	Theo. MH+ [Da]	Found in Sample: [S3] F3: Sample	Confidence (by Search Engine): Sequest HT	XCorr (by Search Engine): Sequest HT
	FALSE	High	AGLQFPVGR		3	20	153	Q7L7L0; Q71UI9; Q8IUE6	0	944.531	High	High	3.23
	FALSE	High	ATIAGGGVIPHIHK		1	2	31	Q71UI9	0	1370.79	High	High	4.18
	FALSE	High	GDEELDSLIK		1	5	11	Q71UI9	0	1118.56	High	High	2.81
	FALSE	High	HLQLAIR		2	21	515	Q7L7L0; Q71UI9	0	850.526	High	High	2.72
FALSE	Master Protein	P04406	Glyceraldehyde-3-phosphate dehydrogenase OS=Homo sapiens OX=9606 GN=GAPDH PE=1 SV=3	65	15	557	15	335	36	8.46	1712.63	15	cell death;cell organization and biogenesis;defense response;metabolic process;regulation of biological process;response to stimulus	cytoplasm;cytoskeleton;cytosol;membrane;nucleus	catalytic activity;enzyme regulator activity;nucleotide binding;protein binding	Pf00044, Pf02800	2597	ENSG00000111640.14	12	Cori Cycle; Alzheimers Disease; Glycolysis and Gluconeogenesis; Sudden Infant Death Syndrome (SIDS) Susceptibility Pathways	GAPDH	Biosynthesis of amino acids; Carbon metabolism; Metabolic pathways; Alzheimer's disease; Glycolysis / Gluconeogenesis; HIF-1 signaling pathway	Gluconeogenesis; Glycolysis	15	High	1
	Checked	Confidence	Sequence	Modifications	# Protein Groups	# Proteins	# PSMs	Master Protein Accessions	# Missed Cleavages	Theo. MH+ [Da]	Found in Sample: [S3] F3: Sample	Confidence (by Search Engine): Sequest HT	XCorr (by Search Engine): Sequest HT
	FALSE	High	GALQNIIPASTGAAK		1	2	68	P04406	0	1411.79	High	High	4.13
	FALSE	High	GILGYTEHQVVSSDFNSDTHSSTFDAGAGIALNDHFVK		1	2	1	P04406	0	4036.89	High	High	5.6
	FALSE	High	IISNASCTTNCLAPLAK	2xCarbamidomethyl [C7; C11]	1	2	47	P04406	0	1833.92	High	High	4.3
	FALSE	High	LISWYDNEFGYSNR		1	2	11	P04406	0	1763.8	High	High	3.72
	FALSE	High	LTGMAFR		1	3	89	P04406	0	795.418	High	High	2.39
	FALSE	High	LVINGNPITIFQER		1	1	28	P04406	0	1613.9	High	High	4.3
	FALSE	High	LVINGNPITIFQERDPSK		1	1	1	P04406	1	2041.11	High	High	3.5
	FALSE	High	VGVNGFGR		1	1	33	P04406	0	805.432	High	High	2.66
	FALSE	High	VIHDNFGIVEGLMTTVHAITATQK		1	2	5	P04406	0	2595.36	High	High	5.86
	FALSE	High	VIHDNFGIVEGLMTTVHAITATQK	1xOxidation [M13]	1	2	30	P04406	0	2611.35	High	High	7.13
	FALSE	High	VIISAPSADAPMFVMGVNHEK		1	2	4	P04406	0	2213.11	High	High	4.81
	FALSE	High	VIISAPSADAPMFVMGVNHEK	1xOxidation [M]	1	2	16	P04406	0	2229.1	High	High	4.52
	FALSE	High	VIISAPSADAPMFVMGVNHEK	2xOxidation [M12; M15]	1	2	34	P04406	0	2245.1	High	High	4.12
	FALSE	High	VIPELNGK		1	2	6	P04406	0	869.509	High	High	1.94
	FALSE	High	VPTANVSVVDLTCR	1xCarbamidomethyl [C13]	1	2	50	P04406	0	1530.79	High	High	4.77
	FALSE	High	VVDLMAHMASK		1	2	91	P04406	0	1201.61	High	High	3.21
	FALSE	High	VVDLMAHMASK	1xOxidation [M]	1	2	31	P04406	0	1217.6	High	High	3.1
	FALSE	High	VVDLMAHMASKE		1	2	2	P04406	1	1330.65	High	High	2.83
	FALSE	High	WGDAGAEYVVESTGVFTTMEK		1	2	5	P04406	0	2277.04	High	High	5.5
	FALSE	High	WGDAGAEYVVESTGVFTTMEK	1xOxidation [M19]	1	2	5	P04406	0	2293.03	High	High	5.12
FALSE	Master Protein	P05787	Keratin, type II cytoskeletal 8 OS=Homo sapiens OX=9606 GN=KRT8 PE=1 SV=7	46	23	591	22	483	53.7	5.59	1660.45	23	cell death;cell differentiation;cell organization and biogenesis;regulation of biological process;response to stimulus	cytoplasm;cytoskeleton;cytosol;membrane;nucleus	catalytic activity;motor activity;protein binding;structural molecule activity	Pf00038, Pf01576, Pf13166, Pf15003	3856	ENSG00000170421.12	12	Primary Focal Segmental Glomerulosclerosis FSGS	KRT8		Formation of the cornified envelope	4	High	1
	Checked	Confidence	Sequence	Modifications	# Protein Groups	# Proteins	# PSMs	Master Protein Accessions	# Missed Cleavages	Theo. MH+ [Da]	Found in Sample: [S3] F3: Sample	Confidence (by Search Engine): Sequest HT	XCorr (by Search Engine): Sequest HT
	FALSE	High	AEAESMYQIK		1	1	12	P05787	0	1169.55	High	High	2.76
	FALSE	High	AQYEDIANR		1	3	1	P05787	0	1079.51	High	High	1.92
	FALSE	High	ASLEAAIADAEQR		1	1	41	P05787	0	1344.68	High	High	4.08
	FALSE	High	ELQSQISDTSVVLSMDNSR		1	2	5	P05787	0	2109.01	High	High	5.48
	FALSE	High	ELQSQISDTSVVLSMDNSR	1xOxidation [M15]	1	2	19	P05787	0	2125.01	High	High	4.3
	FALSE	High	EYQELMNVK		1	5	13	P05787	0	1153.56	High	High	2.17
	FALSE	High	EYQELMNVK	1xOxidation [M6]	1	5	6	P05787	0	1169.55	High	High	2.13
	FALSE	High	FASFIDK		2	24	54	P08729; P05787	0	827.43	High	High	2.74
	FALSE	High	LEAELGNMQGLVEDFK		1	5	11	P05787	0	1792.88	High	High	4.68
	FALSE	High	LEAELGNMQGLVEDFK	1xOxidation [M8]	1	5	12	P05787	0	1808.87	High	High	4.55
	FALSE	High	LEGLTDEINFLR		1	4	13	P05787	0	1419.75	High	High	4.1
	FALSE	High	LESGMQNMSIHTK		1	1	52	P05787	0	1475.7	High	High	3.6
	FALSE	High	LESGMQNMSIHTK	1xOxidation [M]	1	1	7	P05787	0	1491.69	High	High	2.81
	FALSE	High	LQAEIEGLK		1	1	21	P05787	0	1000.57	High	High	2.48
	FALSE	High	LSELEAALQR		1	1	38	P05787	0	1129.62	High	High	3.46
	FALSE	High	LVSESSDVLPK		1	1	33	P05787	0	1173.64	High	High	2.82
	FALSE	High	NKYEDEINK		1	11	2	P05787	1	1152.55	High	High	2.28
	FALSE	High	NKYEDEINKR		1	10	12	P05787	2	1308.65	High	High	3.59
	FALSE	High	QLYEEEIR		1	3	24	P05787	0	1079.54	High	High	2.55
	FALSE	High	RQLETLGQEK		1	4	4	P05787	1	1201.65	High	High	3.25
	FALSE	High	RTEMENEFVLIK		1	4	18	P05787	1	1508.78	High	High	4.19
	FALSE	High	SLDMDSIIAEVK		1	2	5	P05787	0	1320.67	High	High	3.38
	FALSE	High	SLDMDSIIAEVK	1xOxidation [M4]	1	2	18	P05787	0	1336.67	High	High	3.12
	FALSE	High	SNMDNMFESYINNLR	1xOxidation [M]	1	4	2	P05787	0	1863.8	High	High	4.54
	FALSE	High	SNMDNMFESYINNLR	2xOxidation [M3; M6]	1	4	8	P05787	0	1879.79	High	High	3.96
	FALSE	High	SRAEAESMYQIK		1	1	39	P05787	1	1412.68	High	High	4.05
	FALSE	High	SRAEAESMYQIK	1xOxidation [M8]	1	1	6	P05787	1	1428.68	High	High	3.56
	FALSE	High	TEMENEFVLIK		1	4	4	P05787	0	1352.68	High	High	3.47
	FALSE	High	TEMENEFVLIK	1xOxidation [M3]	1	4	4	P05787	0	1368.67	High	High	3.05
	FALSE	High	WSLLQQQK		1	4	36	P05787	0	1030.57	High	High	3.02
	FALSE	High	YEELQSLAGK		1	1	71	P05787	0	1137.58	High	High	2.79
FALSE	Master Protein	P22626	Heterogeneous nuclear ribonucleoproteins A2/B1 OS=Homo sapiens OX=9606 GN=HNRNPA2B1 PE=1 SV=2	52	15	508	14	353	37.4	8.95	1585.43	15	metabolic process;regulation of biological process;response to stimulus;transport	cytoplasm;extracellular;membrane;nucleus;spliceosomal complex	DNA binding;protein binding;RNA binding	Pf00076, Pf13893, Pf14259	3181	ENSG00000122566.20	7	mRNA Processing	HNRNPA2B1		Gene and protein expression by JAK-STAT signaling after Interleukin-12 stimulation; Interleukin-12 family signaling; mRNA Splicing - Major Pathway	10	High	1
	Checked	Confidence	Sequence	Modifications	# Protein Groups	# Proteins	# PSMs	Master Protein Accessions	# Missed Cleavages	Theo. MH+ [Da]	Found in Sample: [S3] F3: Sample	Confidence (by Search Engine): Sequest HT	XCorr (by Search Engine): Sequest HT
	FALSE	High	EESGKPGAHVTVK		1	2	30	P22626	0	1338.7	High	High	3.77
	FALSE	High	GFGDGYNGYGGGPGGGNFGGSPGYGGGR		1	1	8	P22626	0	2495.04	High	High	5.85
	FALSE	High	GFGFVTFDDHDPVDK		1	2	24	P22626	0	1695.76	High	High	3.95
	FALSE	High	GGGGNFGPGPGSNFR		1	1	116	P22626	0	1377.63	High	High	4.37
	FALSE	High	GGNFGFGDSR		1	1	22	P22626	0	1013.44	High	High	2.5
	FALSE	High	IDTIEIITDR		1	2	21	P22626	0	1188.65	High	High	3.53
	FALSE	High	LFIGGLSFETTEESLR		1	2	5	P22626	0	1798.92	High	High	4.58
	FALSE	High	IFVGGIK		4	11	189	P51991; Q13151; P22626; P09651	0	733.461	High	High	2.33
	FALSE	High	LTDCVVMR	1xCarbamidomethyl [C4]	1	2	29	P22626	0	993.486	High	High	2.65
	FALSE	High	LTDCVVMR	1xCarbamidomethyl [C4]; 1xOxidation [M7]	1	2	3	P22626	0	1009.48	High	High	2.32
	FALSE	High	LTDCVVMRDPASK	1xCarbamidomethyl [C4]	1	2	30	P22626	1	1491.73	High	High	3.73
	FALSE	High	NMGGPYGGGNYGPGGSGGSGGYGGR		1	1	44	P22626	0	2189.91	High	High	7.36
	FALSE	High	NMGGPYGGGNYGPGGSGGSGGYGGR	1xOxidation [M2]	1	1	16	P22626	0	2205.9	High	High	5.8
	FALSE	High	NYYEQWGK		1	2	12	P22626	0	1087.48	High	High	1.97
	FALSE	High	RGFGFVTFDDHDPVDK		1	2	19	P22626	1	1851.87	High	High	5.36
	FALSE	High	TLETVPLER		1	2	20	P22626	0	1057.59	High	High	2.8
	FALSE	High	YHTINGHNAEVR		1	2	46	P22626	0	1410.69	High	High	4.59
FALSE	Master Protein	Q15149	Plectin OS=Homo sapiens OX=9606 GN=PLEC PE=1 SV=3	32	134	569	129	4684	531.5	5.96	1575.55	134	cell organization and biogenesis	cytoplasm;cytoskeleton;cytosol;membrane	protein binding;RNA binding;structural molecule activity	Pf00307, Pf00681, Pf03501, Pf07812	5339	ENSG00000178209.14	8		PLEC		Assembly of collagen fibrils and other multimeric structures; Caspase-mediated cleavage of cytoskeletal proteins; Type I hemidesmosome assembly	11	High	1
	Checked	Confidence	Sequence	Modifications	# Protein Groups	# Proteins	# PSMs	Master Protein Accessions	# Missed Cleavages	Theo. MH+ [Da]	Found in Sample: [S3] F3: Sample	Confidence (by Search Engine): Sequest HT	XCorr (by Search Engine): Sequest HT
	FALSE	High	AALAHSEEVTASQVAATK		1	2	12	Q15149	0	1783.92	High	High	4.58
	FALSE	High	AEAELLQQQK		1	1	2	Q15149	0	1157.62	High	High	3.15
	FALSE	High	AEVVETTQVYTEEETR		1	2	1	Q15149	0	1883.89	High	High	2.38
	FALSE	High	AEVVETTQVYTEEETRR		1	2	2	Q15149	1	2039.99	High	High	3.17
	FALSE	High	AGLVGPEFHEK		1	2	2	Q15149	0	1183.61	High	High	2.37
	FALSE	High	AGVAAPATQVAQVTLQSVQR		1	3	1	Q15149	0	1995.1	High	High	5.3
	FALSE	High	AGVVGPELHEQLLSAEK		1	2	6	Q15149	0	1776.95	High	High	4.31
	FALSE	High	ALQALEELR		1	1	4	Q15149	0	1042.59	High	High	2.6
	FALSE	High	APVPASELLASGVLSR		1	2	10	Q15149	0	1566.88	High	High	3.78
	FALSE	High	AQAEAQQPTFDALR		1	2	4	Q15149	0	1545.77	High	High	4.07
	FALSE	High	AQAEAQQPTFDALRDELR		1	2	1	Q15149	1	2059.02	High	High	3.31
	FALSE	High	AQLEPVASPAK		1	2	9	Q15149	0	1110.62	High	High	2.96
	FALSE	High	AQLMADFQAGR		1	2	7	Q15149	0	1207.59	High	High	2.67
	FALSE	High	AQVEQELTTLR		1	1	3	Q15149	0	1287.69	High	High	2.93
	FALSE	High	ARQEELYSELQAR		1	2	1	Q15149	1	1592.8	High	High	2.54
	FALSE	High	ATVSAPFGK		1	2	7	Q15149	0	877.478	High	High	2.54
	FALSE	High	AYSDPSTGEPATYGELQQR		1	2	5	Q15149	0	2069.94	High	High	4.58
	FALSE	High	CDNFTSSWR	1xCarbamidomethyl [C1]	1	4	6	Q15149	0	1172.48	High	High	2.87
	FALSE	High	CITDPQTGLCLLPLK	2xCarbamidomethyl [C1; C10]	1	2	3	Q15149	0	1728.9	High	High	3.62
	FALSE	High	CVEDPETGLR	1xCarbamidomethyl [C1]	1	2	2	Q15149	0	1175.54	High	High	2.85
	FALSE	High	DALDGPAAEAEPEHSFDGLR		1	2	7	Q15149	0	2096.95	High	High	4.49
	FALSE	High	DDGTGQLLLPLSDAR		1	2	1	Q15149	0	1570.81	High	High	3.4
	FALSE	High	DLLPSDMAVALLEAQAGTGHIIDPATSAR	1xOxidation [M7]	1	2	1	Q15149	0	2949.5	High	High	2.84
	FALSE	High	DLSELGSVR		1	2	3	Q15149	0	975.511	High	High	2.05
	FALSE	High	DPYTGQQISLFQAMQK	1xOxidation [M14]	1	2	2	Q15149	0	1870.9	High	High	3.81
	FALSE	High	DTHDQLSEPSEVR		1	2	12	Q15149	0	1512.69	High	High	3.53
	FALSE	High	DYELQLVTYK		1	2	2	Q15149	0	1271.65	High	High	2.62
	FALSE	High	EAIAELER		1	1	2	Q15149	0	930.489	High	High	2.35
	FALSE	High	EAQAVPATLPELEATK		1	2	6	Q15149	0	1667.89	High	High	3.65
	FALSE	High	EEEEVGFDWSDR		1	3	5	Q15149	0	1497.61	High	High	3.3
	FALSE	High	EGLTSIEEVTK		1	2	5	Q15149	0	1205.63	High	High	3.35
	FALSE	High	ELAEQELEK		1	1	4	Q15149	0	1088.55	High	High	2.81
	FALSE	High	ELEEVSPETPVVPATTQR		1	1	4	Q15149	0	1982.01	High	High	3.76
	FALSE	High	ELIPTEEALR		1	2	5	Q15149	0	1170.64	High	High	2.45
	FALSE	High	ELMWLNEK		1	3	1	Q15149	0	1062.53	High	High	1.92
	FALSE	High	ELYQQLQR		1	2	4	Q15149	0	1077.57	High	High	2.19
	FALSE	High	EMSVYEAYR		1	2	7	Q15149	0	1147.51	High	High	2.32
	FALSE	High	EQELQQTLQQEQSVLDQLR		1	1	2	Q15149	0	2313.17	High	High	4.55
	FALSE	High	EQLQLLEEQHR		1	2	3	Q15149	0	1422.73	High	High	2.58
	FALSE	High	EQMAQQLAEETQGFQR		1	1	5	Q15149	0	1893.88	High	High	4.04
	FALSE	High	ESYSALMR		1	2	7	Q15149	0	956.451	High	High	2.13
	FALSE	High	GDECQLVGPAQPSHWK	1xCarbamidomethyl [C4]	1	2	7	Q15149	0	1808.84	High	High	3.74
	FALSE	High	GFFDPNTHENLTYR		1	2	5	Q15149	0	1710.79	High	High	3.91
	FALSE	High	GGAEGELQALR		1	1	10	Q15149	0	1100.57	High	High	2.68
	FALSE	High	GGELVYTDSEAR		1	2	3	Q15149	0	1296.61	High	High	3.25
	FALSE	High	GLHQSIEEFR		1	3	1	Q15149	0	1215.61	High	High	2.05
	FALSE	High	GLLSAEVAR		1	2	4	Q15149	0	915.526	High	High	2.53
	FALSE	High	GLVEDTLR		1	1	1	Q15149	0	902.494	High	High	1.92
	FALSE	High	GLVGPELHDR		1	2	5	Q15149	0	1092.58	High	High	2.78
	FALSE	High	GIYQSLEGAVQAGQLK		1	3	2	Q15149	0	1661.89	High	High	3.55
	FALSE	High	GTQGAEEVLR		1	2	1	Q15149	0	1059.54	High	High	2.55
	FALSE	High	GYFDEEMNR		2	4	6	P58107; Q15149	0	1160.47	High	High	2.36
	FALSE	High	GYFSEEMNR		1	2	5	Q15149	0	1132.47	High	High	2.07
	FALSE	High	GYYSPYSVSGSGSTAGSR		1	2	7	Q15149	0	1782.79	High	High	3.04
	FALSE	High	HHTAAFEER		1	3	1	Q15149	0	1097.51	High	High	2.41
	FALSE	High	KQEELQQLEQQR		1	2	1	Q15149	1	1556.8	High	High	2.68
	FALSE	High	LAAEQELIR		1	1	5	Q15149	0	1042.59	High	High	2.8
	FALSE	High	LAAIGEATR		1	1	3	Q15149	0	901.51	High	High	2.46
	FALSE	High	LAEDEAFQR		1	1	3	Q15149	0	1078.52	High	High	2.74
	FALSE	High	LAQGHTTVDELAR		1	2	13	Q15149	0	1410.73	High	High	3.29
	FALSE	High	LCFEGLR	1xCarbamidomethyl [C2]	1	2	3	Q15149	0	894.45	High	High	1.98
	FALSE	High	LDLQYAK		1	3	3	Q15149	0	850.467	High	High	2.01
	FALSE	High	LEDLLQDAQDEK		1	2	3	Q15149	0	1416.69	High	High	3.68
	FALSE	High	LEQLFQDEVAK		1	2	4	Q15149	0	1319.68	High	High	3.24
	FALSE	High	LGFHLPLEVAYQR		1	2	1	Q15149	0	1542.84	High	High	2.67
	FALSE	High	LLDAQLATGGIVDPR		1	2	4	Q15149	0	1538.85	High	High	3.83
	FALSE	High	LLDAQLSTGGIVDPSK		1	2	5	Q15149	0	1613.87	High	High	4.54
	FALSE	High	LLDPEDVDVPQPDEK		1	3	6	Q15149	0	1708.83	High	High	3.77
	FALSE	High	LLEAAAQSTK		1	2	1	Q15149	0	1031.57	High	High	2.2
	FALSE	High	LLEAQACTGGIIDPSTGER	1xCarbamidomethyl [C7]	1	2	4	Q15149	0	1987.98	High	High	4.25
	FALSE	High	LLEAQIATGGIIDPEESHR		1	2	4	Q15149	0	2049.06	High	High	4.82
	FALSE	High	LLEAQIATGGIIDPVHSHR		2	4	2	P58107; Q15149	0	2027.1	High	High	3.97
	FALSE	High	LLEAQIATGGVIDPVHSHR		2	4	3	P58107; Q15149	0	2013.09	High	High	3.81
	FALSE	High	LLFNDVQTLK		1	3	4	Q15149	0	1190.68	High	High	2.35
	FALSE	High	IIITVVEEQEQK		1	2	5	Q15149	0	1428.79	High	High	3.42
	FALSE	High	LISLFQAMK		1	2	3	Q15149	0	1050.6	High	High	2.34
	FALSE	High	LPLLAVCDYK	1xCarbamidomethyl [C7]	1	2	1	Q15149	0	1191.64	High	High	2.44
	FALSE	High	LPVEVAYK		1	2	1	Q15149	0	918.529	High	High	1.92
	FALSE	High	LQEAGILSAEELQR		1	2	6	Q15149	0	1556.83	High	High	4.31
	FALSE	High	LQLEACETR	1xCarbamidomethyl [C6]	1	2	1	Q15149	0	1119.55	High	High	1.96
	FALSE	High	LQLEATER		1	1	1	Q15149	0	959.516	High	High	2.14
	FALSE	High	LQLEETDHQK		1	1	1	Q15149	0	1240.62	High	High	2.06
	FALSE	High	LQNVQIALDYLR		1	6	1	Q15149	0	1445.81	High	High	3.72
	FALSE	High	LSFSGLR		1	2	4	Q15149	0	779.441	High	High	2.12
	FALSE	High	LSIYNALK		1	2	4	Q15149	0	921.54	High	High	2.38
	FALSE	High	LSVAAQEAAR		1	1	3	Q15149	0	1015.55	High	High	2.75
	FALSE	High	LSVYQAMK		1	2	2	Q15149	0	939.497	High	High	2.21
	FALSE	High	LSYTQLLR		1	2	5	Q15149	0	993.573	High	High	2.49
	FALSE	High	LTAEDLFEAR		1	2	7	Q15149	0	1164.59	High	High	3.35
	FALSE	High	LTVDEAVR		1	2	10	Q15149	0	902.494	High	High	2.38
	FALSE	High	LTVNEAVK		1	2	1	Q15149	0	873.504	High	High	1.95
	FALSE	High	LVASMEEAR		1	2	5	Q15149	0	1005.5	High	High	2.77
	FALSE	High	LYVHEAVK		1	2	1	Q15149	0	958.536	High	High	2.23
	FALSE	High	MGIVGPEFK		1	2	2	Q15149	0	977.512	High	High	2.48
	FALSE	High	QEELQQLEQQR		1	2	1	Q15149	0	1428.71	High	High	2.63
	FALSE	High	QEELYSELQAR		1	2	5	Q15149	0	1365.66	High	High	3.62
	FALSE	High	QEQALLEEIER		1	2	1	Q15149	0	1357.7	High	High	3.64
	FALSE	High	QEQIQAMPLADSQAVR		1	2	4	Q15149	0	1784.9	High	High	4.12
	FALSE	High	QLAEEDLAQQR		1	1	5	Q15149	0	1300.65	High	High	3.63
	FALSE	High	QLEMSAEAER		1	1	3	Q15149	0	1163.54	High	High	3.07
	FALSE	High	QLLEEELAR		1	1	3	Q15149	0	1100.59	High	High	2.6
	FALSE	High	QLQLAQEAAQK		1	1	5	Q15149	0	1227.67	High	High	3.14
	FALSE	High	QQEELLAEENQR		1	2	5	Q15149	0	1486.71	High	High	3.42
	FALSE	High	QQGLASYDYVR		1	2	6	Q15149	0	1299.63	High	High	3.01
	FALSE	High	QTLSIYQALK		1	2	2	Q15149	0	1164.66	High	High	3.33
	FALSE	High	QTNLENLDQAFSVAER		1	3	5	Q15149	0	1834.89	High	High	4.77
	FALSE	High	QVQVALETAQR		1	1	5	Q15149	0	1242.68	High	High	3.03
	FALSE	High	QYDIDDAIAK		1	2	4	Q15149	0	1151.56	High	High	2.28
	FALSE	High	QYINAIK		1	2	1	Q15149	0	849.483	High	High	2.02
	FALSE	High	RPELEDSTLR		1	3	3	Q15149	0	1215.63	High	High	3.92
	FALSE	High	RQAEVELASR		1	1	3	Q15149	1	1158.62	High	High	2.5
	FALSE	High	RQELEAELAK		1	1	7	Q15149	1	1186.64	High	High	3.47
	FALSE	High	SELELTLGK		1	2	3	Q15149	0	989.551	High	High	2.68
	FALSE	High	SLESLHSFVAAATK		1	3	1	Q15149	0	1460.77	High	High	2.31
	FALSE	High	SLVPAAELLESR		1	2	7	Q15149	0	1284.72	High	High	3.09
	FALSE	High	SMVEEGTGLR		1	2	7	Q15149	0	1078.52	High	High	2.75
	FALSE	High	SQVEEELFSVR		1	1	4	Q15149	0	1322.66	High	High	3.25
	FALSE	High	SQVMDEATALQLR		1	2	1	Q15149	0	1461.74	High	High	3.59
	FALSE	High	SSIAGLLLK		1	2	3	Q15149	0	901.572	High	High	2.22
	FALSE	High	SSSVGSSSSYPISPAVSR		1	2	3	Q15149	0	1754.86	High	High	3.5
	FALSE	High	TEAEIALK		1	1	3	Q15149	0	874.488	High	High	2.6
	FALSE	High	TISLVIR		1	2	3	Q15149	0	801.519	High	High	2.02
	FALSE	High	TPVEVPVGGFK		1	2	9	Q15149	0	1129.63	High	High	3.59
	FALSE	High	VAQLLER		1	2	4	Q15149	0	828.494	High	High	2.13
	FALSE	High	VLALPEPSPAAPTLR		1	2	3	Q15149	0	1531.88	High	High	3.77
	FALSE	High	VPDVQDGVR		1	3	2	Q15149	0	984.511	High	High	2.38
	FALSE	High	VPLDEALQR		1	2	13	Q15149	0	1040.57	High	High	2.52
	FALSE	High	VPLDVACAR	1xCarbamidomethyl [C7]	1	2	5	Q15149	0	1000.52	High	High	2.43
	FALSE	High	VPVDVAYQR		2	4	9	P58107; Q15149	0	1046.56	High	High	2.75
	FALSE	High	VPVDVAYR		2	4	16	P58107; Q15149	0	918.504	High	High	2.69
	FALSE	High	VQMEELSK		1	1	2	Q15149	0	963.482	High	High	1.93
	FALSE	High	VSIYEAMR		1	2	9	Q15149	0	968.487	High	High	2.54
	FALSE	High	VVIVDPETGK		1	2	21	Q15149	0	1056.59	High	High	2.49
	FALSE	High	WQAVLAQTDVR		1	2	3	Q15149	0	1286.69	High	High	3.56
FALSE	Master Protein	P13639	Elongation factor 2 OS=Homo sapiens OX=9606 GN=EEF2 PE=1 SV=4	43	33	543	32	858	95.3	6.83	1520.38	33	cell differentiation;cell proliferation;metabolic process;regulation of biological process;response to stimulus;transport	cytoplasm;cytosol;extracellular;membrane;nucleus;organelle lumen;ribosome	catalytic activity;nucleotide binding;protein binding;RNA binding	Pf00009, Pf00679, Pf03144, Pf03764, Pf14492	1938	ENSG00000167658.15	19	Translation Factors; AMP-activated Protein Kinase (AMPK) Signaling; Brain-Derived Neurotrophic Factor (BDNF) signaling pathway	EEF2	AMPK signaling pathway; Oxytocin signaling pathway	Peptide chain elongation; Protein methylation; Synthesis of diphthamide-EEF2; Neutrophil degranulation; Uptake and function of diphtheria toxin	20	High	1
	Checked	Confidence	Sequence	Modifications	# Protein Groups	# Proteins	# PSMs	Master Protein Accessions	# Missed Cleavages	Theo. MH+ [Da]	Found in Sample: [S3] F3: Sample	Confidence (by Search Engine): Sequest HT	XCorr (by Search Engine): Sequest HT
	FALSE	High	ALLELQLEPEELYQTFQR		1	1	3	P13639	0	2220.15	High	High	5.08
	FALSE	High	ARPFPDGLAEDIDK		1	2	27	P13639	0	1543.78	High	High	4.63
	FALSE	High	ARPFPDGLAEDIDKGEVSAR		1	1	4	P13639	1	2143.08	High	High	5.33
	FALSE	High	AYLPVNESFGFTADLR		1	1	4	P13639	0	1799.9	High	High	3.75
	FALSE	High	CELLYEGPPDDEAAMGIK	1xCarbamidomethyl [C1]	1	1	1	P13639	0	2007.9	High	High	4.19
	FALSE	High	CELLYEGPPDDEAAMGIK	1xCarbamidomethyl [C1]; 1xOxidation [M15]	1	1	8	P13639	0	2023.9	High	High	3.79
	FALSE	High	CLYASVLTAQPR	1xCarbamidomethyl [C1]	1	1	22	P13639	0	1378.71	High	High	3.57
	FALSE	High	DLEEDHACIPIK	1xCarbamidomethyl [C8]	1	1	31	P13639	0	1439.68	High	High	4.14
	FALSE	High	DLEEDHACIPIKK	1xCarbamidomethyl [C8]	1	1	17	P13639	1	1567.78	High	High	3.28
	FALSE	High	DSVVAGFQWATK		1	1	5	P13639	0	1308.66	High	High	3.34
	FALSE	High	EGALCEENMR	1xCarbamidomethyl [C5]	1	1	2	P13639	0	1208.5	High	High	2.05
	FALSE	High	EGIPALDNFLDK		1	1	9	P13639	0	1331.68	High	High	3.37
	FALSE	High	EGIPALDNFLDKL		1	1	6	P13639	1	1444.77	High	High	3.46
	FALSE	High	ETVSEESNVLCLSK	1xCarbamidomethyl [C11]	1	1	14	P13639	0	1594.76	High	High	3.75
	FALSE	High	FSVSPVVR		1	1	36	P13639	0	890.509	High	High	2.28
	FALSE	High	FYAFGR		1	1	1	P13639	0	760.378	High	High	1.92
	FALSE	High	GGGQIIPTAR		2	4	18	P13639; Q15029	0	969.548	High	High	2.97
	FALSE	High	GHVFEESQVAGTPMFVVK		1	1	6	P13639	0	1961.98	High	High	5.47
	FALSE	High	GHVFEESQVAGTPMFVVK	1xOxidation [M14]	1	1	12	P13639	0	1977.97	High	High	5.18
	FALSE	High	GPLMMYISK		1	1	13	P13639	0	1039.53	High	High	2.84
	FALSE	High	GPLMMYISK	1xOxidation [M4]	1	1	3	P13639	0	1055.53	High	High	2.45
	FALSE	High	GVQYLNEIK		1	1	8	P13639	0	1063.58	High	High	2.13
	FALSE	High	KSDPVVSYR		1	1	7	P13639	1	1050.56	High	High	3.33
	FALSE	High	IKPVLMMNK		1	1	2	P13639	0	1073.62	High	High	2.44
	FALSE	High	IMGPNYTPGK		1	1	20	P13639	0	1077.54	High	High	2.35
	FALSE	High	IMGPNYTPGK	1xOxidation [M2]	1	1	4	P13639	0	1093.53	High	High	2.35
	FALSE	High	IWCFGPDGTGPNILTDITK	1xCarbamidomethyl [C3]	1	1	1	P13639	0	2105.04	High	High	3.71
	FALSE	High	MVNFTVDQIR	1xMet-loss [N-Term]	1	1	21	P13639	0	1091.58	High	High	2.97
	FALSE	High	NMSVIAHVDHGK		1	1	61	P13639	0	1307.65	High	High	3.75
	FALSE	High	NMSVIAHVDHGK	1xOxidation [M2]	1	1	9	P13639	0	1323.65	High	High	3.04
	FALSE	High	QFAEMYVAK		1	1	20	P13639	0	1086.53	High	High	2.58
	FALSE	High	QFAEMYVAK	1xOxidation [M5]	1	1	5	P13639	0	1102.52	High	High	2.37
	FALSE	High	STLTDSLVCK	1xCarbamidomethyl [C9]	1	1	30	P13639	0	1123.57	High	High	2.9
	FALSE	High	TFCQLILDPIFK	1xCarbamidomethyl [C3]	1	1	14	P13639	0	1494.8	High	High	3.1
	FALSE	High	TGTITTFEHAHNMR		1	1	24	P13639	0	1615.76	High	High	4.45
	FALSE	High	VFDAIMNFK		1	1	14	P13639	0	1084.55	High	High	2.52
	FALSE	High	VFDAIMNFK	1xOxidation [M6]	1	1	11	P13639	0	1100.54	High	High	2.32
	FALSE	High	VFSGLVSTGLK		1	1	17	P13639	0	1107.64	High	High	3.01
	FALSE	High	YEWDVAEAR		1	1	31	P13639	0	1138.52	High	High	2.7
	FALSE	High	YVEPIEDVPCGNIVGLVGVDQFLVK	1xCarbamidomethyl [C10]	1	1	2	P13639	0	2759.43	High	High	4.05
FALSE	Master Protein	P10809	60 kDa heat shock protein, mitochondrial OS=Homo sapiens OX=9606 GN=HSPD1 PE=1 SV=2	57	23	484	23	573	61	5.87	1511.39	23	cell organization and biogenesis;cell proliferation;metabolic process;regulation of biological process;response to stimulus;transport	cell surface;cytoplasm;cytosol;endosome;membrane;mitochondrion;organelle lumen	catalytic activity;DNA binding;nucleotide binding;protein binding;RNA binding	Pf00118	3329	ENSG00000144381.16	2	Apoptosis-related network due to altered Notch3 in ovarian cancer; Sudden Infant Death Syndrome (SIDS) Susceptibility Pathways	HSPD1	Type I diabetes mellitus; RNA degradation; Tuberculosis; Legionellosis	TFAP2A acts as a transcriptional repressor during retinoic acid induced cell differentiation; Mitochondrial protein import; Metabolism of proteins	13	High	1
	Checked	Confidence	Sequence	Modifications	# Protein Groups	# Proteins	# PSMs	Master Protein Accessions	# Missed Cleavages	Theo. MH+ [Da]	Found in Sample: [S3] F3: Sample	Confidence (by Search Engine): Sequest HT	XCorr (by Search Engine): Sequest HT
	FALSE	High	AAVEEGIVLGGGCALLR	1xCarbamidomethyl [C13]	1	1	11	P10809	0	1684.91	High	High	5.25
	FALSE	High	ALMLQGVDLLADAVAVTMGPK		1	7	1	P10809	0	2113.14	High	High	3.9
	FALSE	High	ALMLQGVDLLADAVAVTMGPK	1xOxidation [M]	1	7	5	P10809	0	2129.13	High	High	4.6
	FALSE	High	ALMLQGVDLLADAVAVTMGPK	2xOxidation [M3; M18]	1	7	8	P10809	0	2145.13	High	High	4.43
	FALSE	High	CEFQDAYVLLSEK	1xCarbamidomethyl [C1]	1	1	4	P10809	0	1601.75	High	High	3.5
	FALSE	High	CIPALDSLTPANEDQK	1xCarbamidomethyl [C1]	1	1	12	P10809	0	1771.85	High	High	3.9
	FALSE	High	DDAMLLK		1	1	14	P10809	0	805.412	High	High	2.44
	FALSE	High	DRVTDALNATR		1	1	50	P10809	1	1231.64	High	High	4.03
	FALSE	High	EIGNIISDAMK		1	3	11	P10809	0	1190.61	High	High	3.2
	FALSE	High	EIGNIISDAMK	1xOxidation [M10]	1	3	22	P10809	0	1206.6	High	High	2.43
	FALSE	High	GVMLAVDAVIAELK		1	3	1	P10809	0	1428.81	High	High	3.45
	FALSE	High	GVMLAVDAVIAELK	1xOxidation [M3]	1	3	3	P10809	0	1444.81	High	High	3.61
	FALSE	High	GYISPYFINTSK		1	2	10	P10809	0	1389.7	High	High	2.94
	FALSE	High	KPLVIIAEDVDGEALSTLVLNR		1	1	1	P10809	0	2365.33	High	High	4.86
	FALSE	High	IGIEIIK		1	1	15	P10809	0	785.513	High	High	2.23
	FALSE	High	IMQSSSEVGYDAMAGDFVNMVEK	1xOxidation [M2]	1	1	1	P10809	0	2524.1	High	High	3.15
	FALSE	High	IMQSSSEVGYDAMAGDFVNMVEK	3xOxidation [M2; M13; M20]	1	1	3	P10809	0	2556.09	High	High	4.48
	FALSE	High	IPAMTIAK		1	1	55	P10809	0	844.496	High	High	2.68
	FALSE	High	IQEIIEQLDVTTSEYEK		1	1	5	P10809	0	2038.02	High	High	5.15
	FALSE	High	LSDGVAVLK		1	1	34	P10809	0	901.535	High	High	2.88
	FALSE	High	ISSIQSIVPALEIANAHR		1	1	30	P10809	0	1919.07	High	High	5.55
	FALSE	High	LVQDVANNTNEEAGDGTTTATVLAR		1	4	25	P10809	0	2560.25	High	High	6.41
	FALSE	High	NAGVEGSLIVEK		1	1	35	P10809	0	1215.66	High	High	3.52
	FALSE	High	QSKPVTTPEEIAQVATISANGDK		1	3	4	P10809	0	2384.23	High	High	5.35
	FALSE	High	TLNDELEIIEGMK		1	3	3	P10809	0	1504.76	High	High	3.48
	FALSE	High	TLNDELEIIEGMK	1xOxidation [M12]	1	3	16	P10809	0	1520.75	High	High	3.57
	FALSE	High	TVIIEQSWGSPK		1	6	15	P10809	0	1344.72	High	High	3.31
	FALSE	High	VGEVIVTK		1	1	31	P10809	0	844.514	High	High	3.16
	FALSE	High	VGLQVVAVK		1	1	59	P10809	0	912.588	High	High	3.89
FALSE	Master Protein	Q05639	Elongation factor 1-alpha 2 OS=Homo sapiens OX=9606 GN=EEF1A2 PE=1 SV=1	24	9	523	2	463	50.4	9.03	1452.83	9	metabolic process;regulation of biological process;response to stimulus	cytoplasm;nucleus	catalytic activity;nucleotide binding;protein binding;RNA binding	Pf00009, Pf03143, Pf03144	1917	ENSG00000101210.10	20	Translation Factors	EEF1A2	RNA transport; Legionellosis	Eukaryotic Translation Elongation	6	High	1
	Checked	Confidence	Sequence	Modifications	# Protein Groups	# Proteins	# PSMs	Master Protein Accessions	# Missed Cleavages	Theo. MH+ [Da]	Found in Sample: [S3] F3: Sample	Confidence (by Search Engine): Sequest HT	XCorr (by Search Engine): Sequest HT
	FALSE	High	EHALLAYTLGVK		2	7	45	Q05639; P68104	0	1314.74	High	High	4.63
	FALSE	High	IGGIGTVPVGR		2	5	71	Q05639; P68104	0	1025.61	High	High	3.2
	FALSE	High	LPLQDVYK		2	6	55	Q05639; P68104	0	975.551	High	High	2.6
	FALSE	High	QLIVGVNK		2	6	106	Q05639; P68104	0	870.541	High	High	2.84
	FALSE	High	QTVAVGVIK		2	5	142	Q05639; P68104	0	914.567	High	High	2.78
	FALSE	High	STTTGHLIYK		2	11	60	Q05639; P68104	0	1120.6	High	High	3.35
	FALSE	High	THINIVVIGHVDSGK		2	11	41	Q05639; P68104	0	1588.88	High	High	5.03
	FALSE	High	VETGILRPGMVVTFAPVNITTEVK		1	2	1	Q05639	0	2571.42	High	High	5.03
	FALSE	High	YYITIIDAPGHR		1	5	2	Q05639	0	1418.74	High	High	2.99
FALSE	Master Protein	A0A087WVQ6	Clathrin heavy chain OS=Homo sapiens OX=9606 GN=CLTC PE=1 SV=1	40	51	442	51	1679	191.9	5.69	1394.57	51	cell differentiation;cell division;cell organization and biogenesis;cellular component movement;metabolic process;regulation of biological process;response to stimulus;transport	cytosol;endosome;membrane;mitochondrion;vacuole	protein binding;RNA binding;structural molecule activity	Pf00637, Pf01394, Pf04053, Pf09268, Pf13838	1213	ENSG00000141367.11	17	Synaptic Vesicle Pathway; VEGFA-VEGFR2 Signaling Pathway; Complement and Coagulation Cascades	CLTC			3	High	1
	Checked	Confidence	Sequence	Modifications	# Protein Groups	# Proteins	# PSMs	Master Protein Accessions	# Missed Cleavages	Theo. MH+ [Da]	Found in Sample: [S3] F3: Sample	Confidence (by Search Engine): Sequest HT	XCorr (by Search Engine): Sequest HT
	FALSE	High	AFMTADLPNELIELLEK	1xOxidation [M3]	1	4	3	A0A087WVQ6	0	1963.01	High	High	4.05
	FALSE	High	AHIAQLCEK	1xCarbamidomethyl [C7]	1	4	17	A0A087WVQ6	0	1069.55	High	High	2.51
	FALSE	High	AHTMTDDVTFWK		1	3	4	A0A087WVQ6	0	1451.66	High	High	2.97
	FALSE	High	ALEHFTDLYDIK		1	2	12	A0A087WVQ6	0	1464.74	High	High	4.42
	FALSE	High	AMLSANIR		1	2	1	A0A087WVQ6	0	875.477	High	High	2.1
	FALSE	High	AVDVFFPPEAQNDFPVAMQISEK	1xOxidation [M18]	1	2	1	A0A087WVQ6	0	2595.24	High	High	3.3
	FALSE	High	CNEPAVWSQLAK	1xCarbamidomethyl [C1]	1	2	5	A0A087WVQ6	0	1402.68	High	High	3.29
	FALSE	High	EAIDSYIK		1	2	18	A0A087WVQ6	0	938.483	High	High	2.42
	FALSE	High	EDKLECSEELGDLVK	1xCarbamidomethyl [C6]	1	4	6	A0A087WVQ6	1	1763.84	High	High	3.69
	FALSE	High	EVCFACVDGK	2xCarbamidomethyl [C3; C6]	1	3	17	A0A087WVQ6	0	1184.51	High	High	2.42
	FALSE	High	FDVNTSAVQVLIEHIGNLDR		1	2	1	A0A087WVQ6	0	2240.17	High	High	2.78
	FALSE	High	FNALFAQGNYSEAAK		1	2	5	A0A087WVQ6	0	1630.79	High	High	3.66
	FALSE	High	GQCDLELINVCNENSLFK	2xCarbamidomethyl [C3; C11]	1	2	4	A0A087WVQ6	0	2153	High	High	5.29
	FALSE	High	GQFSTDELVAEVEK		1	4	6	A0A087WVQ6	0	1551.75	High	High	4.2
	FALSE	High	HDVVFLITK		1	2	3	A0A087WVQ6	0	1071.62	High	High	2.79
	FALSE	High	HELIEFR		1	5	33	A0A087WVQ6	0	943.5	High	High	2.87
	FALSE	High	HSSLAGCQIINYR	1xCarbamidomethyl [C7]	1	2	28	A0A087WVQ6	0	1518.75	High	High	4.9
	FALSE	High	IAAYLFK		1	5	2	A0A087WVQ6	0	825.487	High	High	1.99
	FALSE	High	LAELEEFINGPNNAHIQQVGDR		1	3	7	A0A087WVQ6	0	2464.22	High	High	6.66
	FALSE	High	LASTLVHLGEYQAAVDGAR		1	3	6	A0A087WVQ6	0	1971.03	High	High	5.12
	FALSE	High	LDASESLRK		1	4	1	A0A087WVQ6	1	1018.55	High	High	2.08
	FALSE	High	LECSEELGDLVK	1xCarbamidomethyl [C3]	1	4	8	A0A087WVQ6	0	1391.67	High	High	3.74
	FALSE	High	IHEGCEEPATHNALAK	1xCarbamidomethyl [C5]	1	2	13	A0A087WVQ6	0	1776.83	High	High	4.21
	FALSE	High	LHIIEVGTPPTGNQPFPK		1	2	9	A0A087WVQ6	0	1945.05	High	High	4.34
	FALSE	High	LLLPWLEAR		1	2	1	A0A087WVQ6	0	1110.67	High	High	2.47
	FALSE	High	LLYNNVSNFGR		1	3	11	A0A087WVQ6	0	1296.67	High	High	3.14
	FALSE	High	LPVVIGGLLDVDCSEDVIK	1xCarbamidomethyl [C13]	1	2	4	A0A087WVQ6	0	2041.09	High	High	5.62
	FALSE	High	ISGETIFVTAPHEATAGIIGVNR		1	2	2	A0A087WVQ6	0	2353.25	High	High	5.09
	FALSE	High	LTDQLPLIIVCDR	1xCarbamidomethyl [C11]	1	4	6	A0A087WVQ6	0	1555.85	High	High	3.72
	FALSE	High	IVLDNSVFSEHR		1	4	2	A0A087WVQ6	0	1415.73	High	High	3.04
	FALSE	High	IYIDSNNNPER		1	2	5	A0A087WVQ6	0	1334.63	High	High	2.87
	FALSE	High	MAQILPIR	1xMet-loss+Acetyl [N-Term]	1	5	9	A0A087WVQ6	0	852.53	High	High	2.28
	FALSE	High	MEGNAEESTLFCFAVR	1xCarbamidomethyl [C12]	1	2	1	A0A087WVQ6	0	1860.83	High	High	2.35
	FALSE	High	MEGNAEESTLFCFAVR	1xCarbamidomethyl [C12]; 1xOxidation [M1]	1	2	1	A0A087WVQ6	0	1876.82	High	High	4.53
	FALSE	High	NLILVVR		1	2	1	A0A087WVQ6	0	826.551	High	High	1.9
	FALSE	High	NLQNLLILTAIK		1	4	6	A0A087WVQ6	0	1353.85	High	High	3.38
	FALSE	High	NNLAGAEELFAR		1	2	9	A0A087WVQ6	0	1304.66	High	High	3.33
	FALSE	High	NNRPSEGPLQTR		1	2	22	A0A087WVQ6	0	1368.7	High	High	4.33
	FALSE	High	QNLQICVQVASK	1xCarbamidomethyl [C6]	1	4	6	A0A087WVQ6	0	1387.74	High	High	3.76
	FALSE	High	RDPHLACVAYER	1xCarbamidomethyl [C7]	1	4	17	A0A087WVQ6	1	1486.72	High	High	4.05
	FALSE	High	RPISADSAIMNPASK		1	5	32	A0A087WVQ6	0	1557.81	High	High	4.65
	FALSE	High	RPISADSAIMNPASK	1xOxidation [M10]	1	5	3	A0A087WVQ6	0	1573.8	High	High	2.98
	FALSE	High	SVDPTLALSVYLR		1	2	2	A0A087WVQ6	0	1433.8	High	High	3.01
	FALSE	High	SVNESLNNLFITEEDYQALR		1	4	3	A0A087WVQ6	0	2355.15	High	High	5.25
	FALSE	High	TLQIFNIEMK	1xOxidation [M9]	1	7	2	A0A087WVQ6	0	1252.66	High	High	2.63
	FALSE	High	TSIDAYDNFDNISLAQR		1	4	4	A0A087WVQ6	0	1942.91	High	High	5
	FALSE	High	VANVELYYR		1	3	8	A0A087WVQ6	0	1126.59	High	High	3.14
	FALSE	High	VGEQAQVVIIDMNDPSNPIR	1xOxidation [M12]	1	5	8	A0A087WVQ6	0	2211.11	High	High	4.83
	FALSE	High	VIQCFAETGQVQK	1xCarbamidomethyl [C4]	1	2	23	A0A087WVQ6	0	1507.76	High	High	3.48
	FALSE	High	VSQPIEGHAASFAQFK		1	2	27	A0A087WVQ6	0	1716.87	High	High	4.82
	FALSE	High	VVGAMQLYSVDR		1	4	2	A0A087WVQ6	0	1337.69	High	High	3.4
	FALSE	High	VVGAMQLYSVDR	1xOxidation [M5]	1	4	1	A0A087WVQ6	0	1353.68	High	High	2.29
	FALSE	High	YESLELCRPVLQQGR	1xCarbamidomethyl [C7]	1	2	13	A0A087WVQ6	0	1847.94	High	High	3.68
	FALSE	High	YIEIYVQK		1	4	4	A0A087WVQ6	0	1055.58	High	High	2.1
FALSE	Master Protein	Q06830	Peroxiredoxin-1 OS=Homo sapiens OX=9606 GN=PRDX1 PE=1 SV=1	58	12	502	10	199	22.1	8.13	1390.29	12	cell proliferation;cellular homeostasis;defense response;metabolic process;regulation of biological process;response to stimulus	cytoplasm;cytosol;mitochondrion;nucleus	antioxidant activity;catalytic activity;protein binding;RNA binding	Pf00578, Pf08534, Pf10417	5052	ENSG00000117450.13	1	Androgen receptor signaling pathway; Selenium Micronutrient Network; NRF2 pathway	PRDX1	Peroxisome	TP53 Regulates Metabolic Genes; Deregulated CDK5 triggers multiple neurodegenerative pathways in Alzheimer's disease models; Detoxification of Reactive Oxygen Species	15	High	1
	Checked	Confidence	Sequence	Modifications	# Protein Groups	# Proteins	# PSMs	Master Protein Accessions	# Missed Cleavages	Theo. MH+ [Da]	Found in Sample: [S3] F3: Sample	Confidence (by Search Engine): Sequest HT	XCorr (by Search Engine): Sequest HT
	FALSE	High	ADEGISFR		1	2	31	Q06830	0	894.432	High	High	2.61
	FALSE	High	ATAVMPDGQFK		1	2	88	Q06830	0	1164.57	High	High	2.99
	FALSE	High	ATAVMPDGQFK	1xOxidation [M5]	1	2	17	Q06830	0	1180.57	High	High	2.79
	FALSE	High	DISLSDYK		1	2	43	Q06830	0	940.462	High	High	2.2
	FALSE	High	GLFIIDDK		2	5	23	Q13162; Q06830	0	920.509	High	High	2.54
	FALSE	High	HGEVCPAGWKPGSDTIKPDVQK	1xCarbamidomethyl [C5]	1	2	58	Q06830	0	2406.19	High	High	5.87
	FALSE	High	KQGGLGPMNIPLVSDPK		1	2	3	Q06830	1	1750.95	High	High	3.04
	FALSE	High	IGHPAPNFK		1	3	24	Q06830	0	980.531	High	High	2.71
	FALSE	High	LVQAFQFTDK		1	3	46	Q06830	0	1196.63	High	High	3
	FALSE	High	QGGLGPMNIPLVSDPK		1	2	3	Q06830	0	1622.86	High	High	3.76
	FALSE	High	QGGLGPMNIPLVSDPK	1xOxidation [M7]	1	2	22	Q06830	0	1638.85	High	High	3.53
	FALSE	High	QITVNDLPVGR		2	4	25	Q06830; P32119	0	1211.67	High	High	3.45
	FALSE	High	RTIAQDYGVLK		1	2	80	Q06830	1	1263.71	High	High	3.89
	FALSE	High	TIAQDYGVLK		1	2	39	Q06830	0	1107.6	High	High	2.39
FALSE	Master Protein	P62805	Histone H4 OS=Homo sapiens OX=9606 GN=H4C1 PE=1 SV=2	50	7	474	7	103	11.4	11.36	1387.81	7	cell organization and biogenesis;metabolic process;regulation of biological process;response to stimulus	chromosome;extracellular;membrane;nucleus	DNA binding;protein binding;RNA binding	Pf00125, Pf02969, Pf15630	8359; 8361; 8360; 8363; 8370; 554313; 8365; 8364; 121504; 8367; 8294; 8366; 8362; 8368	ENSG00000197061.4; ENSG00000275126.1; ENSG00000273542.1; ENSG00000197238.4; ENSG00000197837.3; ENSG00000276966.2; ENSG00000158406.4; ENSG00000270882.2; ENSG00000274618.1; ENSG00000278637.1; ENSG00000277157.1; ENSG00000278705.1; ENSG00000270276.2; ENSG00000276180.1	6; 1; 12	Gastric Cancer Network 1; Histone Modifications; Type II interferon signaling (IFNG)	HIST1H4A; HIST1H4F; HIST1H4D; HIST1H4J; HIST2H4A; HIST2H4B; HIST1H4H; HIST1H4C; HIST4H4; HIST1H4E; HIST1H4I; HIST1H4B; HIST1H4K; HIST1H4L	Viral carcinogenesis; Systemic lupus erythematosus; Alcoholism	SIRT1 negatively regulates rRNA expression; RMTs methylate histone arginines; Nonhomologous End-Joining (NHEJ); Activation of anterior HOX genes in hindbrain development during early embryogenesis; NoRC negatively regulates rRNA expression; Meiotic synapsis; Transcriptional regulation by small RNAs; Meiotic recombination; PRC2 methylates histones and DNA; Recruitment and ATM-mediated phosphorylat…	82	High	1
	Checked	Confidence	Sequence	Modifications	# Protein Groups	# Proteins	# PSMs	Master Protein Accessions	# Missed Cleavages	Theo. MH+ [Da]	Found in Sample: [S3] F3: Sample	Confidence (by Search Engine): Sequest HT	XCorr (by Search Engine): Sequest HT
	FALSE	High	DNIQGITKPAIR		1	1	3	P62805	0	1325.75	High	High	2.87
	FALSE	High	ISGLIYEETR		1	1	104	P62805	0	1180.62	High	High	3.99
	FALSE	High	RISGLIYEETR		1	1	174	P62805	1	1336.72	High	High	4.78
	FALSE	High	TLYGFGG		1	1	7	P62805	0	714.346	High	High	2.06
	FALSE	High	TVTAMDVVYALK		1	1	22	P62805	0	1310.7	High	High	3.51
	FALSE	High	TVTAMDVVYALK	1xOxidation [M5]	1	1	84	P62805	0	1326.7	High	High	3.44
	FALSE	High	TVTAMDVVYALKR		1	1	1	P62805	1	1466.8	High	High	3.24
	FALSE	High	VFLENVIR		1	1	79	P62805	0	989.578	High	High	2.54
FALSE	Master Protein	P07355	Annexin A2 OS=Homo sapiens OX=9606 GN=ANXA2 PE=1 SV=2	61	21	447	21	339	38.6	7.75	1354.21	21	cell organization and biogenesis;metabolic process;regulation of biological process;response to stimulus;transport	cell surface;cytoplasm;cytosol;endoplasmic reticulum;endosome;extracellular;membrane;nucleus;organelle lumen	enzyme regulator activity;metal ion binding;protein binding;RNA binding	Pf00191	302	ENSG00000182718.16	15	Prostaglandin Synthesis and Regulation	ANXA2		Dissolution of Fibrin Clot; Gene and protein expression by JAK-STAT signaling after Interleukin-12 stimulation; Smooth Muscle Contraction; Neutrophil degranulation; Interleukin-12 family signaling	12	High	1
	Checked	Confidence	Sequence	Modifications	# Protein Groups	# Proteins	# PSMs	Master Protein Accessions	# Missed Cleavages	Theo. MH+ [Da]	Found in Sample: [S3] F3: Sample	Confidence (by Search Engine): Sequest HT	XCorr (by Search Engine): Sequest HT
	FALSE	High	AEDGSVIDYELIDQDAR		1	9	18	P07355	0	1908.88	High	High	4.84
	FALSE	High	ALLYLCGGDD	1xCarbamidomethyl [C6]	1	2	3	P07355	0	1096.5	High	High	1.97
	FALSE	High	AYTNFDAER		1	17	18	P07355	0	1086.49	High	High	2.61
	FALSE	High	AYTNFDAERDALNIETAIK		1	17	1	P07355	1	2155.07	High	High	2.49
	FALSE	High	DALNIETAIK		1	17	33	P07355	0	1087.6	High	High	3.03
	FALSE	High	DIISDTSGDFR		1	12	13	P07355	0	1225.57	High	High	3.04
	FALSE	High	DIISDTSGDFRK		1	12	35	P07355	1	1353.66	High	High	3.11
	FALSE	High	GLGTDEDSLIEIICSR	1xCarbamidomethyl [C14]	1	14	12	P07355	0	1777.86	High	High	4.74
	FALSE	High	GVDEVTIVNILTNR		1	14	18	P07355	0	1542.85	High	High	4.13
	FALSE	High	LMVALAK		1	12	36	P07355	0	745.464	High	High	2.9
	FALSE	High	LMVALAK	1xOxidation [M2]	1	12	5	P07355	0	761.459	High	High	2.16
	FALSE	High	LSLEGDHSTPPSAYGSVK		1	17	47	P07355	0	1844.9	High	High	6.04
	FALSE	High	MSTVHEILCK	1xCarbamidomethyl [C9]; 1xMet-loss+Acetyl [N-Term]	1	17	40	P07355	0	1128.57	High	High	3.58
	FALSE	High	QDIAFAYQR		1	14	38	P07355	0	1111.55	High	High	3.12
	FALSE	High	RAEDGSVIDYELIDQDAR		1	9	21	P07355	1	2064.98	High	High	5.62
	FALSE	High	SALSGHLETVILGLLK		1	15	4	P07355	0	1650.98	High	High	3.85
	FALSE	High	SEVDMLK		1	2	4	P07355	0	821.407	High	High	2.11
	FALSE	High	SLYYYIQQDTK		1	2	21	P07355	0	1421.69	High	High	3.06
	FALSE	High	SYSPYDMLESIR		1	6	4	P07355	0	1460.67	High	High	3
	FALSE	High	SYSPYDMLESIR	1xOxidation [M7]	1	6	12	P07355	0	1476.67	High	High	2.63
	FALSE	High	TNQELQEINR		1	14	19	P07355	0	1244.62	High	High	3.61
	FALSE	High	TPAQYDASELK		1	14	20	P07355	0	1222.6	High	High	4.38
	FALSE	High	WISIMTER		1	9	24	P07355	0	1035.53	High	High	2.42
	FALSE	High	WISIMTER	1xOxidation [M5]	1	9	1	P07355	0	1051.52	High	High	2.14
FALSE	Master Protein	P08670	Vimentin OS=Homo sapiens OX=9606 GN=VIM PE=1 SV=4	56	23	473	23	466	53.6	5.12	1353.78	23	cell differentiation;cell organization and biogenesis;cellular component movement;metabolic process;regulation of biological process;response to stimulus	cytoplasm;cytoskeleton;cytosol;membrane	protein binding;RNA binding;structural molecule activity	Pf00038, Pf04111, Pf04156, Pf04732, Pf05622, Pf10186	7431	ENSG00000026025.15	10	Allograft Rejection; Spinal Cord Injury; Primary Focal Segmental Glomerulosclerosis FSGS; Apoptosis-related network due to altered Notch3 in ovarian cancer; Striated Muscle Contraction; TGF-B Signaling in Thyroid Cells for Epithelial-Mesenchymal Transition; T-Cell antigen Receptor (TCR) Signaling Pathway	VIM	MicroRNAs in cancer; Epstein-Barr virus infection	Interleukin-4 and 13 signaling; Caspase-mediated cleavage of cytoskeletal proteins; Striated Muscle Contraction	20	High	1
	Checked	Confidence	Sequence	Modifications	# Protein Groups	# Proteins	# PSMs	Master Protein Accessions	# Missed Cleavages	Theo. MH+ [Da]	Found in Sample: [S3] F3: Sample	Confidence (by Search Engine): Sequest HT	XCorr (by Search Engine): Sequest HT
	FALSE	High	DGQVINETSQHHDDLE		1	1	29	P08670	0	1836.8	High	High	3.55
	FALSE	High	DNLAEDIMR		1	2	9	P08670	0	1076.5	High	High	2.64
	FALSE	High	EEAENTLQSFR		1	3	30	P08670	0	1323.62	High	High	3.31
	FALSE	High	EMEENFAVEAANYQDTIGR		1	3	1	P08670	0	2186.97	High	High	4.25
	FALSE	High	EMEENFAVEAANYQDTIGR	1xOxidation [M2]	1	3	9	P08670	0	2202.96	High	High	5.62
	FALSE	High	ETNLDSLPLVDTHSK		1	1	35	P08670	0	1668.84	High	High	4.44
	FALSE	High	EYQDLLNVK		1	10	15	P08670	0	1121.58	High	High	2.48
	FALSE	High	FADLSEAANR		1	3	53	P08670	0	1093.53	High	High	2.81
	FALSE	High	FANYIDK		1	3	3	P08670	0	870.436	High	High	2.63
	FALSE	High	KVESLQEEIAFLK		1	3	17	P08670	1	1533.85	High	High	5.82
	FALSE	High	LGDLYEEEMR		1	2	16	P08670	0	1254.57	High	High	3.38
	FALSE	High	LGDLYEEEMR	1xOxidation [M9]	1	2	7	P08670	0	1270.56	High	High	2.23
	FALSE	High	ILLAELEQLK		1	3	15	P08670	0	1169.71	High	High	2.92
	FALSE	High	LLQDSVDFSLADAINTEFK		1	4	3	P08670	0	2126.07	High	High	4.52
	FALSE	High	LQDEIQNMK		1	3	15	P08670	0	1118.55	High	High	3
	FALSE	High	LQEEMLQR		1	3	35	P08670	0	1046.53	High	High	2.73
	FALSE	High	LQEEMLQR	1xOxidation [M5]	1	3	1	P08670	0	1062.52	High	High	1.97
	FALSE	High	ISLPLPNFSSLNLR		1	2	19	P08670	0	1570.9	High	High	3.72
	FALSE	High	MFGGPGTASRPSSSR		1	4	1	P08670	0	1494.71	High	High	2.33
	FALSE	High	NLQEAEEWYK		1	6	8	P08670	0	1309.61	High	High	2.86
	FALSE	High	QVQSLTCEVDALK	1xCarbamidomethyl [C7]	1	3	7	P08670	0	1490.75	High	High	4.49
	FALSE	High	RTLLLK		1	4	6	P08670	1	743.514	High	High	1.91
	FALSE	High	SLYASSPGGVYATR		1	4	36	P08670	0	1428.71	High	High	3.76
	FALSE	High	TYSLGSALRPSTSR		1	4	34	P08670	0	1495.79	High	High	2.96
	FALSE	High	VELQELNDR		1	4	65	P08670	0	1115.57	High	High	3.01
	FALSE	High	VESLQEEIAFLK		1	3	8	P08670	0	1405.76	High	High	3.67
FALSE	Master Protein	P69905	Hemoglobin subunit alpha OS=Homo sapiens OX=9606 GN=HBA1 PE=1 SV=2	43	6	431	6	142	15.2	8.68	1330.18	6	cell organization and biogenesis;metabolic process;regulation of biological process;response to stimulus;transport	cytosol;extracellular;membrane;organelle lumen	antioxidant activity;catalytic activity;metal ion binding;protein binding;transporter activity	Pf00042	3040; 3039	ENSG00000206172.8; ENSG00000188536.12	16	Selenium Micronutrient Network; Vitamin B12 Metabolism; Folate Metabolism; Effects of Nitric Oxide	HBA2; HBA1	African trypanosomiasis; Malaria	Scavenging of heme from plasma; Erythrocytes take up carbon dioxide and release oxygen; Erythrocytes take up oxygen and release carbon dioxide	13	High	1
	Checked	Confidence	Sequence	Modifications	# Protein Groups	# Proteins	# PSMs	Master Protein Accessions	# Missed Cleavages	Theo. MH+ [Da]	Found in Sample: [S3] F3: Sample	Confidence (by Search Engine): Sequest HT	XCorr (by Search Engine): Sequest HT
	FALSE	High	LRVDPVNFK		1	3	74	P69905	1	1087.63	High	High	3.14
	FALSE	High	MFLSFPTTK		1	3	19	P69905	0	1071.55	High	High	2.44
	FALSE	High	MFLSFPTTK	1xOxidation [M1]	1	3	18	P69905	0	1087.55	High	High	2.81
	FALSE	High	MVLSPADKTNVK	1xMet-loss [N-Term]	1	1	3	P69905	1	1171.67	High	High	2.47
	FALSE	High	TYFPHFDLSHGSAQVK		1	3	65	P69905	0	1833.89	High	High	4.87
	FALSE	High	VDPVNFK		1	4	17	P69905	0	818.441	High	High	2.18
	FALSE	High	VGAHAGEYGAEALER		1	2	235	P69905	0	1529.73	High	High	4.68
FALSE	Master Protein	O43707	Alpha-actinin-4 OS=Homo sapiens OX=9606 GN=ACTN4 PE=1 SV=2	51	39	419	28	911	104.8	5.44	1326.38	39	cell organization and biogenesis;cellular component movement;regulation of biological process;response to stimulus;transport	cytoplasm;cytoskeleton;cytosol;extracellular;nucleus;organelle lumen	DNA binding;metal ion binding;protein binding;RNA binding	Pf00307, Pf00435, Pf08726, Pf11971, Pf13499	81	ENSG00000282844.1; ENSG00000130402.11	19; CHR_HG26_PATCH	Arrhythmogenic Right Ventricular Cardiomyopathy; Primary Focal Segmental Glomerulosclerosis FSGS; Striated Muscle Contraction	ACTN4	Regulation of actin cytoskeleton; Tight junction; Viral carcinogenesis; Systemic lupus erythematosus; Adherens junction; Arrhythmogenic right ventricular cardiomyopathy (ARVC); Leukocyte transendothelial migration; Focal adhesion; Amoebiasis	Platelet degranulation ; Nephrin family interactions	18	High	1
	Checked	Confidence	Sequence	Modifications	# Protein Groups	# Proteins	# PSMs	Master Protein Accessions	# Missed Cleavages	Theo. MH+ [Da]	Found in Sample: [S3] F3: Sample	Confidence (by Search Engine): Sequest HT	XCorr (by Search Engine): Sequest HT
	FALSE	High	ACLISLGYDVENDR	1xCarbamidomethyl [C2]	1	2	4	O43707	0	1624.76	High	High	3.79
	FALSE	High	AGTQIENIDEDFR		1	3	4	O43707	0	1507.7	High	High	3.57
	FALSE	High	AGTQIENIDEDFRDGLK		1	3	7	O43707	1	1920.93	High	High	5.79
	FALSE	High	ALDFIASK		2	10	12	P12814; O43707	0	864.483	High	High	2.54
	FALSE	High	ASFNHFDK		1	3	3	O43707	0	965.448	High	High	2.07
	FALSE	High	ASIHEAWTDGK		2	3	17	P12814; O43707	0	1214.58	High	High	3.24
	FALSE	High	CQLEINFNTLQTK	1xCarbamidomethyl [C1]	2	9	4	P12814; O43707	0	1608.81	High	High	3.69
	FALSE	High	DDPVTNLNNAFEVAEK		1	2	3	O43707	0	1775.84	High	High	4.3
	FALSE	High	DGLAFNALIHR		1	4	5	O43707	0	1226.66	High	High	3.08
	FALSE	High	DHALLEEQSK		1	3	1	O43707	0	1169.58	High	High	2.01
	FALSE	High	DHGGALGPEEFK		1	2	42	O43707	0	1256.59	High	High	4.49
	FALSE	High	DYETATLSDIK		1	1	4	O43707	0	1255.61	High	High	2.7
	FALSE	High	EAILAIHK		1	3	12	O43707	0	894.541	High	High	2.41
	FALSE	High	EGLLLWCQR	1xCarbamidomethyl [C7]	2	12	5	P12814; O43707	0	1174.6	High	High	2.92
	FALSE	High	ELPPDQAEYCIAR	1xCarbamidomethyl [C10]	2	6	36	P12814; O43707	0	1561.73	High	High	3.3
	FALSE	High	ETTDTDTADQVIASFK		1	3	6	O43707	0	1741.81	High	High	4.38
	FALSE	High	FAIQDISVEETSAK		2	14	8	P12814; O43707	0	1537.77	High	High	3.61
	FALSE	High	GISQEQMQEFR		1	3	17	O43707	0	1352.63	High	High	2.83
	FALSE	High	HEAFESDLAAHQDR		2	10	30	P12814; O43707	0	1625.73	High	High	5.44
	FALSE	High	HRDYETATLSDIK		1	1	11	O43707	1	1548.77	High	High	3.17
	FALSE	High	HRPELIEYDK		1	2	34	O43707	0	1299.67	High	High	4.31
	FALSE	High	HTNYTMEHIR		2	12	25	P12814; O43707	0	1301.61	High	High	3.38
	FALSE	High	ICDQWDALGSLTHSR	1xCarbamidomethyl [C2]	1	2	2	O43707	0	1758.82	High	High	3.5
	FALSE	High	LSGSNPYTTVTPQIINSK		1	3	9	O43707	0	1920.01	High	High	4.7
	FALSE	High	ISNRPAFMPSEGK		1	5	54	O43707	0	1433.72	High	High	4.22
	FALSE	High	LVSIGAEEIVDGNAK		1	1	8	O43707	0	1514.81	High	High	3.71
	FALSE	High	MAPYQGPDAVPGALDYK		1	3	3	O43707	0	1792.86	High	High	2.92
	FALSE	High	MAPYQGPDAVPGALDYK	1xOxidation [M1]	1	3	8	O43707	0	1808.85	High	High	3.2
	FALSE	High	MLDAEDIVNTARPDEK		1	1	9	O43707	0	1816.87	High	High	4.86
	FALSE	High	MLDAEDIVNTARPDEK	1xOxidation [M1]	1	1	2	O43707	0	1832.87	High	High	3.76
	FALSE	High	MVSDINNGWQHLEQAEK		1	1	2	O43707	0	1998.93	High	High	3.61
	FALSE	High	NFITAEELR		1	3	6	O43707	0	1092.57	High	High	2.45
	FALSE	High	QLEAIDQLHLEYAK		1	2	1	O43707	0	1670.87	High	High	2.98
	FALSE	High	RDHALLEEQSK		1	3	14	O43707	1	1325.68	High	High	4.55
	FALSE	High	STLPDADRER		1	3	1	O43707	1	1159.57	High	High	2.45
	FALSE	High	TFTAWCNSHLR	1xCarbamidomethyl [C6]	2	11	6	P12814; O43707	0	1392.65	High	High	2.51
	FALSE	High	TINEVENQILTR		2	8	11	P12814; O43707	0	1429.76	High	High	4.17
	FALSE	High	TIPWLEDR		1	2	4	O43707	0	1029.54	High	High	2.02
	FALSE	High	VEQIAAIAQELNELDYYDSHNVNTR		1	1	3	O43707	0	2905.4	High	High	6.28
	FALSE	High	VLAVNQENEHLMEDYEK		1	2	12	O43707	0	2060.96	High	High	3.91
	FALSE	High	YLDIPK		2	8	1	P12814; O43707	0	748.424	High	High	1.98
FALSE	Master Protein	P08729	Keratin, type II cytoskeletal 7 OS=Homo sapiens OX=9606 GN=KRT7 PE=1 SV=5	49	21	473	20	469	51.4	5.48	1284.19	21	cell death	cytoplasm;cytosol;nucleus	protein binding;structural molecule activity	Pf00038, Pf12128	3855	ENSG00000135480.15	12		KRT7		Formation of the cornified envelope	3	High	1
	Checked	Confidence	Sequence	Modifications	# Protein Groups	# Proteins	# PSMs	Master Protein Accessions	# Missed Cleavages	Theo. MH+ [Da]	Found in Sample: [S3] F3: Sample	Confidence (by Search Engine): Sequest HT	XCorr (by Search Engine): Sequest HT
	FALSE	High	AEAEAWYQTK		1	3	10	P08729	0	1196.56	High	High	3.01
	FALSE	High	EVTINQSLLAPLR		1	1	21	P08729	0	1453.84	High	High	4.05
	FALSE	High	EYQELMSVK		1	2	22	P08729	0	1126.54	High	High	2.31
	FALSE	High	EYQELMSVK	1xOxidation [M6]	1	2	3	P08729	0	1142.54	High	High	2.12
	FALSE	High	FASFIDK		2	24	54	P08729; P05787	0	827.43	High	High	2.74
	FALSE	High	FETLQAQAGK		1	2	15	P08729	0	1092.57	High	High	2.86
	FALSE	High	GQLEALQVDGGR		1	1	24	P08729	0	1242.64	High	High	3.33
	FALSE	High	LDADPSLQR		1	1	18	P08729	0	1014.52	High	High	3.27
	FALSE	High	LEAAIAEAEER		1	1	34	P08729	0	1201.61	High	High	3.55
	FALSE	High	LEAAIAEAEERGELALK		1	1	1	P08729	1	1812.97	High	High	3.84
	FALSE	High	LPDIFEAQIAGLR		1	1	15	P08729	0	1442.8	High	High	3.84
	FALSE	High	LQAEIDNIK		1	2	59	P08729	0	1043.57	High	High	2.7
	FALSE	High	MSIHFSSPVFTSR	1xMet-loss+Acetyl [N-Term]	1	1	14	P08729	0	1406.71	High	High	3.51
	FALSE	High	NQRAKLEAAIAEAEER		1	1	1	P08729	2	1798.94	High	High	2.36
	FALSE	High	QEELEAALQR		1	1	27	P08729	0	1186.61	High	High	3.47
	FALSE	High	SAYGGPVGAGIR		1	1	83	P08729	0	1104.58	High	High	3.2
	FALSE	High	SLDLDGIIAEVK		1	2	9	P08729	0	1272.7	High	High	3.06
	FALSE	High	SMQDVVEDFK		1	1	10	P08729	0	1197.55	High	High	2.91
	FALSE	High	SMQDVVEDFK	1xOxidation [M2]	1	1	10	P08729	0	1213.54	High	High	2.87
	FALSE	High	TAAENEFVVLK		1	2	20	P08729	0	1220.65	High	High	3.7
	FALSE	High	TLNETELTELQSQISDTSVVLSMDNSR		1	2	1	P08729	0	3010.45	High	High	5.21
	FALSE	High	TLNETELTELQSQISDTSVVLSMDNSR	1xOxidation [M23]	1	2	2	P08729	0	3026.45	High	High	4.57
	FALSE	High	VDALNDEINFLR		1	2	10	P08729	0	1418.73	High	High	4.17
	FALSE	High	WTLLQEQK		1	1	10	P08729	0	1045.57	High	High	2.8
FALSE	Master Protein	Q13509	Tubulin beta-3 chain OS=Homo sapiens OX=9606 GN=TUBB3 PE=1 SV=2	40	15	404	2	450	50.4	4.93	1270.34	15	cell organization and biogenesis;cellular component movement	cytoplasm;cytoskeleton;nucleus	catalytic activity;nucleotide binding;protein binding;structural molecule activity	Pf00091, Pf03953, Pf10644	10381	ENSG00000258947.6	16	Pathogenic Escherichia coli infection; Parkin-Ubiquitin Proteasomal System pathway; Exercise-induced Circadian Regulation	TUBB3	Gap junction; Phagosome; Pathogenic Escherichia coli infection	COPI-independent Golgi-to-ER retrograde traffic; COPI-dependent Golgi-to-ER retrograde traffic; Carboxyterminal post-translational modifications of tubulin; Recruitment of NuMA to mitotic centrosomes; Hedgehog 'off' state; Translocation of GLUT4 to the plasma membrane; Prefoldin mediated transfer of substrate to CCT/TriC; Microtubule-dependent trafficking of connexons from Golgi to the plasma mem…	66	High	1
	Checked	Confidence	Sequence	Modifications	# Protein Groups	# Proteins	# PSMs	Master Protein Accessions	# Missed Cleavages	Theo. MH+ [Da]	Found in Sample: [S3] F3: Sample	Confidence (by Search Engine): Sequest HT	XCorr (by Search Engine): Sequest HT
	FALSE	High	AILVDLEPGTMDSVR		3	10	6	Q13885; Q13509; P07437	0	1615.84	High	High	4.54
	FALSE	High	AILVDLEPGTMDSVR	1xOxidation [M11]	3	10	21	Q13885; Q13509; P07437	0	1631.83	High	High	3.71
	FALSE	High	ALTVPELTQQMFDAK		2	4	6	Q13509; P68371	0	1691.87	High	High	3.82
	FALSE	High	ALTVPELTQQMFDAK	1xOxidation [M11]	2	4	15	Q13509; P68371	0	1707.86	High	High	3.09
	FALSE	High	EIVHIQAGQCGNQIGAK	1xCarbamidomethyl [C10]	4	23	188	Q13885; Q13509; P07437; P68371	0	1822.92	High	High	5.74
	FALSE	High	EVDEQMLAIQSK		2	4	5	Q13509; Q9BUF5	0	1390.69	High	High	2.47
	FALSE	High	FPGQLNADLR		5	18	53	Q13885; Q13509; Q9BUF5; P07437; P68371	0	1130.6	High	High	3.49
	FALSE	High	FPGQLNADLRK		5	18	25	Q13885; Q13509; Q9BUF5; P07437; P68371	1	1258.69	High	High	3.27
	FALSE	High	GHYTEGAELVDSVLDVVR		4	9	21	Q13885; Q13509; P07437; P68371	0	1958.98	High	High	5.85
	FALSE	High	LAVNMVPFPR		5	16	21	Q13885; Q13509; Q9BUF5; P07437; P68371	0	1143.63	High	High	3.29
	FALSE	High	LAVNMVPFPR	1xOxidation [M5]	5	16	39	Q13885; Q13509; Q9BUF5; P07437; P68371	0	1159.63	High	High	3.06
	FALSE	High	IMNTFSVVPSPK		3	11	23	Q13509; P07437; P68371	0	1319.7	High	High	3.48
	FALSE	High	IMNTFSVVPSPK	1xOxidation [M2]	3	11	20	Q13509; P07437; P68371	0	1335.7	High	High	3.04
	FALSE	High	ISEQFTAMFR		4	9	27	Q13885; Q13509; P07437; P68371	0	1229.6	High	High	3.52
	FALSE	High	ISEQFTAMFR	1xOxidation [M8]	4	9	13	Q13885; Q13509; P07437; P68371	0	1245.59	High	High	2.59
	FALSE	High	ISVYYNEASSHK		1	6	1	Q13509	0	1397.67	High	High	2.1
	FALSE	High	MSSTFIGNSTAIQELFK		1	2	2	Q13509	0	1873.94	High	High	4.01
	FALSE	High	NSSYFVEWIPNNVK		5	11	2	Q13885; Q13509; Q9BUF5; P07437; P68371	0	1696.83	High	High	3.72
	FALSE	High	VAVCDIPPR	1xCarbamidomethyl [C4]	2	5	6	Q13509; Q9BUF5	0	1026.54	High	High	2.25
	FALSE	High	YLTVATVFR		2	4	4	Q13509; Q9BUF5	0	1069.6	High	High	2.41
FALSE	Master Protein	P02545	Prelamin-A/C OS=Homo sapiens OX=9606 GN=LMNA PE=1 SV=1	50	33	419	33	664	74.1	7.02	1264.14	33	cell organization and biogenesis;regulation of biological process;response to stimulus;transport	cytosol;membrane;nucleus	protein binding;structural molecule activity	Pf00038, Pf00932	4000	ENSG00000160789.19	1	Arrhythmogenic Right Ventricular Cardiomyopathy; Adipogenesis; Fas Ligand (FasL) pathway and Stress induction of Heat Shock Proteins (HSP) regulation	LMNA	Hypertrophic cardiomyopathy (HCM); Dilated cardiomyopathy; Apoptosis; Arrhythmogenic right ventricular cardiomyopathy (ARVC)	Signaling by BRAF and RAF fusions; Breakdown of the nuclear lamina; XBP1(S) activates chaperone genes; Initiation of Nuclear Envelope Reformation; Clearance of Nuclear Envelope Membranes from Chromatin; Depolymerisation of the Nuclear Lamina; Deregulated CDK5 triggers multiple neurodegenerative pathways in Alzheimer's disease models	33	High	1
	Checked	Confidence	Sequence	Modifications	# Protein Groups	# Proteins	# PSMs	Master Protein Accessions	# Missed Cleavages	Theo. MH+ [Da]	Found in Sample: [S3] F3: Sample	Confidence (by Search Engine): Sequest HT	XCorr (by Search Engine): Sequest HT
	FALSE	High	AAYEAELGDAR		1	2	9	P02545	0	1165.55	High	High	2.57
	FALSE	High	AQNTWGCGNSLR	1xCarbamidomethyl [C7]	1	3	10	P02545	0	1363.62	High	High	3.48
	FALSE	High	ASASGSGAQVGGPISSGSSASSVTVTR		1	2	17	P02545	0	2365.16	High	High	6.81
	FALSE	High	DLEALLNSK		1	4	1	P02545	0	1002.55	High	High	2.31
	FALSE	High	DLEDSLAR		1	3	1	P02545	0	918.453	High	High	2.06
	FALSE	High	EAALSTALSEK		1	4	35	P02545	0	1119.59	High	High	3.14
	FALSE	High	EDLQELNDR		1	2	8	P02545	0	1131.53	High	High	3.13
	FALSE	High	EELDFQK		1	4	2	P02545	0	908.436	High	High	1.95
	FALSE	High	EGDLIAAQAR		1	4	14	P02545	0	1043.55	High	High	3.26
	FALSE	High	KEGDLIAAQAR		1	4	4	P02545	1	1171.64	High	High	3.91
	FALSE	High	LADALQELR		1	4	12	P02545	0	1028.57	High	High	3.16
	FALSE	High	LALDMEIHAYR		1	3	2	P02545	0	1331.68	High	High	3.05
	FALSE	High	LAVYIDR		1	2	28	P02545	0	849.483	High	High	2.37
	FALSE	High	IDSLSAQLSQLQK		1	3	23	P02545	0	1430.78	High	High	4.38
	FALSE	High	LEAALGEAK		1	4	8	P02545	0	901.499	High	High	2.71
	FALSE	High	LQLELSK		1	2	18	P02545	0	830.498	High	High	2.13
	FALSE	High	LRDLEDSLAR		1	3	25	P02545	1	1187.64	High	High	3.16
	FALSE	High	ITESEEVVSR		1	2	9	P02545	0	1148.58	High	High	3.03
	FALSE	High	MQQQLDEYQELLDIK		1	3	1	P02545	0	1893.93	High	High	5.23
	FALSE	High	MQQQLDEYQELLDIK	1xOxidation [M1]	1	3	5	P02545	0	1909.92	High	High	5.34
	FALSE	High	NIYSEELR		1	4	17	P02545	0	1023.51	High	High	2.32
	FALSE	High	NSNLVGAAHEELQQSR		1	3	48	P02545	0	1752.86	High	High	5.38
	FALSE	High	QLQDEMLR		1	4	3	P02545	0	1032.51	High	High	2.67
	FALSE	High	QNGDDPLLTYR		1	3	8	P02545	0	1291.63	High	High	3.5
	FALSE	High	RQNGDDPLLTYR		1	3	10	P02545	1	1447.73	High	High	3.5
	FALSE	High	RTLEGELHDLR		1	4	5	P02545	1	1338.71	High	High	3.76
	FALSE	High	SGAQASSTPLSPTR		1	2	5	P02545	0	1359.69	High	High	3.73
	FALSE	High	SLETENAGLR		1	2	14	P02545	0	1089.55	High	High	2.64
	FALSE	High	SNEDQSMGNWQIK		1	3	14	P02545	0	1536.67	High	High	4.13
	FALSE	High	SNEDQSMGNWQIK	1xOxidation [M7]	1	3	6	P02545	0	1552.67	High	High	2.69
	FALSE	High	SVGGSGGGSFGDNLVTR		1	2	13	P02545	0	1566.75	High	High	4.34
	FALSE	High	TALINSTGEEVAMR		1	3	15	P02545	0	1491.75	High	High	3.95
	FALSE	High	TALINSTGEEVAMR	1xOxidation [M13]	1	3	7	P02545	0	1507.74	High	High	2.94
	FALSE	High	TLEGELHDLR		1	4	10	P02545	0	1182.61	High	High	2.8
	FALSE	High	TVLCGTCGQPADK	2xCarbamidomethyl [C4; C7]	1	2	4	P02545	0	1406.64	High	High	2.62
	FALSE	High	VAVEEVDEEGK		1	3	8	P02545	0	1203.57	High	High	3.37
FALSE	Master Protein	P60842	Eukaryotic initiation factor 4A-I OS=Homo sapiens OX=9606 GN=EIF4A1 PE=1 SV=1	48	20	414	11	406	46.1	5.48	1244.06	20	metabolic process;regulation of biological process	cytoplasm;cytosol;membrane;nucleus	catalytic activity;DNA binding;nucleotide binding;protein binding;RNA binding	Pf00270, Pf00271, Pf04851	1973	ENSG00000161960.14	17	Translation Factors; Interferon type I signaling pathways	EIF4A1	RNA transport	ISG15 antiviral mechanism; L13a-mediated translational silencing of Ceruloplasmin expression; Translation initiation complex formation; GTP hydrolysis and joining of the 60S ribosomal subunit; Deadenylation of mRNA; Ribosomal scanning and start codon recognition	20	High	1
	Checked	Confidence	Sequence	Modifications	# Protein Groups	# Proteins	# PSMs	Master Protein Accessions	# Missed Cleavages	Theo. MH+ [Da]	Found in Sample: [S3] F3: Sample	Confidence (by Search Engine): Sequest HT	XCorr (by Search Engine): Sequest HT
	FALSE	High	ATQALVLAPTR		1	9	44	P60842	0	1140.67	High	High	3.48
	FALSE	High	DFTVSAMHGDMDQK		1	4	30	P60842	0	1581.67	High	High	3.71
	FALSE	High	DQIYDIFQK		1	8	10	P60842	0	1169.58	High	High	2.6
	FALSE	High	EELTLEGIR		1	6	7	P60842	0	1059.57	High	High	2.84
	FALSE	High	ERDVIMR		2	6	6	P60842; E7EQG2	1	918.483	High	High	2.98
	FALSE	High	FMRDPIR		2	8	2	P60842; E7EQG2	1	934.493	High	High	2.19
	FALSE	High	GVAINMVTEEDK		1	1	14	P60842	0	1305.64	High	High	3.67
	FALSE	High	GVAINMVTEEDK	1xOxidation [M6]	1	1	15	P60842	0	1321.63	High	High	2.82
	FALSE	High	GVAINMVTEEDKR		1	1	10	P60842	1	1461.74	High	High	3.45
	FALSE	High	GYDVIAQAQSGTGK		2	15	40	P60842; E7EQG2	0	1394.69	High	High	3.74
	FALSE	High	KEELTLEGIR		1	6	32	P60842	1	1187.66	High	High	3.5
	FALSE	High	KVDWLTEK		3	11	40	P60842; E7EQG2; P38919	1	1018.56	High	High	3.12
	FALSE	High	LNSNTQVVLLSATMPSDVLEVTK		1	6	7	P60842	0	2459.31	High	High	6.21
	FALSE	High	LNSNTQVVLLSATMPSDVLEVTK	1xOxidation [M14]	1	6	8	P60842	0	2475.3	High	High	5.84
	FALSE	High	LNSNTQVVLLSATMPSDVLEVTKK	1xOxidation [M14]	1	6	1	P60842	1	2603.4	High	High	4
	FALSE	High	LQMEAPHIIVGTPGR		1	10	25	P60842	0	1618.87	High	High	4.44
	FALSE	High	LQMEAPHIIVGTPGR	1xOxidation [M3]	1	10	14	P60842	0	1634.87	High	High	4.12
	FALSE	High	MFVLDEADEMLSR		2	11	1	P60842; E7EQG2	0	1555.71	High	High	3.42
	FALSE	High	MFVLDEADEMLSR	1xOxidation [M]	2	11	7	P60842; E7EQG2	0	1571.71	High	High	3.87
	FALSE	High	MFVLDEADEMLSR	2xOxidation [M1; M10]	2	11	21	P60842; E7EQG2	0	1587.7	High	High	2.88
	FALSE	High	QFYINVER		2	9	6	P60842; E7EQG2	0	1068.55	High	High	2.51
	FALSE	High	VDWLTEK		3	11	19	P60842; E7EQG2; P38919	0	890.462	High	High	2.07
	FALSE	High	VFDMLNR		2	12	19	P60842; E7EQG2	0	894.45	High	High	2.26
	FALSE	High	VLITTDLLAR		2	3	13	P60842; E7EQG2	0	1114.68	High	High	3.07
	FALSE	High	VVMALGDYMGASCHACIGGTNVR	2xCarbamidomethyl [C13; C16]	1	9	1	P60842	0	2439.1	High	High	5.41
	FALSE	High	VVMALGDYMGASCHACIGGTNVR	2xCarbamidomethyl [C13; C16]; 1xOxidation [M]	1	9	12	P60842	0	2455.1	High	High	5.01
	FALSE	High	VVMALGDYMGASCHACIGGTNVR	2xCarbamidomethyl [C13; C16]; 2xOxidation [M3; M9]	1	9	10	P60842	0	2471.09	High	High	5.16
FALSE	Master Protein	A0A0G2JIW1	Heat shock 70 kDa protein 1B OS=Homo sapiens OX=9606 GN=HSPA1B PE=1 SV=1	44	19	379	17	642	70.1	5.66	1231.66	19	cell organization and biogenesis		nucleotide binding	Pf00012, Pf06723		ENSG00000232804.5; ENSG00000212866.6; ENSG00000224501.5	CHR_HSCHR6_MHC_APD_CTG1; CHR_HSCHR6_MHC_QBL_CTG1; CHR_HSCHR6_MHC_COX_CTG1					0	High	1
	Checked	Confidence	Sequence	Modifications	# Protein Groups	# Proteins	# PSMs	Master Protein Accessions	# Missed Cleavages	Theo. MH+ [Da]	Found in Sample: [S3] F3: Sample	Confidence (by Search Engine): Sequest HT	XCorr (by Search Engine): Sequest HT
	FALSE	High	AAAIGIDLGTTYSCVGVFQHGK	1xCarbamidomethyl [C14]	1	3	5	A0A0G2JIW1	0	2265.13	High	High	5.46
	FALSE	High	AFYPEEISSMVLTK		1	4	1	A0A0G2JIW1	0	1614.81	High	High	3.05
	FALSE	High	AFYPEEISSMVLTK	1xOxidation [M10]	1	4	11	A0A0G2JIW1	0	1630.8	High	High	3.16
	FALSE	High	AQIHDLVLVGGSTR		1	3	30	A0A0G2JIW1	0	1465.81	High	High	4.18
	FALSE	High	ARFEELCSDLFR	1xCarbamidomethyl [C7]	1	5	12	A0A0G2JIW1	1	1542.74	High	High	4.18
	FALSE	High	ATAGDTHLGGEDFDNR		1	7	33	A0A0G2JIW1	0	1675.73	High	High	4.42
	FALSE	High	DAGVIAGLNVLR		1	4	12	A0A0G2JIW1	0	1197.69	High	High	3.79
	FALSE	High	EIAEAYLGYPVTNAVITVPAYFNDSQR		1	2	3	A0A0G2JIW1	0	3001.49	High	High	5.53
	FALSE	High	ELEQVCNPIISGLYQGAGGPGPGGFGAQGPK	1xCarbamidomethyl [C6]	1	3	4	A0A0G2JIW1	0	3055.49	High	High	7.21
	FALSE	High	FEELCSDLFR	1xCarbamidomethyl [C5]	1	5	23	A0A0G2JIW1	0	1315.6	High	High	3.27
	FALSE	High	FGDPVVQSDMK		1	2	22	A0A0G2JIW1	0	1222.58	High	High	3.28
	FALSE	High	FGDPVVQSDMK	1xOxidation [M10]	1	2	5	A0A0G2JIW1	0	1238.57	High	High	2.34
	FALSE	High	HWPFQVINDGDKPK		1	2	36	A0A0G2JIW1	0	1680.85	High	High	4.48
	FALSE	High	IINEPTAAAIAYGLDR		1	3	11	A0A0G2JIW1	0	1687.9	High	High	5.43
	FALSE	High	LLQDFFNGR		1	3	15	A0A0G2JIW1	0	1109.57	High	High	2.6
	FALSE	High	LVNHFVEEFK		1	3	38	A0A0G2JIW1	0	1261.66	High	High	4.21
	FALSE	High	NALESYAFNMK		1	5	24	A0A0G2JIW1	0	1287.6	High	High	3.61
	FALSE	High	NALESYAFNMK	1xOxidation [M10]	1	5	8	A0A0G2JIW1	0	1303.6	High	High	3.06
	FALSE	High	NQVALNPQNTVFDAK		1	2	25	A0A0G2JIW1	0	1658.85	High	High	4.52
	FALSE	High	SINPDEAVAYGAAVQAAILMGDK		1	5	5	A0A0G2JIW1	0	2304.15	High	High	4.62
	FALSE	High	SINPDEAVAYGAAVQAAILMGDK	1xOxidation [M20]	1	5	5	A0A0G2JIW1	0	2320.15	High	High	4.8
	FALSE	High	TTPSYVAFTDTER		3	17	26	A0A0G2JIW1; P11142; E9PK54	0	1487.7	High	High	3.32
	FALSE	High	VEIIANDQGNR		4	18	50	A0A0G2JIW1; P11142; P11021; E9PK54	0	1228.63	High	High	3.09
FALSE	Master Protein	Q04695	Keratin, type I cytoskeletal 17 OS=Homo sapiens OX=9606 GN=KRT17 PE=1 SV=2	54	26	405	19	432	48.1	5.02	1227.08	26	cell death;cell organization and biogenesis;regulation of biological process;response to stimulus	cytoplasm;cytoskeleton;cytosol	protein binding;receptor activity;signal transducer activity;structural molecule activity	Pf00038, Pf07888	3872	ENSG00000128422.15	17		KRT17		Formation of the cornified envelope	3	High	1
	Checked	Confidence	Sequence	Modifications	# Protein Groups	# Proteins	# PSMs	Master Protein Accessions	# Missed Cleavages	Theo. MH+ [Da]	Found in Sample: [S3] F3: Sample	Confidence (by Search Engine): Sequest HT	XCorr (by Search Engine): Sequest HT
	FALSE	High	ADLEMQIENLK		1	3	9	Q04695	0	1303.66	High	High	3.53
	FALSE	High	ADLEMQIENLK	1xOxidation [M5]	1	3	3	Q04695	0	1319.65	High	High	3.02
	FALSE	High	ALEEANTELEVK		1	2	17	Q04695	0	1345.68	High	High	3.52
	FALSE	High	ASLEGNLAETENR		1	2	37	Q04695	0	1403.68	High	High	4.19
	FALSE	High	DAEDWFFSK		1	3	10	Q04695	0	1144.49	High	High	2.36
	FALSE	High	EELAYLK		2	8	10	P08727; Q04695	0	865.467	High	High	2.1
	FALSE	High	EVATNSELVQSGK		1	4	11	Q04695	0	1361.69	High	High	3.85
	FALSE	High	FETEQALR		2	4	7	P08727; Q04695	0	993.5	High	High	2.4
	FALSE	High	GQVGGEINVEMDAAPGVDLSR		1	4	7	Q04695	0	2114.02	High	High	5.52
	FALSE	High	GQVGGEINVEMDAAPGVDLSR	1xOxidation [M11]	1	4	8	Q04695	0	2130.01	High	High	4.46
	FALSE	High	KNHEEEMNALR		1	5	2	Q04695	1	1370.65	High	High	2.67
	FALSE	High	LAADDFR		4	24	9	P08727; P13645; P05783; Q04695	0	807.4	High	High	2.2
	FALSE	High	LASYLDK		3	11	2	P08727; P13645; Q04695	0	809.44	High	High	2.28
	FALSE	High	LEQEIATYR		2	12	28	P08727; Q04695	0	1122.58	High	High	3.32
	FALSE	High	LLEGEDAHLTQYK		1	3	39	Q04695	0	1516.76	High	High	3.99
	FALSE	High	ILLDVK		1	4	8	Q04695	0	700.46	High	High	2.22
	FALSE	High	ILTATVDNANILLQIDNAR		1	3	6	Q04695	0	2068.14	High	High	5.73
	FALSE	High	IRDWYQR		1	5	17	Q04695	1	1036.53	High	High	2.76
	FALSE	High	LSVEADINGLR		1	2	13	Q04695	0	1186.64	High	High	3.66
	FALSE	High	LSVEADINGLRR		1	2	6	Q04695	1	1342.74	High	High	3.48
	FALSE	High	NHEEEMNALR		1	5	19	Q04695	0	1242.55	High	High	3.36
	FALSE	High	NHEEEMNALR	1xOxidation [M6]	1	5	1	Q04695	0	1258.55	High	High	2.03
	FALSE	High	SEISELR		1	3	2	Q04695	0	833.436	High	High	2.24
	FALSE	High	SEISELRR		1	3	5	Q04695	1	989.537	High	High	2.24
	FALSE	High	TKFETEQALR		2	4	15	P08727; Q04695	1	1222.64	High	High	2.95
	FALSE	High	TIVEEVQDGK		1	2	25	Q04695	0	1117.57	High	High	2.58
	FALSE	High	TMQALEIELQSQLSMK		1	2	3	Q04695	0	1849.94	High	High	3.97
	FALSE	High	TMQALEIELQSQLSMK	1xOxidation [M15]	1	2	1	Q04695	0	1865.93	High	High	2.98
	FALSE	High	TMQALEIELQSQLSMK	2xOxidation [M2; M15]	1	2	5	Q04695	0	1881.93	High	High	3.31
	FALSE	High	TRLEQEIATYR		1	10	60	Q04695	1	1379.73	High	High	4.93
	FALSE	High	VLDELTLAR		2	11	20	P08727; Q04695	0	1029.59	High	High	2.96
FALSE	Master Protein	P00338	L-lactate dehydrogenase A chain OS=Homo sapiens OX=9606 GN=LDHA PE=1 SV=2	45	15	460	13	332	36.7	8.27	1219.69	15	metabolic process;regulation of biological process;response to stimulus	cytoplasm;cytosol;membrane;nucleus	catalytic activity;nucleotide binding;protein binding	Pf00056, Pf02866	3939	ENSG00000134333.13	11	Cori Cycle; Photodynamic therapy-induced HIF-1 survival signaling; Amino Acid metabolism; Glycolysis and Gluconeogenesis	LDHA	Glycolysis / Gluconeogenesis; Central carbon metabolism in cancer; Metabolic pathways; Pyruvate metabolism; Propanoate metabolism; Cysteine and methionine metabolism; Glucagon signaling pathway; HIF-1 signaling pathway	Pyruvate metabolism	16	High	1
	Checked	Confidence	Sequence	Modifications	# Protein Groups	# Proteins	# PSMs	Master Protein Accessions	# Missed Cleavages	Theo. MH+ [Da]	Found in Sample: [S3] F3: Sample	Confidence (by Search Engine): Sequest HT	XCorr (by Search Engine): Sequest HT
	FALSE	High	DDVFLSVPCILGQNGISDLVK	1xCarbamidomethyl [C9]	1	1	7	P00338	0	2289.18	High	High	4.92
	FALSE	High	DLADELALVDVIEDK		1	7	28	P00338	0	1657.85	High	High	4.91
	FALSE	High	DQLIYNLLK		1	11	15	P00338	0	1119.64	High	High	2.25
	FALSE	High	GEMMDLQHGSLFLR		1	6	14	P00338	0	1633.78	High	High	3.82
	FALSE	High	GEMMDLQHGSLFLR	1xOxidation [M]	1	6	62	P00338	0	1649.78	High	High	3.9
	FALSE	High	GEMMDLQHGSLFLR	2xOxidation [M3; M4]	1	6	32	P00338	0	1665.77	High	High	3.53
	FALSE	High	GLYGIK		1	3	1	P00338	0	650.387	High	High	2.05
	FALSE	High	LNLVQR		2	10	28	A0A5F9ZHM4; P00338	0	742.457	High	High	2.32
	FALSE	High	LVIITAGAR		1	4	93	P00338	0	913.583	High	High	2.78
	FALSE	High	NVNIFK		1	3	15	P00338	0	734.42	High	High	2.23
	FALSE	High	QVVESAYEVIK		1	1	6	P00338	0	1264.68	High	High	3.57
	FALSE	High	RVHPVSTMIK		1	1	7	P00338	1	1167.67	High	High	2.99
	FALSE	High	SADTLWGIQK		1	1	28	P00338	0	1118.58	High	High	3.21
	FALSE	High	TLHPDLGTDK		1	1	61	P00338	0	1096.56	High	High	3.05
	FALSE	High	VHPVSTMIK		1	1	22	P00338	0	1011.57	High	High	2.28
	FALSE	High	VHPVSTMIK	1xOxidation [M7]	1	1	1	P00338	0	1027.56	High	High	1.9
	FALSE	High	VIGSGCNLDSAR	1xCarbamidomethyl [C6]	2	12	23	A0A5F9ZHM4; P00338	0	1248.6	High	High	3.19
	FALSE	High	VTLTSEEEAR		1	1	17	P00338	0	1134.56	High	High	3.25
FALSE	Master Protein	P61978	Heterogeneous nuclear ribonucleoprotein K OS=Homo sapiens OX=9606 GN=HNRNPK PE=1 SV=1	50	17	391	4	463	50.9	5.54	1213.19	17	metabolic process;regulation of biological process;response to stimulus	cytoplasm;membrane;nucleus;spliceosomal complex	DNA binding;protein binding;RNA binding	Pf00013, Pf08067, Pf13014, Pf13083	3190	ENSG00000165119.20	9	mRNA Processing	HNRNPK	Spliceosome; Viral carcinogenesis; Herpes simplex infection; MicroRNAs in cancer	mRNA Splicing - Major Pathway; SUMOylation of RNA binding proteins	14	High	1
	Checked	Confidence	Sequence	Modifications	# Protein Groups	# Proteins	# PSMs	Master Protein Accessions	# Missed Cleavages	Theo. MH+ [Da]	Found in Sample: [S3] F3: Sample	Confidence (by Search Engine): Sequest HT	XCorr (by Search Engine): Sequest HT
	FALSE	High	DLAGSIIGK		1	2	15	P61978	0	873.504	High	High	2.15
	FALSE	High	GGDLMAYDR		2	2	11	P61978; Q5T6W2	0	997.441	High	High	2.61
	FALSE	High	GGDLMAYDRR		2	2	4	P61978; Q5T6W2	1	1153.54	High	High	3.19
	FALSE	High	GSDFDCELR	1xCarbamidomethyl [C6]	2	2	18	P61978; Q5T6W2	0	1098.45	High	High	2.56
	FALSE	High	GSYGDLGGPIITTQVTIPK		2	3	5	P61978; Q5T6W2	0	1917.03	High	High	4.62
	FALSE	High	IDEPLEGSEDR		1	2	14	P61978	0	1259.58	High	High	3.65
	FALSE	High	LFQECCPHSTDR	2xCarbamidomethyl [C5; C6]	2	2	25	P61978; Q5T6W2	0	1549.65	High	High	3.71
	FALSE	High	IILDLISESPIK		2	2	15	P61978; Q5T6W2	0	1340.8	High	High	3.68
	FALSE	High	LLIHQSLAGGIIGVK		2	2	31	P61978; Q5T6W2	0	1518.94	High	High	5.02
	FALSE	High	IIPTLEEGLQLPSPTATSQLPLESDAVECLNYQHYK	1xCarbamidomethyl [C29]	1	1	3	P61978	0	4055.03	High	High	5.56
	FALSE	High	ILSISADIETIGEILK		2	2	2	P61978; Q5T6W2	0	1714.98	High	High	3.11
	FALSE	High	IITITGTQDQIQNAQYLLQNSVK		1	1	9	P61978	0	2589.39	High	High	5.7
	FALSE	High	NLPLPPPPPPR		2	2	50	P61978; Q5T6W2	0	1194.7	High	High	3.81
	FALSE	High	NTDEMVELR		2	3	16	P61978; Q5T6W2	0	1106.51	High	High	3.12
	FALSE	High	NTDEMVELR	1xOxidation [M5]	2	3	1	P61978; Q5T6W2	0	1122.51	High	High	2.2
	FALSE	High	RPAEDMEEEQAFK		2	3	52	P61978; Q5T6W2	0	1579.71	High	High	4.38
	FALSE	High	RPAEDMEEEQAFK	1xOxidation [M6]	2	3	10	P61978; Q5T6W2	0	1595.7	High	High	4.19
	FALSE	High	TDYNASVSVPDSSGPER		2	2	34	P61978; Q5T6W2	0	1780.8	High	High	4.84
	FALSE	High	VVLIGGKPDR		2	2	76	P61978; Q5T6W2	0	1053.64	High	High	3.7
FALSE	Master Protein	P11021	Endoplasmic reticulum chaperone BiP OS=Homo sapiens OX=9606 GN=HSPA5 PE=1 SV=2	45	24	358	22	654	72.3	5.16	1185.88	24	cell communication;cell death;cell differentiation;cell organization and biogenesis;metabolic process;regulation of biological process;response to stimulus;transport	cell surface;cytoplasm;endoplasmic reticulum;membrane;mitochondrion;nucleus;organelle lumen	catalytic activity;metal ion binding;nucleotide binding;protein binding	Pf00012, Pf01968, Pf06723	3309	ENSG00000044574.7	9	Parkin-Ubiquitin Proteasomal System pathway; Apoptosis-related network due to altered Notch3 in ovarian cancer; Photodynamic therapy-induced unfolded protein response; MAPK Signaling Pathway	HSPA5	Antigen processing and presentation; Protein export; Protein processing in endoplasmic reticulum; Thyroid hormone synthesis; Prion diseases	Platelet degranulation ; PERK regulates gene expression; ATF6 (ATF6-alpha) activates chaperone genes; Antigen Presentation: Folding, assembly and peptide loading of class I MHC; Regulation of HSF1-mediated heat shock response; IRE1alpha activates chaperones	27	High	1
	Checked	Confidence	Sequence	Modifications	# Protein Groups	# Proteins	# PSMs	Master Protein Accessions	# Missed Cleavages	Theo. MH+ [Da]	Found in Sample: [S3] F3: Sample	Confidence (by Search Engine): Sequest HT	XCorr (by Search Engine): Sequest HT
	FALSE	High	DAGTIAGLNVMR		1	1	12	P11021	0	1217.63	High	High	3.72
	FALSE	High	DAGTIAGLNVMR	1xOxidation [M11]	1	1	4	P11021	0	1233.63	High	High	2.32
	FALSE	High	DNHLLGTFDLTGIPPAPR		1	1	16	P11021	0	1934.01	High	High	5
	FALSE	High	ELEEIVQPIISK		1	1	11	P11021	0	1397.79	High	High	3.45
	FALSE	High	FEELNMDLFR		1	1	1	P11021	0	1313.62	High	High	2.91
	FALSE	High	FEELNMDLFR	1xOxidation [M6]	1	1	6	P11021	0	1329.61	High	High	2.8
	FALSE	High	KSDIDEIVLVGGSTR		1	1	14	P11021	1	1588.85	High	High	5.36
	FALSE	High	IEIESFYEGEDFSETLTR		1	1	3	P11021	0	2164.99	High	High	5
	FALSE	High	IEWLESHQDADIEDFK		1	1	3	P11021	0	1974.91	High	High	4.63
	FALSE	High	IINEPTAAAIAYGLDK		2	9	22	P11142; P11021	0	1659.9	High	High	4.87
	FALSE	High	LTPEEIER		1	3	30	P11021	0	986.515	High	High	2.43
	FALSE	High	ITPSYVAFTPEGER		1	1	23	P11021	0	1566.78	High	High	4.39
	FALSE	High	LYGSAGPPPTGEEDTAEK		1	1	20	P11021	0	1818.84	High	High	4.38
	FALSE	High	LYGSAGPPPTGEEDTAEKDEL		1	1	20	P11021	1	2175.99	High	High	4.51
	FALSE	High	NELESYAYSLK		1	1	8	P11021	0	1316.64	High	High	3.05
	FALSE	High	NQLTSNPENTVFDAK		1	1	21	P11021	0	1677.81	High	High	4.28
	FALSE	High	SDIDEIVLVGGSTR		1	1	6	P11021	0	1460.76	High	High	3.99
	FALSE	High	SQIFSTASDNQPTVTIK		1	1	21	P11021	0	1836.93	High	High	4.43
	FALSE	High	TFAPEEISAMVLTK		1	1	5	P11021	0	1536.8	High	High	3.48
	FALSE	High	TFAPEEISAMVLTK	1xOxidation [M10]	1	1	20	P11021	0	1552.79	High	High	3.7
	FALSE	High	TKPYIQVDIGGGQTK		1	1	23	P11021	0	1604.86	High	High	3.74
	FALSE	High	TWNDPSVQQDIK		1	1	17	P11021	0	1430.69	High	High	2.85
	FALSE	High	VEIIANDQGNR		4	18	50	A0A0G2JIW1; P11142; P11021; E9PK54	0	1228.63	High	High	3.09
	FALSE	High	VLEDSDLKK		1	1	5	P11021	1	1046.57	High	High	2.5
	FALSE	High	VMEHFIK		1	1	5	P11021	0	903.476	High	High	2.02
	FALSE	High	VTHAVVTVPAYFNDAQR		1	1	26	P11021	0	1887.97	High	High	4.58
	FALSE	High	VYEGERPLTK		1	1	6	P11021	0	1191.64	High	High	2.64
FALSE	Master Protein	P35579	Myosin-9 OS=Homo sapiens OX=9606 GN=MYH9 PE=1 SV=4	42	69	380	59	1960	226.4	5.6	1179.71	69	cell differentiation;cell organization and biogenesis;cellular component movement;metabolic process;regulation of biological process;response to stimulus;transport	cytoplasm;cytoskeleton;cytosol;extracellular;membrane;nucleus	catalytic activity;motor activity;nucleotide binding;protein binding;RNA binding;transporter activity	Pf00063, Pf01442, Pf01496, Pf01576, Pf01765, Pf02736, Pf03962, Pf04111, Pf04156, Pf05911, Pf06637, Pf07888, Pf09731, Pf11068, Pf11559, Pf12128, Pf13094	4627	ENSG00000100345.20	22	Primary Focal Segmental Glomerulosclerosis FSGS; VEGFA-VEGFR2 Signaling Pathway	MYH9	Salmonella infection; Tight junction; Regulation of actin cytoskeleton	RHO GTPases activate PAKs; EPHA-mediated growth cone collapse; RHO GTPases Activate ROCKs; Sema4D induced cell migration and growth-cone collapse; Regulation of actin dynamics for phagocytic cup formation; RHO GTPases activate CIT; RHO GTPases activate PKNs	23	High	1
	Checked	Confidence	Sequence	Modifications	# Protein Groups	# Proteins	# PSMs	Master Protein Accessions	# Missed Cleavages	Theo. MH+ [Da]	Found in Sample: [S3] F3: Sample	Confidence (by Search Engine): Sequest HT	XCorr (by Search Engine): Sequest HT
	FALSE	High	ADEWLMK		2	2	2	P35580; P35579	0	892.423	High	High	2.35
	FALSE	High	ADFCIIHYAGK	1xCarbamidomethyl [C4]	2	2	3	P35580; P35579	0	1294.62	High	High	2.85
	FALSE	High	AGVLAHLEEER		2	2	5	P35580; P35579	0	1223.64	High	High	2.79
	FALSE	High	ALELDSNLYR		1	1	10	P35579	0	1193.62	High	High	2.55
	FALSE	High	ALEQQVEEMK		1	1	3	P35579	0	1204.59	High	High	2.14
	FALSE	High	ANLQIDQINTDLNLER		1	1	1	P35579	0	1869.97	High	High	3.51
	FALSE	High	ASITALEAK		1	1	9	P35579	0	903.515	High	High	2.84
	FALSE	High	CIIPNHEK	1xCarbamidomethyl [C1]	2	3	1	P35580; P35579	0	1010.51	High	High	1.98
	FALSE	High	CNGVLEGIR	1xCarbamidomethyl [C1]	4	15	9	A7E2Y1; P13535; P35580; P35579	0	1017.51	High	High	2.99
	FALSE	High	DELADEIANSSGK		1	1	10	P35579	0	1348.62	High	High	3.6
	FALSE	High	DFSALESQLQDTQELLQEENR		1	1	7	P35579	0	2493.17	High	High	5.62
	FALSE	High	DLEAHIDSANK		1	1	5	P35579	0	1212.59	High	High	4.31
	FALSE	High	DLGEELEALK		1	2	5	P35579	0	1116.58	High	High	2.45
	FALSE	High	DVLLQVDDERR		1	1	3	P35579	1	1357.71	High	High	2.99
	FALSE	High	EDQSILCTGESGAGK	1xCarbamidomethyl [C7]	2	9	11	P35580; P35579	0	1551.7	High	High	4
	FALSE	High	EEVGEEAIVELVENGK		1	3	6	P35579	0	1743.86	High	High	4.57
	FALSE	High	ELEDATETADAMNR		1	1	14	P35579	0	1565.67	High	High	4.12
	FALSE	High	ELEDATETADAMNR	1xOxidation [M12]	1	1	1	P35579	0	1581.67	High	High	2.08
	FALSE	High	ELESQISELQEDLESER		1	1	4	P35579	0	2033.95	High	High	5
	FALSE	High	EMEAELEDERK		1	1	6	P35579	1	1378.62	High	High	2.4
	FALSE	High	EQADFAIEALAK		1	3	2	P35579	0	1305.67	High	High	3.17
	FALSE	High	EQEVNILK		1	1	2	P35579	0	972.536	High	High	2.07
	FALSE	High	FLSNGHVTIPGQQDK		1	1	7	P35579	0	1640.84	High	High	3.23
	FALSE	High	GALALEEK		1	1	1	P35579	0	830.462	High	High	2.01
	FALSE	High	GDLPFVVPR		1	1	2	P35579	0	999.562	High	High	1.96
	FALSE	High	HEAMITDLEER		1	1	18	P35579	0	1343.63	High	High	3.61
	FALSE	High	HSQAVEELAEQLEQTK		1	1	3	P35579	0	1839.91	High	High	4.55
	FALSE	High	KEEELQAALAR		1	4	18	P35579	1	1257.68	High	High	3.61
	FALSE	High	KFDQLLAEEK		2	6	13	P35580; P35579	1	1220.65	High	High	4.07
	FALSE	High	KLEEEQIILEDQNCK	1xCarbamidomethyl [C14]	1	1	6	P35579	1	1888.93	High	High	4.66
	FALSE	High	KLEMDLK		1	1	8	P35579	1	876.486	High	High	2.86
	FALSE	High	KMEDSVGCLETAEEVK	1xCarbamidomethyl [C8]	1	1	4	P35579	1	1824.84	High	High	4.12
	FALSE	High	KQELEEICHDLEAR	1xCarbamidomethyl [C8]	1	1	8	P35579	1	1769.85	High	High	4.21
	FALSE	High	KVEAQLQELQVK		1	1	5	P35579	1	1412.81	High	High	3.37
	FALSE	High	IAEFTTNLTEEEEK		1	1	3	P35579	0	1653.79	High	High	4.09
	FALSE	High	IAQLEEELEEEQGNTELINDR		1	1	5	P35579	0	2472.17	High	High	6.27
	FALSE	High	IAQLEEQLDNETK		1	1	10	P35579	0	1530.76	High	High	3.6
	FALSE	High	LDPHLVLDQLR		2	2	12	P35580; P35579	0	1318.75	High	High	3.18
	FALSE	High	LEGDSTDLSDQIAELQAQIAELK		1	1	3	P35579	0	2487.25	High	High	5.07
	FALSE	High	LEVNLQAMK		1	1	1	P35579	0	1045.57	High	High	2.44
	FALSE	High	IIGLDQVAGMSETALPGAFK		1	1	2	P35579	0	2018.06	High	High	4.02
	FALSE	High	IIGLDQVAGMSETALPGAFK	1xOxidation [M10]	1	1	4	P35579	0	2034.06	High	High	3.93
	FALSE	High	IMGIPEEEQMGLLR	1xOxidation [M2]	1	1	1	P35579	0	1631.81	High	High	2.54
	FALSE	High	IMGIPEEEQMGLLR	2xOxidation [M2; M10]	1	1	3	P35579	0	1647.81	High	High	2.29
	FALSE	High	LQQELDDLLVDLDHQR		1	1	4	P35579	0	1949.99	High	High	4.34
	FALSE	High	LQVELDNVTGLLSQSDSK		1	1	2	P35579	0	1946.01	High	High	4.22
	FALSE	High	ITDVIIGFQACCR	2xCarbamidomethyl [C11; C12]	1	1	2	P35579	0	1552.76	High	High	2.76
	FALSE	High	LTEMETLQSQLMAEK		1	1	1	P35579	0	1751.86	High	High	4.35
	FALSE	High	LTEMETLQSQLMAEK	1xOxidation [M12]	1	1	3	P35579	0	1767.85	High	High	3.81
	FALSE	High	LVWVPSDK		1	3	3	P35579	0	943.525	High	High	2.1
	FALSE	High	MEDSVGCLETAEEVK	1xCarbamidomethyl [C7]	1	1	2	P35579	0	1696.74	High	High	2.48
	FALSE	High	MQQNIQELEEQLEEEESAR	1xOxidation [M1]	1	1	2	P35579	0	2349.05	High	High	4.92
	FALSE	High	NMDPLNDNIATLLHQSSDK	1xOxidation [M2]	1	1	5	P35579	0	2142.01	High	High	4.94
	FALSE	High	QAQQERDELADEIANSSGK		1	1	7	P35579	1	2088.98	High	High	3.55
	FALSE	High	QIATLHAQVADMK		1	1	1	P35579	0	1425.75	High	High	3.11
	FALSE	High	QLLQANPILEAFGNAK		1	6	1	P35579	0	1726.95	High	High	3.5
	FALSE	High	RALEQQVEEMK		1	1	6	P35579	1	1360.69	High	High	2.95
	FALSE	High	RDLGEELEALK		1	2	3	P35579	1	1272.68	High	High	2.89
	FALSE	High	REQEVNILK		1	1	10	P35579	1	1128.64	High	High	2.79
	FALSE	High	RGDLPFVVPR		1	1	3	P35579	1	1155.66	High	High	2.6
	FALSE	High	SGFEPASLK		1	3	2	P35579	0	935.483	High	High	2
	FALSE	High	SMEAEMIQLQEELAAAER		1	1	1	P35579	0	2048.96	High	High	4.37
	FALSE	High	TDLLLEPYNK		1	1	4	P35579	0	1205.64	High	High	2.99
	FALSE	High	TELEDTLDSTAAQQELR		1	1	7	P35579	0	1919.92	High	High	5.54
	FALSE	High	TEMEDLMSSK		1	1	21	P35579	0	1170.5	High	High	2.62
	FALSE	High	THEAQIQEMR		1	1	6	P35579	0	1242.59	High	High	3.02
	FALSE	High	TQLEELEDELQATEDAK		2	3	6	P35580; P35579	0	1961.92	High	High	4.86
	FALSE	High	VEAQLQELQVK		1	1	6	P35579	0	1284.72	High	High	2.49
	FALSE	High	VEDMAELTCLNEASVLHNLK	1xCarbamidomethyl [C9]	2	5	1	P35580; P35579	0	2286.11	High	High	2.63
	FALSE	High	VEDMAELTCLNEASVLHNLK	1xCarbamidomethyl [C9]; 1xOxidation [M4]	2	5	3	P35580; P35579	0	2302.11	High	High	5.11
	FALSE	High	VIQYLAYVASSHK		1	2	2	P35579	0	1478.8	High	High	2.67
	FALSE	High	VISGVLQLGNIVFK		1	1	2	P35579	0	1486.9	High	High	3.56
	FALSE	High	VSHLLGINVTDFTR		1	1	8	P35579	0	1571.85	High	High	3.89
	FALSE	High	VVFQEFR		1	1	1	P35579	0	924.494	High	High	1.96
FALSE	Master Protein	P26038	Moesin OS=Homo sapiens OX=9606 GN=MSN PE=1 SV=3	51	29	397	19	577	67.8	6.4	1154.21	29	cell differentiation;cell organization and biogenesis;cell proliferation;cellular component movement;regulation of biological process;response to stimulus	cell surface;cytoplasm;cytoskeleton;cytosol;membrane;nucleus	protein binding;RNA binding;structural molecule activity	Pf00373, Pf00769, Pf09379, Pf09380	4478	ENSG00000147065.16	X	Glial Cell Differentiation; AGE/RAGE pathway; Regulation of Actin Cytoskeleton	MSN	Proteoglycans in cancer; Leukocyte transendothelial migration; Regulation of actin cytoskeleton; Measles	Gene and protein expression by JAK-STAT signaling after Interleukin-12 stimulation; Interleukin-12 family signaling; Recycling pathway of L1	16	High	1
	Checked	Confidence	Sequence	Modifications	# Protein Groups	# Proteins	# PSMs	Master Protein Accessions	# Missed Cleavages	Theo. MH+ [Da]	Found in Sample: [S3] F3: Sample	Confidence (by Search Engine): Sequest HT	XCorr (by Search Engine): Sequest HT
	FALSE	High	ALELEQER		1	1	7	P26038	0	987.511	High	High	2.37
	FALSE	High	ALELEQERK		1	1	4	P26038	1	1115.61	High	High	2.67
	FALSE	High	ALTSELANAR		1	1	55	P26038	0	1045.56	High	High	3.3
	FALSE	High	APDFVFYAPR		3	6	16	P35241; P26038; P15311	0	1182.59	High	High	3.03
	FALSE	High	AQMVQEDLEK		1	1	6	P26038	0	1190.57	High	High	2.76
	FALSE	High	AQMVQEDLEK	1xOxidation [M3]	1	1	1	P26038	0	1206.57	High	High	2.71
	FALSE	High	EALLQASR		1	1	2	P26038	0	887.495	High	High	2.05
	FALSE	High	EDAVLEYLK		1	1	12	P26038	0	1079.56	High	High	2.85
	FALSE	High	EGILNDDIYCPPETAVLLASYAVQSK	1xCarbamidomethyl [C10]	1	1	2	P26038	0	2866.42	High	High	5.13
	FALSE	High	ESEAVEWQQK		1	1	1	P26038	0	1233.57	High	High	2.25
	FALSE	High	ESPLLFK		1	2	11	P26038	0	833.477	High	High	2.06
	FALSE	High	FVIKPIDK		3	6	3	P35241; P26038; P15311	0	959.592	High	High	2.28
	FALSE	High	FYPEDVSEELIQDITQR		1	2	9	P26038	0	2082	High	High	4.33
	FALSE	High	KAPDFVFYAPR		3	6	13	P35241; P26038; P15311	1	1310.69	High	High	3.26
	FALSE	High	KESEAVEWQQK		1	1	4	P26038	1	1361.67	High	High	2.52
	FALSE	High	KPDTIEVQQMK		3	6	18	P35241; P26038; P15311	0	1316.69	High	High	4.66
	FALSE	High	IAQDLEMYGVNYFSIK		1	1	2	P26038	0	1890.93	High	High	4.18
	FALSE	High	LFFLQVK		3	10	3	P35241; P26038; P15311	0	894.545	High	High	2.07
	FALSE	High	IGFPWSEIR		3	6	4	P35241; P26038; P15311	0	1104.58	High	High	2.16
	FALSE	High	ILALCMGNHELYMR	1xCarbamidomethyl [C5]	2	4	2	P35241; P26038	0	1720.83	High	High	3.55
	FALSE	High	IQVWHEEHR		1	1	21	P26038	0	1233.61	High	High	2.88
	FALSE	High	ISQLEMAR		1	1	23	P26038	0	947.498	High	High	2.6
	FALSE	High	QLFDQVVK		3	9	8	P35241; P26038; P15311	0	976.546	High	High	2.43
	FALSE	High	QRIDEFESM		1	1	10	P26038	1	1154.51	High	High	2.55
	FALSE	High	QRIDEFESM	1xOxidation [M9]	1	1	3	P26038	1	1170.51	High	High	2.45
	FALSE	High	RALELEQER		1	1	1	P26038	1	1143.61	High	High	2.97
	FALSE	High	RKPDTIEVQQMK		3	6	52	P35241; P26038; P15311	1	1472.79	High	High	4.85
	FALSE	High	RKPDTIEVQQMK	1xOxidation [M11]	3	6	9	P35241; P26038; P15311	1	1488.78	High	High	2.69
	FALSE	High	TAMSTPHVAEPAENEQDEQDENGAEASADLR		1	1	11	P26038	0	3312.42	High	High	6.86
	FALSE	High	TAMSTPHVAEPAENEQDEQDENGAEASADLR	1xOxidation [M3]	1	1	4	P26038	0	3328.41	High	High	4.7
	FALSE	High	TANDMIHAENMR		1	1	35	P26038	0	1402.62	High	High	3.83
	FALSE	High	TANDMIHAENMR	1xOxidation [M]	1	1	6	P26038	0	1418.62	High	High	2.6
	FALSE	High	TQEQLALEMAELTAR		1	1	7	P26038	0	1703.86	High	High	4.42
	FALSE	High	TQEQLALEMAELTAR	1xOxidation [M9]	1	1	22	P26038	0	1719.86	High	High	4.01
	FALSE	High	VTTMDAELEFAIQPNTTGK		3	7	4	P35241; P26038; P15311	0	2066.01	High	High	4.43
	FALSE	High	VTTMDAELEFAIQPNTTGK	1xOxidation [M4]	3	7	6	P35241; P26038; P15311	0	2082.01	High	High	4.5
FALSE	Master Protein	P30101	Protein disulfide-isomerase A3 OS=Homo sapiens OX=9606 GN=PDIA3 PE=1 SV=4	42	18	417	15	505	56.7	6.35	1153.13	18	cellular homeostasis;metabolic process;regulation of biological process;response to stimulus;transport	cell surface;endoplasmic reticulum;membrane;nucleus;organelle lumen	catalytic activity;protein binding;RNA binding	Pf00085, Pf13098, Pf13848, Pf13899, Pf13905	2923	ENSG00000167004.12	15		PDIA3	Antigen processing and presentation; Protein processing in endoplasmic reticulum	ER-Phagosome pathway; Calnexin/calreticulin cycle; Antigen Presentation: Folding, assembly and peptide loading of class I MHC	13	High	1
	Checked	Confidence	Sequence	Modifications	# Protein Groups	# Proteins	# PSMs	Master Protein Accessions	# Missed Cleavages	Theo. MH+ [Da]	Found in Sample: [S3] F3: Sample	Confidence (by Search Engine): Sequest HT	XCorr (by Search Engine): Sequest HT
	FALSE	High	DASIVGFFDDSFSEAHSEFLK		1	1	4	P30101	0	2348.07	High	High	4.83
	FALSE	High	DPNIVIAK		1	1	38	P30101	0	869.509	High	High	2.78
	FALSE	High	EATNPPVIQEEKPK		1	1	29	P30101	0	1579.83	High	High	4.19
	FALSE	High	ELSDFISYLQR		1	1	3	P30101	0	1370.7	High	High	3.06
	FALSE	High	FLQDYFDGNLK		1	1	10	P30101	0	1359.66	High	High	3.25
	FALSE	High	FVMQEEFSR		1	1	17	P30101	0	1172.54	High	High	2.51
	FALSE	High	FVMQEEFSR	1xOxidation [M3]	1	1	14	P30101	0	1188.54	High	High	2.52
	FALSE	High	GFPTIYFSPANK		1	1	5	P30101	0	1341.68	High	High	3.05
	FALSE	High	LAPEYEAAATR		2	2	17	H7BZJ3; P30101	0	1191.6	High	High	3.04
	FALSE	High	LNFAVASR		1	1	70	P30101	0	877.489	High	High	2.72
	FALSE	High	MDATANDVPSPYEVR		1	1	20	P30101	0	1664.76	High	High	4.54
	FALSE	High	MDATANDVPSPYEVR	1xOxidation [M1]	1	1	15	P30101	0	1680.75	High	High	4.11
	FALSE	High	QAGPASVPLR		1	1	33	P30101	0	995.563	High	High	3.3
	FALSE	High	QAGPASVPLRTEEEFK		1	1	2	P30101	1	1758.9	High	High	2.99
	FALSE	High	RLAPEYEAAATR		2	2	16	H7BZJ3; P30101	1	1347.7	High	High	3.76
	FALSE	High	SEPIPESNDGPVK		1	1	21	P30101	0	1368.66	High	High	3
	FALSE	High	TADGIVSHLK		1	1	67	P30101	0	1040.57	High	High	3.19
	FALSE	High	TFSHELSDFGLESTAGEIPVVAIR		1	1	5	P30101	0	2575.3	High	High	6.34
	FALSE	High	VVVAENFDEIVNNENK		1	1	15	P30101	0	1832.9	High	High	4.94
	FALSE	High	YGVSGYPTLK		2	2	16	H7BZJ3; P30101	0	1084.57	High	High	2.97
FALSE	Master Protein	P04075	Fructose-bisphosphate aldolase A OS=Homo sapiens OX=9606 GN=ALDOA PE=1 SV=2	67	18	362	16	364	39.4	8.09	1143.98	18	cell organization and biogenesis;cellular homeostasis;metabolic process;regulation of biological process;transport	cytoplasm;cytoskeleton;cytosol;extracellular;membrane;nucleus;organelle lumen	catalytic activity;protein binding;RNA binding	Pf00274	226	ENSG00000149925.17	16	Glycolysis and Gluconeogenesis; Sudden Infant Death Syndrome (SIDS) Susceptibility Pathways	ALDOA	Metabolic pathways; Pentose phosphate pathway; HIF-1 signaling pathway; Biosynthesis of amino acids; Fructose and mannose metabolism; Glycolysis / Gluconeogenesis; Carbon metabolism	Platelet degranulation ; Gluconeogenesis; Glycolysis; Neutrophil degranulation	21	High	1
	Checked	Confidence	Sequence	Modifications	# Protein Groups	# Proteins	# PSMs	Master Protein Accessions	# Missed Cleavages	Theo. MH+ [Da]	Found in Sample: [S3] F3: Sample	Confidence (by Search Engine): Sequest HT	XCorr (by Search Engine): Sequest HT
	FALSE	High	ADDGRPFPQVIK		1	8	42	P04075	0	1342.71	High	High	3.4
	FALSE	High	ALANSLACQGK	1xCarbamidomethyl [C8]	1	3	33	P04075	0	1132.58	High	High	3.51
	FALSE	High	ELSDIAHR		1	7	26	P04075	0	940.485	High	High	2.52
	FALSE	High	FSHEEIAMATVTALR		1	5	20	P04075	0	1675.85	High	High	4.77
	FALSE	High	FSHEEIAMATVTALR	1xOxidation [M8]	1	5	18	P04075	0	1691.84	High	High	4.45
	FALSE	High	GILAADESTGSIAK		1	5	11	P04075	0	1332.7	High	High	3.67
	FALSE	High	GVVPLAGTNGETTTQGLDGLSER		1	8	12	P04075	0	2272.14	High	High	5.56
	FALSE	High	IGEHTPSALAIMENANVLAR		1	6	8	P04075	0	2107.1	High	High	6.07
	FALSE	High	IGEHTPSALAIMENANVLAR	1xOxidation [M12]	1	6	21	P04075	0	2123.09	High	High	5.54
	FALSE	High	LQSIGTENTEENR		1	7	17	P04075	0	1490.71	High	High	3.71
	FALSE	High	LQSIGTENTEENRR		1	7	13	P04075	1	1646.81	High	High	3.82
	FALSE	High	MPYQYPALTPEQK	1xMet-loss [N-Term]	1	6	21	P04075	0	1434.73	High	High	3.47
	FALSE	High	QLLLTADDR		1	8	64	P04075	0	1044.57	High	High	3.06
	FALSE	High	RALANSLACQGK	1xCarbamidomethyl [C9]	1	3	3	P04075	1	1288.68	High	High	3.17
	FALSE	High	RLQSIGTENTEENR		1	7	2	P04075	1	1646.81	High	High	3.92
	FALSE	High	TVPPAVTGITFLSGGQSEEEASINLNAINK		1	4	3	P04075	0	3057.57	High	High	5.89
	FALSE	High	VLAAVYK		2	8	24	P04075; P09972	0	763.471	High	High	2.25
	FALSE	High	VNPCIGGVILFHETLYQK	1xCarbamidomethyl [C4]	1	8	3	P04075	0	2088.09	High	High	4.56
	FALSE	High	YASICQQNGIVPIVEPEILPDGDHDLK	1xCarbamidomethyl [C5]	2	4	8	P04075; P09972	0	3020.5	High	High	6.06
	FALSE	High	YTPSGQAGAAASESLFVSNHAY		1	3	13	P04075	0	2228.03	High	High	4.88
FALSE	Master Protein	P25705	ATP synthase subunit alpha, mitochondrial OS=Homo sapiens OX=9606 GN=ATP5F1A PE=1 SV=1	46	22	396	22	553	59.7	9.13	1131.31	22	cell organization and biogenesis;metabolic process;regulation of biological process;transport	membrane;mitochondrion;organelle lumen	catalytic activity;nucleotide binding;protein binding;RNA binding;transporter activity	Pf00006, Pf00306, Pf02663, Pf02874, Pf05943	498	ENSG00000152234.15	18	Electron Transport Chain; Oxidative phosphorylation	ATP5A1	Metabolic pathways; Parkinson's disease; Oxidative phosphorylation; Huntington's disease; Alzheimer's disease	Cristae formation; Mitochondrial protein import; Formation of ATP by chemiosmotic coupling; Metabolism of proteins	16	High	1
	Checked	Confidence	Sequence	Modifications	# Protein Groups	# Proteins	# PSMs	Master Protein Accessions	# Missed Cleavages	Theo. MH+ [Da]	Found in Sample: [S3] F3: Sample	Confidence (by Search Engine): Sequest HT	XCorr (by Search Engine): Sequest HT
	FALSE	High	APGIIPR		1	5	30	P25705	0	723.451	High	High	2.19
	FALSE	High	AVDSLVPIGR		1	4	22	P25705	0	1026.59	High	High	2.85
	FALSE	High	EAYPGDVFYLHSR		1	1	34	P25705	0	1553.74	High	High	3.41
	FALSE	High	ELIIGDR		1	3	11	P25705	0	815.462	High	High	2.11
	FALSE	High	EVAAFAQFGSDLDAATQQLLSR		1	1	2	P25705	0	2338.17	High	High	5.51
	FALSE	High	FENAFLSHVVSQHQALLGTIR		1	1	1	P25705	0	2367.26	High	High	4.51
	FALSE	High	GIRPAINVGLSVSR		1	1	22	P25705	0	1438.85	High	High	4.52
	FALSE	High	GMSLNLEPDNVGVVVFGNDK		1	5	4	P25705	0	2104.04	High	High	4.13
	FALSE	High	GMSLNLEPDNVGVVVFGNDK	1xOxidation [M2]	1	5	9	P25705	0	2120.03	High	High	4.82
	FALSE	High	HALIIYDDLSK		1	1	24	P25705	0	1287.69	High	High	4.71
	FALSE	High	LELAQYR		1	1	44	P25705	0	892.489	High	High	2.38
	FALSE	High	ILGADTSVDLEETGR		1	6	15	P25705	0	1575.79	High	High	4.21
	FALSE	High	LTELLK		1	1	41	P25705	0	716.455	High	High	2.3
	FALSE	High	NVQAEEMVEFSSGLK		1	5	10	P25705	0	1667.79	High	High	4.42
	FALSE	High	NVQAEEMVEFSSGLK	1xOxidation [M7]	1	5	14	P25705	0	1683.79	High	High	3.78
	FALSE	High	QMSLLLR		1	1	7	P25705	0	860.502	High	High	2.11
	FALSE	High	RLTDADAMK		1	2	3	P25705	1	1020.51	High	High	2.59
	FALSE	High	RSTVAQLVK		1	2	16	P25705	1	1001.61	High	High	2.54
	FALSE	High	STVAQLVK		1	2	3	P25705	0	845.509	High	High	2.02
	FALSE	High	TGAIVDVPVGEELLGR		1	5	6	P25705	0	1624.89	High	High	4.83
	FALSE	High	TGTAEMSSILEER		1	3	11	P25705	0	1423.67	High	High	4.75
	FALSE	High	TGTAEMSSILEER	1xOxidation [M6]	1	3	10	P25705	0	1439.67	High	High	3.88
	FALSE	High	TSIAIDTIINQK		1	3	15	P25705	0	1316.74	High	High	4.17
	FALSE	High	VLSIGDGIAR		1	5	20	P25705	0	1000.58	High	High	2.71
	FALSE	High	VVDALGNAIDGK		1	6	22	P25705	0	1171.63	High	High	3.67
FALSE	Master Protein	Q5T6W2	Heterogeneous nuclear ribonucleoprotein K (Fragment) OS=Homo sapiens OX=9606 GN=HNRNPK PE=1 SV=1	44	14	360	1	379	41.8	5.59	1109.94	14	metabolic process;regulation of biological process;response to stimulus	cytoplasm;membrane;nucleus;spliceosomal complex	DNA binding;protein binding;RNA binding	Pf00013, Pf08067, Pf13014, Pf13083	3190	ENSG00000165119.20	9	mRNA Processing	HNRNPK			1	High	1
	Checked	Confidence	Sequence	Modifications	# Protein Groups	# Proteins	# PSMs	Master Protein Accessions	# Missed Cleavages	Theo. MH+ [Da]	Found in Sample: [S3] F3: Sample	Confidence (by Search Engine): Sequest HT	XCorr (by Search Engine): Sequest HT
	FALSE	High	GGDLMAYDR		2	2	11	P61978; Q5T6W2	0	997.441	High	High	2.61
	FALSE	High	GGDLMAYDRR		2	2	4	P61978; Q5T6W2	1	1153.54	High	High	3.19
	FALSE	High	GSDFDCELR	1xCarbamidomethyl [C6]	2	2	18	P61978; Q5T6W2	0	1098.45	High	High	2.56
	FALSE	High	GSYGDLGGPIITTQVTIPK		2	3	5	P61978; Q5T6W2	0	1917.03	High	High	4.62
	FALSE	High	LFQECCPHSTDR	2xCarbamidomethyl [C5; C6]	2	2	25	P61978; Q5T6W2	0	1549.65	High	High	3.71
	FALSE	High	IILDLISESPIK		2	2	15	P61978; Q5T6W2	0	1340.8	High	High	3.68
	FALSE	High	LLIHQSLAGGIIGVK		2	2	31	P61978; Q5T6W2	0	1518.94	High	High	5.02
	FALSE	High	IIPTLEEYQHYK		1	1	10	Q5T6W2	0	1533.79	High	High	3.33
	FALSE	High	ILSISADIETIGEILK		2	2	2	P61978; Q5T6W2	0	1714.98	High	High	3.11
	FALSE	High	NLPLPPPPPPR		2	2	50	P61978; Q5T6W2	0	1194.7	High	High	3.81
	FALSE	High	NTDEMVELR		2	3	16	P61978; Q5T6W2	0	1106.51	High	High	3.12
	FALSE	High	NTDEMVELR	1xOxidation [M5]	2	3	1	P61978; Q5T6W2	0	1122.51	High	High	2.2
	FALSE	High	RPAEDMEEEQAFK		2	3	52	P61978; Q5T6W2	0	1579.71	High	High	4.38
	FALSE	High	RPAEDMEEEQAFK	1xOxidation [M6]	2	3	10	P61978; Q5T6W2	0	1595.7	High	High	4.19
	FALSE	High	TDYNASVSVPDSSGPER		2	2	34	P61978; Q5T6W2	0	1780.8	High	High	4.84
	FALSE	High	VVLIGGKPDR		2	2	76	P61978; Q5T6W2	0	1053.64	High	High	3.7
FALSE	Master Protein	P31943	Heterogeneous nuclear ribonucleoprotein H OS=Homo sapiens OX=9606 GN=HNRNPH1 PE=1 SV=4	44	13	356	7	449	49.2	6.3	1108.96	13	metabolic process;regulation of biological process;response to stimulus	cytosol;membrane;nucleus;spliceosomal complex	protein binding;RNA binding	Pf00076, Pf08080, Pf14259	3187	ENSG00000169045.17; ENSG00000284254.1	5; CHR_HG30_PATCH	Mecp2 and Associated Rett Syndrome; mRNA Processing	HNRNPH1		mRNA Splicing - Major Pathway; FGFR2 alternative splicing	11	High	1
	Checked	Confidence	Sequence	Modifications	# Protein Groups	# Proteins	# PSMs	Master Protein Accessions	# Missed Cleavages	Theo. MH+ [Da]	Found in Sample: [S3] F3: Sample	Confidence (by Search Engine): Sequest HT	XCorr (by Search Engine): Sequest HT
	FALSE	High	ATENDIYNFFSPLNPVR		2	7	11	P31943; P52597	0	1996.98	High	High	4.95
	FALSE	High	DLNYCFSGMSDHR	1xCarbamidomethyl [C5]	2	7	24	P31943; P55795	0	1601.65	High	High	3.59
	FALSE	High	DLNYCFSGMSDHR	1xCarbamidomethyl [C5]; 1xOxidation [M9]	2	7	3	P31943; P55795	0	1617.64	High	High	2.68
	FALSE	High	EGRPSGEAFVELESEDEVK		1	15	13	P31943	0	2106.98	High	High	5.72
	FALSE	High	GLPWSCSADEVQR	1xCarbamidomethyl [C6]	1	18	14	P31943	0	1504.68	High	High	2.95
	FALSE	High	HTGPNSPDTANDGFVR		2	17	54	P31943; P55795	0	1684.77	High	High	5.14
	FALSE	High	MMLGTEGGEGFVVK	1xMet-loss+Acetyl [N-Term]	1	19	2	P31943	0	1365.67	High	High	4.44
	FALSE	High	MMLGTEGGEGFVVK	1xOxidation [M2]; 1xMet-loss+Acetyl [N-Term]	1	19	2	P31943	0	1381.67	High	High	3.82
	FALSE	High	MMLGTEGGEGFVVK	1xAcetyl [N-Term]; 1xOxidation [M2]	1	19	2	P31943	0	1512.71	High	High	3.94
	FALSE	High	SNNVEMDWVLK		1	16	5	P31943	0	1334.64	High	High	3.47
	FALSE	High	SNNVEMDWVLK	1xOxidation [M6]	1	16	1	P31943	0	1350.64	High	High	2.09
	FALSE	High	STGEAFVQFASQEIAEK		2	10	10	P31943; P55795	0	1841.89	High	High	4.58
	FALSE	High	VHIEIGPDGR		3	8	160	P31943; P52597; P55795	0	1092.58	High	High	3.14
	FALSE	High	VTGEADVEFATHEDAVAAMSK		1	6	17	P31943	0	2178	High	High	6.15
	FALSE	High	VTGEADVEFATHEDAVAAMSK	1xOxidation [M19]	1	6	11	P31943	0	2194	High	High	4.66
	FALSE	High	YGDGGSTFQSTTGHCVHMR	1xCarbamidomethyl [C15]	1	7	17	P31943	0	2097.89	High	High	3.66
	FALSE	High	YIEIFK		2	8	5	P31943; P55795	0	812.455	High	High	2.01
	FALSE	High	YVELFLNSTAGASGGAYEHR		1	3	5	P31943	0	2142.03	High	High	6.21
FALSE	Master Protein	F5H5D3	Tubulin alpha chain OS=Homo sapiens OX=9606 GN=TUBA1C PE=1 SV=1	46	16	343	2	519	57.7	5.07	1086.31	16	cell division;cell organization and biogenesis;transport	cytoplasm;cytoskeleton;nucleus	catalytic activity;nucleotide binding;protein binding;structural molecule activity	Pf00091, Pf03953	84790	ENSG00000167553.15	12	Pathogenic Escherichia coli infection; Parkin-Ubiquitin Proteasomal System pathway	TUBA1C			2	High	1
	Checked	Confidence	Sequence	Modifications	# Protein Groups	# Proteins	# PSMs	Master Protein Accessions	# Missed Cleavages	Theo. MH+ [Da]	Found in Sample: [S3] F3: Sample	Confidence (by Search Engine): Sequest HT	XCorr (by Search Engine): Sequest HT
	FALSE	High	AFVHWYVGEGMEEGEFSEAR	1xOxidation [M11]	3	8	1	F5H5D3; Q71U36; P68366	0	2346.01	High	High	3.82
	FALSE	High	AVCMLSNTTAVAEAWAR	1xCarbamidomethyl [C3]; 1xOxidation [M4]	1	3	1	F5H5D3	0	1866.88	High	High	2.26
	FALSE	High	AVFVDLEPTVIDEVR		2	12	25	F5H5D3; Q71U36	0	1701.91	High	High	4.47
	FALSE	High	AYHEQLTVAEITNACFEPANQMVK	1xCarbamidomethyl [C15]	1	3	1	F5H5D3	0	2764.31	High	High	5.43
	FALSE	High	AYHEQLTVAEITNACFEPANQMVK	1xCarbamidomethyl [C15]; 1xOxidation [M22]	1	3	3	F5H5D3	0	2780.3	High	High	5.01
	FALSE	High	DVNAAIATIK		2	7	44	F5H5D3; Q71U36	0	1015.58	High	High	3.2
	FALSE	High	EIIDLVLDR		2	9	20	F5H5D3; Q71U36	0	1085.62	High	High	2.43
	FALSE	High	FDGALNVDLTEFQTNLVPYPR		3	11	1	F5H5D3; Q71U36; P68366	0	2409.21	High	High	5.22
	FALSE	High	FDLMYAK		4	11	23	A6NHL2; F5H5D3; Q71U36; P68366	0	887.433	High	High	2.28
	FALSE	High	FDLMYAK	1xOxidation [M4]	4	11	14	A6NHL2; F5H5D3; Q71U36; P68366	0	903.428	High	High	2.11
	FALSE	High	IHFPLATYAPVISAEK		3	10	28	F5H5D3; Q71U36; P68366	0	1756.96	High	High	4.44
	FALSE	High	LISQIVSSITASLR		2	9	22	F5H5D3; P68366	0	1487.88	High	High	4.26
	FALSE	High	NLDIERPTYTNLNR		3	12	60	F5H5D3; Q71U36; P68366	0	1718.88	High	High	4.63
	FALSE	High	QIFHPEQLITGK		3	22	98	F5H5D3; Q71U36; P68366	0	1410.77	High	High	4.56
	FALSE	High	TIGGGDDSFNTFFSETGAGK		2	16	16	F5H5D3; Q71U36	0	2007.89	High	High	4.47
	FALSE	High	TIQFVDWCPTGFK	1xCarbamidomethyl [C8]	2	9	1	F5H5D3; Q71U36	0	1598.77	High	High	3.25
	FALSE	High	VGINYQPPTVVPGGDLAK		3	11	15	F5H5D3; Q71U36; P68366	0	1824.99	High	High	4.68
	FALSE	High	YMACCLLYR	2xCarbamidomethyl [C4; C5]	4	7	14	A6NHL2; F5H5D3; Q71U36; P68366	0	1249.55	High	High	2.69
	FALSE	High	YMACCLLYR	2xCarbamidomethyl [C4; C5]; 1xOxidation [M2]	4	7	5	A6NHL2; F5H5D3; Q71U36; P68366	0	1265.55	High	High	2.25
FALSE	Master Protein	Q71U36	Tubulin alpha-1A chain OS=Homo sapiens OX=9606 GN=TUBA1A PE=1 SV=1	55	16	331	1	451	50.1	5.06	1058.79	16	cell division;cell organization and biogenesis;regulation of biological process;transport	cytoplasm;cytoskeleton;cytosol;endosome;membrane;nucleus	catalytic activity;nucleotide binding;protein binding;structural molecule activity	Pf00091, Pf03953	7846	ENSG00000167552.13	12	Pathogenic Escherichia coli infection; Parkin-Ubiquitin Proteasomal System pathway	TUBA1A	Phagosome; Pathogenic Escherichia coli infection; Apoptosis; Gap junction	COPI-independent Golgi-to-ER retrograde traffic; COPI-dependent Golgi-to-ER retrograde traffic; Carboxyterminal post-translational modifications of tubulin; Regulation of PLK1 Activity at G2/M Transition; Recruitment of NuMA to mitotic centrosomes; Hedgehog 'off' state; Loss of Nlp from mitotic centrosomes; Translocation of GLUT4 to the plasma membrane; Prefoldin mediated transfer of substrate to…	73	High	1
	Checked	Confidence	Sequence	Modifications	# Protein Groups	# Proteins	# PSMs	Master Protein Accessions	# Missed Cleavages	Theo. MH+ [Da]	Found in Sample: [S3] F3: Sample	Confidence (by Search Engine): Sequest HT	XCorr (by Search Engine): Sequest HT
	FALSE	High	AFVHWYVGEGMEEGEFSEAR	1xOxidation [M11]	3	8	1	F5H5D3; Q71U36; P68366	0	2346.01	High	High	3.82
	FALSE	High	AVCMLSNTTAIAEAWAR	1xCarbamidomethyl [C3]	2	8	1	Q71U36; P68366	0	1864.9	High	High	4.72
	FALSE	High	AVCMLSNTTAIAEAWAR	1xCarbamidomethyl [C3]; 1xOxidation [M4]	2	8	1	Q71U36; P68366	0	1880.9	High	High	3.96
	FALSE	High	AVFVDLEPTVIDEVR		2	12	25	F5H5D3; Q71U36	0	1701.91	High	High	4.47
	FALSE	High	AYHEQLSVAEITNACFEPANQMVK	1xCarbamidomethyl [C15]	2	6	4	Q71U36; P68366	0	2750.29	High	High	6.79
	FALSE	High	AYHEQLSVAEITNACFEPANQMVK	1xCarbamidomethyl [C15]; 1xOxidation [M22]	2	6	8	Q71U36; P68366	0	2766.29	High	High	5.9
	FALSE	High	DVNAAIATIK		2	7	44	F5H5D3; Q71U36	0	1015.58	High	High	3.2
	FALSE	High	DYEEVGVDSVEGEGEEEGEEY		1	2	1	Q71U36	0	2348.9	High	High	3.1
	FALSE	High	EIIDLVLDR		2	9	20	F5H5D3; Q71U36	0	1085.62	High	High	2.43
	FALSE	High	FDGALNVDLTEFQTNLVPYPR		3	11	1	F5H5D3; Q71U36; P68366	0	2409.21	High	High	5.22
	FALSE	High	FDLMYAK		4	11	23	A6NHL2; F5H5D3; Q71U36; P68366	0	887.433	High	High	2.28
	FALSE	High	FDLMYAK	1xOxidation [M4]	4	11	14	A6NHL2; F5H5D3; Q71U36; P68366	0	903.428	High	High	2.11
	FALSE	High	IHFPLATYAPVISAEK		3	10	28	F5H5D3; Q71U36; P68366	0	1756.96	High	High	4.44
	FALSE	High	NLDIERPTYTNLNR		3	12	60	F5H5D3; Q71U36; P68366	0	1718.88	High	High	4.63
	FALSE	High	QIFHPEQLITGK		3	22	98	F5H5D3; Q71U36; P68366	0	1410.77	High	High	4.56
	FALSE	High	TIGGGDDSFNTFFSETGAGK		2	16	16	F5H5D3; Q71U36	0	2007.89	High	High	4.47
	FALSE	High	TIQFVDWCPTGFK	1xCarbamidomethyl [C8]	2	9	1	F5H5D3; Q71U36	0	1598.77	High	High	3.25
	FALSE	High	VGINYQPPTVVPGGDLAK		3	11	15	F5H5D3; Q71U36; P68366	0	1824.99	High	High	4.68
	FALSE	High	YMACCLLYR	2xCarbamidomethyl [C4; C5]	4	7	14	A6NHL2; F5H5D3; Q71U36; P68366	0	1249.55	High	High	2.69
	FALSE	High	YMACCLLYR	2xCarbamidomethyl [C4; C5]; 1xOxidation [M2]	4	7	5	A6NHL2; F5H5D3; Q71U36; P68366	0	1265.55	High	High	2.25
FALSE	Master Protein	P22314	Ubiquitin-like modifier-activating enzyme 1 OS=Homo sapiens OX=9606 GN=UBA1 PE=1 SV=3	39	30	322	30	1058	117.8	5.76	1057.08	30	metabolic process;response to stimulus	cytoplasm;cytosol;membrane;mitochondrion;nucleus	catalytic activity;nucleotide binding;protein binding;RNA binding	Pf00899, Pf02134, Pf09358, Pf10585	7317	ENSG00000130985.16	X	Proteasome Degradation; Parkin-Ubiquitin Proteasomal System pathway; Parkinsons Disease Pathway	UBA1	Parkinson's disease; Ubiquitin mediated proteolysis	Synthesis of active ubiquitin: roles of E1 and E2 enzymes; Antigen processing: Ubiquitination & Proteasome degradation	13	High	1
	Checked	Confidence	Sequence	Modifications	# Protein Groups	# Proteins	# PSMs	Master Protein Accessions	# Missed Cleavages	Theo. MH+ [Da]	Found in Sample: [S3] F3: Sample	Confidence (by Search Engine): Sequest HT	XCorr (by Search Engine): Sequest HT
	FALSE	High	AAVATFLQSVQVPEFTPK		1	2	8	P22314	0	1933.04	High	High	5.4
	FALSE	High	AENYDIPSADR		1	2	10	P22314	0	1250.56	High	High	3.24
	FALSE	High	ALPAVQQNNLDEDLIR		1	1	10	P22314	0	1808.95	High	High	4.52
	FALSE	High	ALPAVQQNNLDEDLIRK		1	1	3	P22314	1	1937.05	High	High	4.55
	FALSE	High	ALVLELCCNDESGEDVEVPYVR	2xCarbamidomethyl [C7; C8]	1	2	3	P22314	0	2566.18	High	High	4.69
	FALSE	High	DDDSNFHMDFIVAASNLR	1xOxidation [M8]	1	2	2	P22314	0	2082.92	High	High	2.5
	FALSE	High	DNPGVVTCLDEAR	1xCarbamidomethyl [C8]	1	3	20	P22314	0	1445.67	High	High	3.69
	FALSE	High	ERLDQPMTEIVSR		1	2	9	P22314	1	1573.8	High	High	3.59
	FALSE	High	FEVQGLQPNGEEMTLK		1	2	5	P22314	0	1819.89	High	High	3.84
	FALSE	High	FEVQGLQPNGEEMTLK	1xOxidation [M13]	1	2	11	P22314	0	1835.88	High	High	3.51
	FALSE	High	GNVQVVIPFLTESYSSSQDPPEK		1	1	1	P22314	0	2521.25	High	High	4.09
	FALSE	High	KPLLESGTLGTK		1	1	57	P22314	0	1243.73	High	High	4.11
	FALSE	High	LAGTQPLEVLEAVQR		1	2	18	P22314	0	1623.91	High	High	4.57
	FALSE	High	LAYVAAGDLAPINAFIGGLAAQEVMK	1xOxidation [M25]	1	1	1	P22314	0	2619.39	High	High	3.21
	FALSE	High	LDQPMTEIVSR		1	2	9	P22314	0	1288.66	High	High	3.36
	FALSE	High	LDQPMTEIVSR	1xOxidation [M5]	1	2	15	P22314	0	1304.65	High	High	2.49
	FALSE	High	IHVSDQELQSANASVDDSR		1	2	14	P22314	0	2070.97	High	High	5.76
	FALSE	High	IHVSDQELQSANASVDDSRLEELK		1	2	6	P22314	1	2683.32	High	High	5.63
	FALSE	High	LQTSSVLVSGLR		1	6	13	P22314	0	1259.73	High	High	2.9
	FALSE	High	IYDDDFFQNLDGVANALDNVDAR		1	1	2	P22314	0	2600.19	High	High	4.92
	FALSE	High	MYPIDFEK		1	2	1	P22314	0	1042.49	High	High	1.95
	FALSE	High	MYPIDFEK	1xOxidation [M1]	1	2	1	P22314	0	1058.49	High	High	1.98
	FALSE	High	NEEDAAELVALAQAVNAR		1	1	9	P22314	0	1883.95	High	High	6.08
	FALSE	High	NFPNAIEHTLQWAR		1	1	2	P22314	0	1696.86	High	High	3.14
	FALSE	High	NGSEADIDEGLYSR		1	6	16	P22314	0	1525.68	High	High	4.36
	FALSE	High	NIILGGVK		1	6	31	P22314	0	813.519	High	High	2.39
	FALSE	High	QFLFRPWDVTK		1	1	1	P22314	0	1436.77	High	High	2.35
	FALSE	High	QLYVLGHEAMK		1	6	9	P22314	0	1288.67	High	High	3.18
	FALSE	High	QPAENVNQYLTDPK		1	2	12	P22314	0	1616.79	High	High	3.11
	FALSE	High	SIPICTLK	1xCarbamidomethyl [C5]	1	1	2	P22314	0	931.528	High	High	1.96
	FALSE	High	SLVASLAEPDFVVTDFAK		1	1	6	P22314	0	1909	High	High	5.15
	FALSE	High	YDGQVAVFGSDLQEK		1	1	10	P22314	0	1655.79	High	High	4.39
	FALSE	High	YFLVGAGAIGCELLK	1xCarbamidomethyl [C11]	1	1	5	P22314	0	1610.86	High	High	4.01
FALSE	Master Protein	P06576	ATP synthase subunit beta, mitochondrial OS=Homo sapiens OX=9606 GN=ATP5F1B PE=1 SV=3	49	18	341	18	529	56.5	5.4	1047.44	18	cell differentiation;cell organization and biogenesis;cellular homeostasis;metabolic process;regulation of biological process;transport	cell surface;membrane;mitochondrion;nucleus;organelle lumen	catalytic activity;nucleotide binding;protein binding;transporter activity	Pf00006, Pf00306, Pf02874	506	ENSG00000110955.8	12	Electron Transport Chain; Oxidative phosphorylation	ATP5B	Huntington's disease; Metabolic pathways; Parkinson's disease; Oxidative phosphorylation; Alzheimer's disease	Transcriptional activation of mitochondrial biogenesis; Cristae formation; Mitochondrial protein import; Formation of ATP by chemiosmotic coupling; Metabolism of proteins	17	High	1
	Checked	Confidence	Sequence	Modifications	# Protein Groups	# Proteins	# PSMs	Master Protein Accessions	# Missed Cleavages	Theo. MH+ [Da]	Found in Sample: [S3] F3: Sample	Confidence (by Search Engine): Sequest HT	XCorr (by Search Engine): Sequest HT
[truncated: 25,651 more rows]
